# Supplementary material for: Chromene-based BioAIEgens: ‘in-water’ synthesis, regiostructure-dependent fluorescence and ER-specific imaging
Source: Natl Sci Rev. 2023 Sep 4;10(11):nwad233. doi: 10.1093/nsr/nwad233 (PMC10769509; doi:10.1093/nsr/nwad233)
Supplement: nwad233_Supplemental_Files [file nwad233_supplemental_files.zip]

Archive with 4 entries (4 files):
- OMe_Cb.cif
- OMe_Cg.cif
- Revised Supplementary data_NSR_MS-2023-295.docx
- Me.cif
