# Supplementary material for: Chromene-based BioAIEgens: ‘in-water’ synthesis, regiostructure-dependent fluorescence and ER-specific imaging
Source: Natl Sci Rev. 2023 Sep 4;10(11):nwad233. doi: 10.1093/nsr/nwad233 (PMC10769509; doi:10.1093/nsr/nwad233)
Supplement: nwad233_Supplemental_Files [file nwad233_supplemental_files.zip › OMe_Cb.cif]

data_OMe_Cb
_audit_creation_date               2020-10-24
_audit_creation_method
;
Olex2 1.3-alpha
(compiled 2020.09.11 svn.r3730fd0d for OlexSys, GUI svn.r6159)
;
_shelx_SHELXL_version_number       '2018/3'
_audit_contact_author_address      ?
_audit_contact_author_email        ?
_audit_contact_author_name         ''
_audit_contact_author_phone        ?
_publ_contact_author_id_orcid      ?
_publ_section_references
;
Dolomanov, O.V., Bourhis, L.J., Gildea, R.J, Howard, J.A.K. & Puschmann, H.
 (2009), J. Appl. Cryst. 42, 339-341.

Sheldrick, G.M. (2015). Acta Cryst. A71, 3-8.

Sheldrick, G.M. (2015). Acta Cryst. C71, 3-8.
;
_chemical_name_common              ?
_chemical_name_systematic          ?
_chemical_formula_moiety           'C25 H23 N O5 S'
_chemical_formula_sum              'C25 H23 N O5 S'
_chemical_formula_weight           449.50
_chemical_melting_point            ?
loop_
  _atom_type_symbol
  _atom_type_description
  _atom_type_scat_dispersion_real
  _atom_type_scat_dispersion_imag
  _atom_type_scat_source
 'C' 'C' 0.0181 0.0091 'International Tables Vol C Tables 4.2.6.8 and 6.1.1.4'
 'H' 'H' 0.0000 0.0000 'International Tables Vol C Tables 4.2.6.8 and 6.1.1.4'
 'N' 'N' 0.0311 0.0180 'International Tables Vol C Tables 4.2.6.8 and 6.1.1.4'
 'O' 'O' 0.0492 0.0322 'International Tables Vol C Tables 4.2.6.8 and 6.1.1.4'
 'S' 'S' 0.3331 0.5567 'International Tables Vol C Tables 4.2.6.8 and 6.1.1.4'

_shelx_space_group_comment
;
The symmetry employed for this shelxl refinement is uniquely defined
by the following loop, which should always be used as a source of
symmetry information in preference to the above space-group names.
They are only intended as comments.
;
_space_group_crystal_system        'monoclinic'
_space_group_IT_number             14
_space_group_name_H-M_alt          'P 1 21/c 1'
_space_group_name_Hall             '-P 2ybc'
loop_
  _space_group_symop_operation_xyz
 'x, y, z'
 '-x, y+1/2, -z+1/2'
 '-x, -y, -z'
 'x, -y-1/2, z-1/2'

_cell_length_a                     9.1447(3)
_cell_length_b                     9.6621(4)
_cell_length_c                     24.9312(10)
_cell_angle_alpha                  90
_cell_angle_beta                   99.300(4)
_cell_angle_gamma                  90
_cell_volume                       2173.89(15)
_cell_formula_units_Z              4
_cell_measurement_reflns_used      3194
_cell_measurement_temperature      149.99(10)
_cell_measurement_theta_max        73.8830
_cell_measurement_theta_min        4.8960
_shelx_estimated_absorpt_T_max     ?
_shelx_estimated_absorpt_T_min     ?
_exptl_absorpt_coefficient_mu      1.642
_exptl_absorpt_correction_T_max    1.00000
_exptl_absorpt_correction_T_min    0.66064
_exptl_absorpt_correction_type     multi-scan
_exptl_absorpt_process_details
;
CrysAlisPro 1.171.38.43f (Rigaku Oxford Diffraction, 2015)
Empirical absorption correction using spherical harmonics,
 implemented in SCALE3 ABSPACK scaling algorithm.
;
_exptl_absorpt_special_details     ?
_exptl_crystal_colour              colourless
_exptl_crystal_colour_primary      colourless
_exptl_crystal_density_diffrn      1.373
_exptl_crystal_density_meas        ?
_exptl_crystal_density_method      ?
_exptl_crystal_description         block
_exptl_crystal_F_000               944
_exptl_crystal_size_max            0.13
_exptl_crystal_size_mid            0.1
_exptl_crystal_size_min            0.08
_exptl_transmission_factor_max     ?
_exptl_transmission_factor_min     ?
_diffrn_reflns_av_R_equivalents    0.0347
_diffrn_reflns_av_unetI/netI       0.0477
_diffrn_reflns_Laue_measured_fraction_full  0.998
_diffrn_reflns_Laue_measured_fraction_max  0.966
_diffrn_reflns_limit_h_max         11
_diffrn_reflns_limit_h_min         -10
_diffrn_reflns_limit_k_max         12
_diffrn_reflns_limit_k_min         -7
_diffrn_reflns_limit_l_max         30
_diffrn_reflns_limit_l_min         -30
_diffrn_reflns_number              8238
_diffrn_reflns_point_group_measured_fraction_full  0.998
_diffrn_reflns_point_group_measured_fraction_max  0.966
_diffrn_reflns_theta_full          67.684
_diffrn_reflns_theta_max           73.970
_diffrn_reflns_theta_min           3.593
_diffrn_ambient_environment        N~2~
_diffrn_ambient_temperature        149.99(10)
_diffrn_detector                   'CCD plate'
_diffrn_detector_area_resol_mean   5.2684
_diffrn_detector_type              AtlasS2
_diffrn_measured_fraction_theta_full  0.998
_diffrn_measured_fraction_theta_max  0.966
_diffrn_measurement_details
;
List of Runs (angles in degrees, time in seconds):

  # Type    Start    End  Width  t~exp~   \w     \q     \k     \f   Frames
--------------------------------------------------------------------------
  1  \w     22.00 114.00   1.00    1.20    --   41.11  37.00-150.00   92
  2  \w    111.00 138.00   1.00    2.00    --  107.58 125.00 -90.00   27
  3  \w    123.00 150.00   1.00    2.00    --  107.58 125.00-180.00   27
  4  \w     41.00 132.00   1.00    2.00    --  107.58 -45.00 -90.00   91
  5  \w     57.00  84.00   1.00    1.20    --   41.11-125.00-180.00   27
  6  \w     36.00 132.00   1.00    2.00    --  107.58 -45.00  60.00   96
  7  \w     79.00 178.00   1.00    2.00    --  107.58  30.00  90.00   99
  8  \w     32.00 107.00   1.00    2.00    --  107.58 -94.00  90.00   75
  9  \w   -121.00   0.00   1.00    1.20    --  -41.11 -19.00  60.00  121
;
_diffrn_measurement_device         'four-circle diffractometer'
_diffrn_measurement_device_type    'SuperNova, Dual, Cu at zero, AtlasS2'
_diffrn_measurement_method         '\w scans'
_diffrn_orient_matrix_type        
 'CrysAlisPro convention (1999,Acta A55,543-557)'
_diffrn_orient_matrix_UB_11        0.1033003000
_diffrn_orient_matrix_UB_12        -0.0455045000
_diffrn_orient_matrix_UB_13        -0.0397740000
_diffrn_orient_matrix_UB_21        -0.1216323000
_diffrn_orient_matrix_UB_22        0.0355413000
_diffrn_orient_matrix_UB_23        -0.0484144000
_diffrn_orient_matrix_UB_31        0.0605396000
_diffrn_orient_matrix_UB_32        0.1485763000
_diffrn_orient_matrix_UB_33        -0.0005914000
_diffrn_radiation_monochromator    mirror
_diffrn_radiation_probe            x-ray
_diffrn_radiation_type             'Cu K\a'
_diffrn_radiation_wavelength       1.54184
_diffrn_source                     'micro-focus sealed X-ray tube'
_diffrn_source_type                'SuperNova (Cu) X-ray Source'
_reflns_Friedel_coverage           0.000
_reflns_Friedel_fraction_full      .
_reflns_Friedel_fraction_max       .
_reflns_number_gt                  3477
_reflns_number_total               4271
_reflns_odcompleteness_completeness  99.90
_reflns_odcompleteness_iscentric   1
_reflns_odcompleteness_theta       66.97
_reflns_special_details
;
 Reflections were merged by SHELXL according to the crystal
 class for the calculation of statistics and refinement.
 
 _reflns_Friedel_fraction is defined as the number of unique
 Friedel pairs measured divided by the number that would be
 possible theoretically, ignoring centric projections and
 systematic absences.
;
_reflns_threshold_expression       'I > 2\s(I)'
_computing_cell_refinement         'CrysAlisPro 1.171.38.43f (Rigaku OD, 2015)'
_computing_data_collection         'CrysAlisPro 1.171.38.43f (Rigaku OD, 2015)'
_computing_data_reduction          'CrysAlisPro 1.171.38.43f (Rigaku OD, 2015)'
_computing_molecular_graphics      'Olex2 1.3-alpha (Dolomanov et al., 2009)'
_computing_publication_material    'Olex2 1.3-alpha (Dolomanov et al., 2009)'
_computing_structure_refinement    'SHELXL 2018/3 (Sheldrick, 2015)'
_computing_structure_solution      'SHELXT  (Sheldrick, 2015)'
_refine_diff_density_max           0.211
_refine_diff_density_min           -0.460
_refine_diff_density_rms           0.057
_refine_ls_extinction_coef         .
_refine_ls_extinction_method       none
_refine_ls_goodness_of_fit_ref     1.026
_refine_ls_hydrogen_treatment      constr
_refine_ls_matrix_type             full
_refine_ls_number_parameters       291
_refine_ls_number_reflns           4271
_refine_ls_number_restraints       0
_refine_ls_R_factor_all            0.0581
_refine_ls_R_factor_gt             0.0457
_refine_ls_restrained_S_all        1.026
_refine_ls_shift/su_max            0.000
_refine_ls_shift/su_mean           0.000
_refine_ls_structure_factor_coef   Fsqd
_refine_ls_weighting_details      
 'w=1/[\s^2^(Fo^2^)+(0.0591P)^2^+0.5147P] where P=(Fo^2^+2Fc^2^)/3'
_refine_ls_weighting_scheme        calc
_refine_ls_wR_factor_gt            0.1134
_refine_ls_wR_factor_ref           0.1235
_refine_special_details            ?
_olex2_refinement_description
;
1. Fixed Uiso
 At 1.2 times of:
  All C(H) groups, All C(H,H) groups
 At 1.5 times of:
  All C(H,H,H) groups
2.a Secondary CH2 refined with riding coordinates:
 C9(H9A,H9B), C18(H18A,H18B)
2.b Aromatic/amide H refined with riding coordinates:
 C2(H2), C3(H3), C5(H5), C7(H7), C12(H12), C13(H13), C15(H15), C16(H16),
 C20(H20), C21(H21), C22(H22), C23(H23), C24(H24)
2.c Idealised Me refined as rotating group:
 C17(H17A,H17B,H17C), C25(H25A,H25B,H25C)
;
_atom_sites_solution_hydrogens     geom
_atom_sites_solution_primary       dual
_atom_sites_solution_secondary     ?
loop_
  _atom_site_label
  _atom_site_type_symbol
  _atom_site_fract_x
  _atom_site_fract_y
  _atom_site_fract_z
  _atom_site_U_iso_or_equiv
  _atom_site_adp_type
  _atom_site_occupancy
  _atom_site_site_symmetry_order
  _atom_site_calc_flag
  _atom_site_refinement_flags_posn
  _atom_site_refinement_flags_adp
  _atom_site_refinement_flags_occupancy
  _atom_site_disorder_assembly
  _atom_site_disorder_group
 S1 S 0.68891(5) 0.67399(5) 0.87571(2) 0.02607(14) Uani 1 1 d . . . . .
 O1 O 0.94772(18) 0.62461(18) 0.53111(6) 0.0395(4) Uani 1 1 d . . . . .
 O2 O 0.43979(16) 0.68072(15) 0.62243(6) 0.0297(3) Uani 1 1 d . . . . .
 O3 O 0.48620(18) 0.76949(17) 0.78413(6) 0.0362(4) Uani 1 1 d . . . . .
 O4 O 0.72313(18) 0.81813(16) 0.87418(6) 0.0361(4) Uani 1 1 d . . . . .
 O5 O 0.79217(16) 0.58079(18) 0.90636(6) 0.0354(4) Uani 1 1 d . . . . .
 N1 N 0.67145(19) 0.61433(17) 0.81132(7) 0.0251(4) Uani 1 1 d . . . . .
 C1 C 0.5686(2) 0.65765(19) 0.60153(8) 0.0252(4) Uani 1 1 d . . . . .
 C2 C 0.5610(2) 0.6505(2) 0.54551(8) 0.0298(4) Uani 1 1 d . . . . .
 H2 H 0.469666 0.653753 0.522854 0.036 Uiso 1 1 calc R U . . .
 C3 C 0.6905(3) 0.6384(2) 0.52360(8) 0.0302(5) Uani 1 1 d . . . . .
 H3 H 0.685457 0.632632 0.486106 0.036 Uiso 1 1 calc R U . . .
 C4 C 0.8276(2) 0.6348(2) 0.55700(9) 0.0292(4) Uani 1 1 d . . . . .
 C5 C 0.8353(2) 0.6422(2) 0.61302(8) 0.0286(4) Uani 1 1 d . . . . .
 H5 H 0.926888 0.640171 0.635536 0.034 Uiso 1 1 calc R U . . .
 C6 C 0.7053(2) 0.65281(19) 0.63558(8) 0.0253(4) Uani 1 1 d . . . . .
 C7 C 0.7074(2) 0.6648(2) 0.69397(8) 0.0267(4) Uani 1 1 d . . . . .
 H7 H 0.796219 0.680414 0.717181 0.032 Uiso 1 1 calc R U . . .
 C8 C 0.5811(2) 0.6533(2) 0.71387(8) 0.0261(4) Uani 1 1 d . . . . .
 C9 C 0.4395(2) 0.6232(2) 0.67562(8) 0.0277(4) Uani 1 1 d . . . . .
 H9A H 0.425796 0.523843 0.672501 0.033 Uiso 1 1 calc R U . . .
 H9B H 0.356597 0.661220 0.690635 0.033 Uiso 1 1 calc R U . . .
 C10 C 0.5726(2) 0.6838(2) 0.77178(8) 0.0267(4) Uani 1 1 d . . . . .
 C11 C 0.5181(2) 0.6534(2) 0.89791(8) 0.0233(4) Uani 1 1 d . . . . .
 C12 C 0.4238(2) 0.7653(2) 0.89924(8) 0.0283(4) Uani 1 1 d . . . . .
 H12 H 0.446638 0.850572 0.885409 0.034 Uiso 1 1 calc R U . . .
 C13 C 0.2952(2) 0.7489(2) 0.92135(8) 0.0299(4) Uani 1 1 d . . . . .
 H13 H 0.231726 0.823757 0.922320 0.036 Uiso 1 1 calc R U . . .
 C14 C 0.2599(2) 0.6212(2) 0.94219(8) 0.0297(4) Uani 1 1 d . . . . .
 C15 C 0.3543(3) 0.5103(2) 0.93901(10) 0.0346(5) Uani 1 1 d . . . . .
 H15 H 0.330187 0.424183 0.951825 0.041 Uiso 1 1 calc R U . . .
 C16 C 0.4830(2) 0.5245(2) 0.91728(9) 0.0312(5) Uani 1 1 d . . . . .
 H16 H 0.545378 0.449149 0.915611 0.037 Uiso 1 1 calc R U . . .
 C17 C 0.1240(3) 0.6032(3) 0.96842(10) 0.0434(6) Uani 1 1 d . . . . .
 H17A H 0.153099 0.591286 1.006901 0.065 Uiso 1 1 calc R U . . .
 H17B H 0.070111 0.523066 0.953479 0.065 Uiso 1 1 calc R U . . .
 H17C H 0.062212 0.683617 0.961625 0.065 Uiso 1 1 calc R U . . .
 C18 C 0.7265(2) 0.4722(2) 0.80165(9) 0.0281(4) Uani 1 1 d . . . . .
 H18A H 0.654333 0.426948 0.774486 0.034 Uiso 1 1 calc R U . . .
 H18B H 0.732512 0.419491 0.835057 0.034 Uiso 1 1 calc R U . . .
 C19 C 0.8757(2) 0.4668(2) 0.78307(9) 0.0278(4) Uani 1 1 d . . . . .
 C20 C 1.0012(2) 0.5285(2) 0.81255(9) 0.0325(5) Uani 1 1 d . . . . .
 H20 H 0.994977 0.572590 0.845262 0.039 Uiso 1 1 calc R U . . .
 C21 C 1.1355(3) 0.5246(3) 0.79345(11) 0.0400(6) Uani 1 1 d . . . . .
 H21 H 1.218771 0.566207 0.813289 0.048 Uiso 1 1 calc R U . . .
 C22 C 1.1454(3) 0.4586(2) 0.74473(11) 0.0412(6) Uani 1 1 d . . . . .
 H22 H 1.235053 0.457329 0.731637 0.049 Uiso 1 1 calc R U . . .
 C23 C 1.0224(3) 0.3950(2) 0.71567(10) 0.0410(6) Uani 1 1 d . . . . .
 H23 H 1.029425 0.349769 0.683259 0.049 Uiso 1 1 calc R U . . .
 C24 C 0.8879(3) 0.3985(2) 0.73488(9) 0.0352(5) Uani 1 1 d . . . . .
 H24 H 0.805515 0.354723 0.715365 0.042 Uiso 1 1 calc R U . . .
 C25 C 1.0905(3) 0.6165(3) 0.56410(11) 0.0471(6) Uani 1 1 d . . . . .
 H25A H 1.165120 0.609514 0.541237 0.071 Uiso 1 1 calc R U . . .
 H25B H 1.094735 0.536359 0.587075 0.071 Uiso 1 1 calc R U . . .
 H25C H 1.107449 0.698118 0.586182 0.071 Uiso 1 1 calc R U . . .

loop_
  _atom_site_aniso_label
  _atom_site_aniso_U_11
  _atom_site_aniso_U_22
  _atom_site_aniso_U_33
  _atom_site_aniso_U_23
  _atom_site_aniso_U_13
  _atom_site_aniso_U_12
 S1 0.0213(2) 0.0359(3) 0.0213(2) -0.00152(18) 0.00438(18) -0.00277(19)
 O1 0.0336(9) 0.0587(10) 0.0281(8) 0.0000(7) 0.0109(7) 0.0096(8)
 O2 0.0243(7) 0.0411(8) 0.0231(7) 0.0047(6) 0.0017(6) 0.0005(6)
 O3 0.0401(9) 0.0436(9) 0.0255(8) 0.0029(6) 0.0075(7) 0.0169(7)
 O4 0.0352(9) 0.0410(8) 0.0342(9) -0.0076(7) 0.0121(7) -0.0147(7)
 O5 0.0240(8) 0.0570(10) 0.0242(8) 0.0019(7) 0.0011(6) 0.0067(7)
 N1 0.0243(9) 0.0294(8) 0.0215(8) -0.0008(6) 0.0039(7) 0.0022(7)
 C1 0.0249(10) 0.0259(9) 0.0249(10) 0.0014(7) 0.0040(8) -0.0015(7)
 C2 0.0321(11) 0.0328(10) 0.0230(10) 0.0005(8) -0.0004(9) -0.0011(9)
 C3 0.0385(12) 0.0316(10) 0.0203(10) 0.0001(8) 0.0046(9) 0.0032(9)
 C4 0.0322(11) 0.0293(10) 0.0276(11) 0.0003(8) 0.0091(9) 0.0032(8)
 C5 0.0277(11) 0.0327(10) 0.0249(10) -0.0003(8) 0.0031(8) 0.0018(8)
 C6 0.0280(10) 0.0242(9) 0.0235(10) -0.0004(7) 0.0035(8) -0.0010(8)
 C7 0.0283(10) 0.0295(10) 0.0214(10) -0.0004(7) 0.0014(8) 0.0015(8)
 C8 0.0273(10) 0.0274(9) 0.0234(10) 0.0018(7) 0.0039(8) 0.0012(8)
 C9 0.0286(11) 0.0306(10) 0.0246(10) 0.0023(8) 0.0064(9) -0.0010(8)
 C10 0.0268(10) 0.0320(10) 0.0220(10) 0.0023(8) 0.0063(8) 0.0020(8)
 C11 0.0216(9) 0.0306(10) 0.0182(9) -0.0007(7) 0.0046(7) -0.0012(8)
 C12 0.0338(11) 0.0271(10) 0.0248(10) -0.0005(8) 0.0070(9) -0.0010(8)
 C13 0.0277(11) 0.0369(11) 0.0256(10) -0.0012(8) 0.0056(8) 0.0064(9)
 C14 0.0223(10) 0.0453(12) 0.0211(10) -0.0010(8) 0.0027(8) -0.0025(9)
 C15 0.0331(12) 0.0332(11) 0.0394(13) 0.0075(9) 0.0121(10) -0.0035(9)
 C16 0.0279(11) 0.0293(10) 0.0372(12) 0.0031(8) 0.0077(9) 0.0023(8)
 C17 0.0283(12) 0.0692(17) 0.0345(13) 0.0052(11) 0.0108(10) -0.0017(11)
 C18 0.0263(10) 0.0287(10) 0.0290(11) 0.0009(8) 0.0037(8) -0.0003(8)
 C19 0.0271(10) 0.0294(10) 0.0275(11) 0.0029(8) 0.0058(8) 0.0051(8)
 C20 0.0288(11) 0.0358(11) 0.0338(12) 0.0004(9) 0.0075(9) 0.0021(9)
 C21 0.0292(11) 0.0419(13) 0.0503(15) 0.0027(11) 0.0105(11) 0.0006(10)
 C22 0.0382(13) 0.0368(12) 0.0548(15) 0.0102(11) 0.0266(12) 0.0108(10)
 C23 0.0485(15) 0.0382(12) 0.0403(13) 0.0019(10) 0.0195(12) 0.0134(11)
 C24 0.0367(12) 0.0348(11) 0.0347(12) -0.0031(9) 0.0074(10) 0.0062(9)
 C25 0.0321(13) 0.0717(18) 0.0394(14) 0.0011(12) 0.0115(11) 0.0113(12)

_geom_special_details
;
 All esds (except the esd in the dihedral angle between two l.s. planes)
 are estimated using the full covariance matrix.  The cell esds are taken
 into account individually in the estimation of esds in distances, angles
 and torsion angles; correlations between esds in cell parameters are only
 used when they are defined by crystal symmetry.  An approximate (isotropic)
 treatment of cell esds is used for estimating esds involving l.s. planes.
;
loop_
  _geom_bond_atom_site_label_1
  _geom_bond_atom_site_label_2
  _geom_bond_distance
  _geom_bond_site_symmetry_2
  _geom_bond_publ_flag
 S1 O4 1.4293(16) . ?
 S1 O5 1.4329(16) . ?
 S1 N1 1.6888(17) . ?
 S1 C11 1.751(2) . ?
 O1 C4 1.364(3) . ?
 O1 C25 1.428(3) . ?
 O2 C1 1.381(2) . ?
 O2 C9 1.438(2) . ?
 O3 C10 1.218(3) . ?
 N1 C10 1.397(3) . ?
 N1 C18 1.496(3) . ?
 C1 C2 1.389(3) . ?
 C1 C6 1.394(3) . ?
 C2 H2 0.9300 . ?
 C2 C3 1.387(3) . ?
 C3 H3 0.9300 . ?
 C3 C4 1.389(3) . ?
 C4 C5 1.389(3) . ?
 C5 H5 0.9300 . ?
 C5 C6 1.399(3) . ?
 C6 C7 1.458(3) . ?
 C7 H7 0.9300 . ?
 C7 C8 1.333(3) . ?
 C8 C9 1.508(3) . ?
 C8 C10 1.488(3) . ?
 C9 H9A 0.9700 . ?
 C9 H9B 0.9700 . ?
 C11 C12 1.386(3) . ?
 C11 C16 1.392(3) . ?
 C12 H12 0.9300 . ?
 C12 C13 1.386(3) . ?
 C13 H13 0.9300 . ?
 C13 C14 1.396(3) . ?
 C14 C15 1.386(3) . ?
 C14 C17 1.505(3) . ?
 C15 H15 0.9300 . ?
 C15 C16 1.380(3) . ?
 C16 H16 0.9300 . ?
 C17 H17A 0.9600 . ?
 C17 H17B 0.9600 . ?
 C17 H17C 0.9600 . ?
 C18 H18A 0.9700 . ?
 C18 H18B 0.9700 . ?
 C18 C19 1.511(3) . ?
 C19 C20 1.393(3) . ?
 C19 C24 1.391(3) . ?
 C20 H20 0.9300 . ?
 C20 C21 1.387(3) . ?
 C21 H21 0.9300 . ?
 C21 C22 1.388(4) . ?
 C22 H22 0.9300 . ?
 C22 C23 1.381(4) . ?
 C23 H23 0.9300 . ?
 C23 C24 1.390(3) . ?
 C24 H24 0.9300 . ?
 C25 H25A 0.9600 . ?
 C25 H25B 0.9600 . ?
 C25 H25C 0.9600 . ?

loop_
  _geom_angle_atom_site_label_1
  _geom_angle_atom_site_label_2
  _geom_angle_atom_site_label_3
  _geom_angle
  _geom_angle_site_symmetry_1
  _geom_angle_site_symmetry_3
  _geom_angle_publ_flag
 O4 S1 O5 119.89(11) . . ?
 O4 S1 N1 107.14(9) . . ?
 O4 S1 C11 109.23(10) . . ?
 O5 S1 N1 104.20(9) . . ?
 O5 S1 C11 107.74(9) . . ?
 N1 S1 C11 108.03(9) . . ?
 C4 O1 C25 117.51(18) . . ?
 C1 O2 C9 114.48(16) . . ?
 C10 N1 S1 117.26(13) . . ?
 C10 N1 C18 121.58(17) . . ?
 C18 N1 S1 118.95(14) . . ?
 O2 C1 C2 118.69(19) . . ?
 O2 C1 C6 120.77(18) . . ?
 C2 C1 C6 120.34(19) . . ?
 C1 C2 H2 120.2 . . ?
 C3 C2 C1 119.5(2) . . ?
 C3 C2 H2 120.2 . . ?
 C2 C3 H3 119.6 . . ?
 C2 C3 C4 120.76(19) . . ?
 C4 C3 H3 119.6 . . ?
 O1 C4 C3 115.84(19) . . ?
 O1 C4 C5 124.5(2) . . ?
 C5 C4 C3 119.7(2) . . ?
 C4 C5 H5 120.0 . . ?
 C4 C5 C6 120.0(2) . . ?
 C6 C5 H5 120.0 . . ?
 C1 C6 C5 119.65(19) . . ?
 C1 C6 C7 118.13(19) . . ?
 C5 C6 C7 122.17(19) . . ?
 C6 C7 H7 120.2 . . ?
 C8 C7 C6 119.5(2) . . ?
 C8 C7 H7 120.2 . . ?
 C7 C8 C9 119.21(18) . . ?
 C7 C8 C10 121.95(19) . . ?
 C10 C8 C9 118.52(18) . . ?
 O2 C9 C8 112.30(16) . . ?
 O2 C9 H9A 109.1 . . ?
 O2 C9 H9B 109.1 . . ?
 C8 C9 H9A 109.1 . . ?
 C8 C9 H9B 109.1 . . ?
 H9A C9 H9B 107.9 . . ?
 O3 C10 N1 121.35(19) . . ?
 O3 C10 C8 121.19(19) . . ?
 N1 C10 C8 117.41(17) . . ?
 C12 C11 S1 120.60(15) . . ?
 C12 C11 C16 120.69(19) . . ?
 C16 C11 S1 118.59(16) . . ?
 C11 C12 H12 120.3 . . ?
 C13 C12 C11 119.43(19) . . ?
 C13 C12 H12 120.3 . . ?
 C12 C13 H13 119.7 . . ?
 C12 C13 C14 120.70(19) . . ?
 C14 C13 H13 119.7 . . ?
 C13 C14 C17 121.4(2) . . ?
 C15 C14 C13 118.62(19) . . ?
 C15 C14 C17 120.0(2) . . ?
 C14 C15 H15 119.2 . . ?
 C16 C15 C14 121.6(2) . . ?
 C16 C15 H15 119.2 . . ?
 C11 C16 H16 120.5 . . ?
 C15 C16 C11 119.0(2) . . ?
 C15 C16 H16 120.5 . . ?
 C14 C17 H17A 109.5 . . ?
 C14 C17 H17B 109.5 . . ?
 C14 C17 H17C 109.5 . . ?
 H17A C17 H17B 109.5 . . ?
 H17A C17 H17C 109.5 . . ?
 H17B C17 H17C 109.5 . . ?
 N1 C18 H18A 108.5 . . ?
 N1 C18 H18B 108.5 . . ?
 N1 C18 C19 115.15(16) . . ?
 H18A C18 H18B 107.5 . . ?
 C19 C18 H18A 108.5 . . ?
 C19 C18 H18B 108.5 . . ?
 C20 C19 C18 122.10(19) . . ?
 C24 C19 C18 118.9(2) . . ?
 C24 C19 C20 119.0(2) . . ?
 C19 C20 H20 119.8 . . ?
 C21 C20 C19 120.4(2) . . ?
 C21 C20 H20 119.8 . . ?
 C20 C21 H21 120.0 . . ?
 C20 C21 C22 120.0(2) . . ?
 C22 C21 H21 120.0 . . ?
 C21 C22 H22 120.0 . . ?
 C23 C22 C21 120.0(2) . . ?
 C23 C22 H22 120.0 . . ?
 C22 C23 H23 120.0 . . ?
 C22 C23 C24 120.0(2) . . ?
 C24 C23 H23 120.0 . . ?
 C19 C24 H24 119.7 . . ?
 C23 C24 C19 120.5(2) . . ?
 C23 C24 H24 119.7 . . ?
 O1 C25 H25A 109.5 . . ?
 O1 C25 H25B 109.5 . . ?
 O1 C25 H25C 109.5 . . ?
 H25A C25 H25B 109.5 . . ?
 H25A C25 H25C 109.5 . . ?
 H25B C25 H25C 109.5 . . ?

loop_
  _geom_torsion_atom_site_label_1
  _geom_torsion_atom_site_label_2
  _geom_torsion_atom_site_label_3
  _geom_torsion_atom_site_label_4
  _geom_torsion
  _geom_torsion_site_symmetry_1
  _geom_torsion_site_symmetry_2
  _geom_torsion_site_symmetry_3
  _geom_torsion_site_symmetry_4
  _geom_torsion_publ_flag
 S1 N1 C10 O3 -11.0(3) . . . . ?
 S1 N1 C10 C8 166.50(14) . . . . ?
 S1 N1 C18 C19 -100.62(19) . . . . ?
 S1 C11 C12 C13 -174.46(16) . . . . ?
 S1 C11 C16 C15 174.71(17) . . . . ?
 O1 C4 C5 C6 179.87(19) . . . . ?
 O2 C1 C2 C3 174.90(18) . . . . ?
 O2 C1 C6 C5 -174.05(17) . . . . ?
 O2 C1 C6 C7 3.4(3) . . . . ?
 O4 S1 N1 C10 -53.76(17) . . . . ?
 O4 S1 N1 C18 142.90(15) . . . . ?
 O4 S1 C11 C12 14.4(2) . . . . ?
 O4 S1 C11 C16 -161.73(17) . . . . ?
 O5 S1 N1 C10 178.21(15) . . . . ?
 O5 S1 N1 C18 14.87(17) . . . . ?
 O5 S1 C11 C12 146.16(17) . . . . ?
 O5 S1 C11 C16 -30.0(2) . . . . ?
 N1 S1 C11 C12 -101.81(17) . . . . ?
 N1 S1 C11 C16 82.05(18) . . . . ?
 N1 C18 C19 C20 55.6(3) . . . . ?
 N1 C18 C19 C24 -124.2(2) . . . . ?
 C1 O2 C9 C8 45.9(2) . . . . ?
 C1 C2 C3 C4 -0.7(3) . . . . ?
 C1 C6 C7 C8 12.8(3) . . . . ?
 C2 C1 C6 C5 0.7(3) . . . . ?
 C2 C1 C6 C7 178.22(18) . . . . ?
 C2 C3 C4 O1 -179.15(19) . . . . ?
 C2 C3 C4 C5 0.5(3) . . . . ?
 C3 C4 C5 C6 0.2(3) . . . . ?
 C4 C5 C6 C1 -0.8(3) . . . . ?
 C4 C5 C6 C7 -178.23(19) . . . . ?
 C5 C6 C7 C8 -169.79(19) . . . . ?
 C6 C1 C2 C3 0.0(3) . . . . ?
 C6 C7 C8 C9 2.1(3) . . . . ?
 C6 C7 C8 C10 -171.38(18) . . . . ?
 C7 C8 C9 O2 -31.1(3) . . . . ?
 C7 C8 C10 O3 123.4(2) . . . . ?
 C7 C8 C10 N1 -54.1(3) . . . . ?
 C9 O2 C1 C2 151.53(18) . . . . ?
 C9 O2 C1 C6 -33.6(2) . . . . ?
 C9 C8 C10 O3 -50.1(3) . . . . ?
 C9 C8 C10 N1 132.4(2) . . . . ?
 C10 N1 C18 C19 96.8(2) . . . . ?
 C10 C8 C9 O2 142.57(18) . . . . ?
 C11 S1 N1 C10 63.82(17) . . . . ?
 C11 S1 N1 C18 -99.53(16) . . . . ?
 C11 C12 C13 C14 0.0(3) . . . . ?
 C12 C11 C16 C15 -1.4(3) . . . . ?
 C12 C13 C14 C15 -1.7(3) . . . . ?
 C12 C13 C14 C17 177.4(2) . . . . ?
 C13 C14 C15 C16 1.9(3) . . . . ?
 C14 C15 C16 C11 -0.3(4) . . . . ?
 C16 C11 C12 C13 1.6(3) . . . . ?
 C17 C14 C15 C16 -177.3(2) . . . . ?
 C18 N1 C10 O3 151.9(2) . . . . ?
 C18 N1 C10 C8 -30.6(3) . . . . ?
 C18 C19 C20 C21 -178.3(2) . . . . ?
 C18 C19 C24 C23 178.1(2) . . . . ?
 C19 C20 C21 C22 -0.2(3) . . . . ?
 C20 C19 C24 C23 -1.7(3) . . . . ?
 C20 C21 C22 C23 -1.0(4) . . . . ?
 C21 C22 C23 C24 0.8(4) . . . . ?
 C22 C23 C24 C19 0.6(3) . . . . ?
 C24 C19 C20 C21 1.5(3) . . . . ?
 C25 O1 C4 C3 -178.2(2) . . . . ?
 C25 O1 C4 C5 2.1(3) . . . . ?

_shelx_res_file
;
TITL mo3_a.res in P2(1)/c
    mo3.res
    created by SHELXL-2018/3 at 11:36:24 on 24-Oct-2020
REM Old TITL MO3 in P2(1)/c
REM SHELXT solution in P2(1)/c: R1 0.131, Rweak 0.169, Alpha 0.035
REM <I/s> 0.476 for 164 systematic absences, Orientation as input
REM Formula found by SHELXT: C25 N O5 Cl
CELL 1.54184 9.144673 9.662088 24.931242 90 99.2999 90
ZERR 4 0.00033 0.000384 0.000961 0 0.0037 0
LATT 1
SYMM -X,0.5+Y,0.5-Z
SFAC C H N O S
UNIT 100 92 4 20 4

L.S. 20
PLAN  10
CONF
BOND
list 4
fmap 2
acta
MORE -1
BOND $H
REM <olex2.extras>
REM <HklSrc "%.\\MO3.hkl">
REM </olex2.extras>

WGHT    0.059100    0.514700
FVAR       4.55990
S1    5    0.688914    0.673988    0.875711    11.00000    0.02129    0.03592 =
         0.02130   -0.00152    0.00438   -0.00277
O1    4    0.947716    0.624608    0.531107    11.00000    0.03362    0.05872 =
         0.02806    0.00000    0.01085    0.00959
O2    4    0.439785    0.680721    0.622429    11.00000    0.02435    0.04115 =
         0.02305    0.00471    0.00174    0.00050
O3    4    0.486196    0.769490    0.784133    11.00000    0.04009    0.04364 =
         0.02554    0.00285    0.00750    0.01687
O4    4    0.723126    0.818129    0.874182    11.00000    0.03522    0.04096 =
         0.03417   -0.00764    0.01212   -0.01470
O5    4    0.792168    0.580789    0.906361    11.00000    0.02402    0.05701 =
         0.02422    0.00193    0.00110    0.00668
N1    3    0.671447    0.614327    0.811319    11.00000    0.02428    0.02940 =
         0.02155   -0.00078    0.00386    0.00215
C1    1    0.568616    0.657648    0.601535    11.00000    0.02486    0.02593 =
         0.02487    0.00142    0.00397   -0.00150
C2    1    0.560975    0.650479    0.545513    11.00000    0.03208    0.03279 =
         0.02300    0.00049   -0.00039   -0.00107
AFIX  43
H2    2    0.469666    0.653753    0.522854    11.00000   -1.20000
AFIX   0
C3    1    0.690490    0.638400    0.523596    11.00000    0.03848    0.03163 =
         0.02030    0.00007    0.00463    0.00317
AFIX  43
H3    2    0.685457    0.632632    0.486106    11.00000   -1.20000
AFIX   0
C4    1    0.827647    0.634820    0.557001    11.00000    0.03217    0.02928 =
         0.02760    0.00030    0.00906    0.00317
C5    1    0.835307    0.642235    0.613022    11.00000    0.02768    0.03273 =
         0.02489   -0.00029    0.00312    0.00176
AFIX  43
H5    2    0.926888    0.640171    0.635536    11.00000   -1.20000
AFIX   0
C6    1    0.705300    0.652806    0.635575    11.00000    0.02804    0.02417 =
         0.02349   -0.00042    0.00350   -0.00104
C7    1    0.707427    0.664827    0.693974    11.00000    0.02827    0.02955 =
         0.02144   -0.00044    0.00145    0.00155
AFIX  43
H7    2    0.796219    0.680414    0.717181    11.00000   -1.20000
AFIX   0
C8    1    0.581133    0.653311    0.713874    11.00000    0.02726    0.02742 =
         0.02345    0.00177    0.00390    0.00123
C9    1    0.439471    0.623242    0.675617    11.00000    0.02862    0.03060 =
         0.02455    0.00229    0.00641   -0.00097
AFIX  23
H9A   2    0.425796    0.523843    0.672501    11.00000   -1.20000
H9B   2    0.356597    0.661220    0.690635    11.00000   -1.20000
AFIX   0
C10   1    0.572572    0.683755    0.771776    11.00000    0.02684    0.03199 =
         0.02204    0.00227    0.00631    0.00197
C11   1    0.518078    0.653417    0.897913    11.00000    0.02164    0.03062 =
         0.01824   -0.00065    0.00460   -0.00121
C12   1    0.423802    0.765279    0.899238    11.00000    0.03377    0.02709 =
         0.02476   -0.00047    0.00701   -0.00097
AFIX  43
H12   2    0.446638    0.850572    0.885409    11.00000   -1.20000
AFIX   0
C13   1    0.295195    0.748914    0.921353    11.00000    0.02772    0.03688 =
         0.02564   -0.00125    0.00558    0.00643
AFIX  43
H13   2    0.231726    0.823757    0.922320    11.00000   -1.20000
AFIX   0
C14   1    0.259947    0.621249    0.942191    11.00000    0.02232    0.04529 =
         0.02114   -0.00104    0.00271   -0.00255
C15   1    0.354251    0.510262    0.939014    11.00000    0.03313    0.03320 =
         0.03939    0.00750    0.01206   -0.00345
AFIX  43
H15   2    0.330187    0.424183    0.951825    11.00000   -1.20000
AFIX   0
C16   1    0.483012    0.524512    0.917284    11.00000    0.02788    0.02934 =
         0.03717    0.00313    0.00773    0.00228
AFIX  43
H16   2    0.545378    0.449149    0.915611    11.00000   -1.20000
AFIX   0
C17   1    0.124034    0.603167    0.968425    11.00000    0.02831    0.06924 =
         0.03453    0.00524    0.01077   -0.00169
AFIX 137
H17A  2    0.153099    0.591286    1.006901    11.00000   -1.50000
H17B  2    0.070111    0.523066    0.953479    11.00000   -1.50000
H17C  2    0.062212    0.683617    0.961625    11.00000   -1.50000
AFIX   0
C18   1    0.726537    0.472158    0.801650    11.00000    0.02634    0.02870 =
         0.02897    0.00094    0.00369   -0.00027
AFIX  23
H18A  2    0.654333    0.426948    0.774486    11.00000   -1.20000
H18B  2    0.732512    0.419491    0.835057    11.00000   -1.20000
AFIX   0
C19   1    0.875719    0.466825    0.783067    11.00000    0.02707    0.02939 =
         0.02754    0.00293    0.00582    0.00508
C20   1    1.001220    0.528503    0.812549    11.00000    0.02880    0.03578 =
         0.03382    0.00037    0.00747    0.00207
AFIX  43
H20   2    0.994977    0.572590    0.845262    11.00000   -1.20000
AFIX   0
C21   1    1.135456    0.524611    0.793447    11.00000    0.02920    0.04189 =
         0.05030    0.00268    0.01055    0.00056
AFIX  43
H21   2    1.218771    0.566207    0.813289    11.00000   -1.20000
AFIX   0
C22   1    1.145422    0.458646    0.744726    11.00000    0.03824    0.03681 =
         0.05481    0.01019    0.02660    0.01076
AFIX  43
H22   2    1.235053    0.457329    0.731637    11.00000   -1.20000
AFIX   0
C23   1    1.022373    0.394976    0.715674    11.00000    0.04854    0.03818 =
         0.04032    0.00191    0.01948    0.01345
AFIX  43
H23   2    1.029425    0.349769    0.683259    11.00000   -1.20000
AFIX   0
C24   1    0.887945    0.398451    0.734880    11.00000    0.03669    0.03485 =
         0.03466   -0.00314    0.00742    0.00624
AFIX  43
H24   2    0.805515    0.354723    0.715365    11.00000   -1.20000
AFIX   0
C25   1    1.090452    0.616484    0.564104    11.00000    0.03211    0.07170 =
         0.03944    0.00110    0.01150    0.01131
AFIX 137
H25A  2    1.165120    0.609514    0.541237    11.00000   -1.50000
H25B  2    1.094735    0.536359    0.587075    11.00000   -1.50000
H25C  2    1.107449    0.698118    0.586182    11.00000   -1.50000
AFIX   0
HKLF 4


REM  mo3_a.res in P2(1)/c
REM wR2 = 0.1235, GooF = S = 1.026, Restrained GooF = 1.026 for all data
REM R1 = 0.0457 for 3477 Fo > 4sig(Fo) and 0.0581 for all 4271 data
REM 291 parameters refined using 0 restraints

END

WGHT      0.0590      0.5173

REM Highest difference peak  0.211,  deepest hole -0.460,  1-sigma level  0.057
Q1    1   0.6016  0.6730  0.8984  11.00000  0.05    0.21
Q2    1   0.8833  0.5762  0.8810  11.00000  0.05    0.21
Q3    1   0.7716  0.6717  0.6231  11.00000  0.05    0.21
Q4    1   0.8098  0.4760  0.7907  11.00000  0.05    0.21
Q5    1   0.8146  0.8247  0.8434  11.00000  0.05    0.20
Q6    1   0.6410  0.7001  0.7027  11.00000  0.05    0.19
Q7    1   0.8363  0.6777  0.9019  11.00000  0.05    0.18
Q8    1   0.5657  0.6646  0.7374  11.00000  0.05    0.18
Q9    1   0.7110  0.6042  0.9313  11.00000  0.05    0.17
Q10   1   0.6632  0.7469  0.9330  11.00000  0.05    0.17
;
_shelx_res_checksum                50961
_shelx_hkl_file
;
   0   0   2 35556.7 766.861   9
   0   0   3 2.28096 45.9385   9
   0   0   4 39420.9 1023.98   9
   0   0   5 118.220 70.2091   9
   0   0   6 319297. 5479.74   9
   0   0   7 175.024 142.178   9
   0   0  -7 58.7305 76.4476   1
   0   0  -8 5839.16 434.836   1
   0   0   8 6176.19 503.940   9
   0   0   9 67.0416 130.927   9
   0   0  -9 25.1019 89.6125   1
   0   0  10 133495. 3262.75   9
   0   0 -10 137773. 3003.99   1
   0   0 -11 32.4458 130.335   1
   0   0  11-76.4358 142.885   9
   0   0 -12 358486. 6642.67   1
   0   0  12 358763. 7062.89   9
   0   0  13 215.264 138.823   9
   0   0 -13 43.6083 129.313   1
   0   0 -14 8046.74 724.678   1
   0   0  14 8783.64 849.072   9
   0   0  15 144.494 259.887   9
   0   0  16 10289.9 1017.07   9
   0   0  17 73.0603 194.237   9
   0   0 -18 293.221 229.385   4
   0   0 -19 248.128 246.930   4
   0   0 -20 24531.2 1647.54   4
   0   0 -21 114.515 212.790   4
   0   0 -22 221.277 255.125   4
   0   0  22-86.7367 236.444   7
   0   0  23 200.806 225.991   7
   0   0  24 1071.28 329.002   7
   0   0  25-232.526 191.733   7
   0   0  26 3454.42 476.825   7
   0   0  27-36.6615 108.688   7
   0   0  28 5782.53 507.394   7
   0   0  29-67.2088 95.1202   7
   0  -1   0 244.075 45.1994   9
   0  -1  -1 2434.67 141.345   1
   0  -1   1 2271.38 136.455   9
   0  -1  -2 49972.9 972.912   1
   0  -1   2 46818.9 1003.28   9
   0  -1  -3 27576.6 685.598   1
   0  -1   3 28233.8 780.839   9
   0   1   4 8303.83 424.326   9
   0  -1   4 8052.64 426.237   9
   0   1   4 8217.24 307.490   5
   0  -1  -4 8811.58 380.305   1
   0   1   5 205.465 62.1891   5
   0  -1  -5 62.9423 78.7202   1
   0  -1   5 69.9502 88.8927   9
   0   1   5 171.394 104.299   9
   0  -1  -6 34644.4 994.736   1
   0  -1   6 34149.9 1128.89   9
   0   1   6 32602.3 1100.24   9
   0   1   7 76172.8 1959.49   9
   0  -1  -7 78914.7 1800.41   1
   0  -1   7 77487.8 2000.07   9
   0  -1  -8 209617. 3861.01   1
   0   1   8 202174. 4109.22   9
   0  -1   8 203575. 4124.77   9
   0  -1  -9 1536.65 251.926   1
   0   1   9 1540.56 288.409   9
   0  -1   9 1623.44 300.805   9
   0   1  10 11882.6 809.568   9
   0  -1  10 12494.7 835.722   9
   0  -1 -10 12166.1 713.876   1
   0  -1  11 64004.8 2164.23   9
   0  -1 -11 64006.5 1903.53   1
   0   1  11 65255.0 2153.31   9
   0   1  12 7943.57 729.753   9
   0  -1  12 7698.14 727.724   9
   0  -1 -12 7856.22 642.379   1
   0  -1  13 219.709 194.885   9
   0   1  13 630.093 264.589   9
   0  -1 -13 470.067 210.236   1
   0  -1  14 3245.36 547.410   9
   0   1  14 2848.54 503.541   9
   0  -1 -14 2889.61 434.914   1
   0  -1  15 13515.1 1136.62   9
   0  -1 -15 14442.2 1032.34   1
   0  -1 -16 231.849 179.597   1
   0  -1  16 50.3150 244.806   9
   0  -1  17 5474.07 759.341   9
   0  -1 -17 4638.81 657.615   1
   0  -1 -18 5283.98 727.663   4
   0   1 -18 7324.37 831.759   4
   0  -1  18 7429.76 961.242   9
   0  -1 -19 237.158 290.559   4
   0   1 -19 162.312 207.586   4
   0  -1  19 255.087 210.654   9
   0  -1 -20 177.854 308.836   4
   0   1 -20 226.719 245.370   4
   0   1 -21 2352.29 626.911   4
   0  -1 -21 2142.63 525.929   4
   0   1 -22 4481.46 755.974   4
   0   1  22 4863.96 620.321   7
   0   1 -23 403.071 345.904   4
   0  -1  23-13.0789 204.048   7
   0   1  23 193.490 210.805   7
   0   1  24 813.822 289.241   7
   0  -1  24 880.726 279.323   7
   0  -1  25 187.579 197.875   7
   0   1  25 322.509 170.346   7
   0   1  26 3431.45 436.978   7
   0  -1  26 3525.69 494.283   7
   0  -1  27 175.316 163.510   7
   0  -1  28 630.061 208.502   7
   0  -1  29 4675.19 424.962   7
   0  -2   0 11899.8 423.811   9
   0  -2   1 494060. 7550.03   9
   0  -2   2 24112.6 706.691   9
   0  -2  -2 22476.6 676.550   1
   0  -2  -3 911299. 13638.7   1
   0  -2   3 911997. 13766.4   9
   0  -2  -4 195508. 3438.17   1
   0  -2   4 201975. 3601.14   9
   0  -2   5 10045.1 577.251   9
   0   2   5 9777.93 471.904   5
   0  -2  -5 9527.08 475.614   1
   0   2   6 1881.78 200.422   5
   0  -2   6 1731.03 254.717   9
   0  -2  -6 2313.77 251.540   1
   0  -2  -7 70231.6 1734.16   1
   0  -2   7 70469.6 1949.60   9
   0   2   7 69136.2 1501.95   5
   0  -2   8 177020. 3862.93   9
   0   2   8 186289. 3154.30   5
   0  -2  -8 177668. 3562.22   1
   0  -2   9 528.031 207.695   9
   0  -2  -9 248.007 126.517   1
   0  -2 -10 3245.86 390.288   1
   0  -2  10 3198.12 440.233   9
   0  -2 -11 107933. 2749.71   1
   0  -2  11 111473. 3085.52   9
   0  -2  12 57464.6 2185.55   9
   0  -2 -12 57184.5 1919.26   1
   0  -2  13 58.5787 138.523   9
   0  -2 -13 54.8731 156.163   1
   0  -2  14 31.0746 234.724   9
   0  -2 -14-104.928 171.304   1
   0  -2  15 61015.5 2554.88   9
   0  -2 -15 59325.9 2219.19   1
   0  -2 -16 2068.48 420.969   1
   0  -2  16 1760.86 436.771   9
   0  -2 -17 1760.35 420.747   1
   0  -2  17 1669.38 469.782   9
   0   2  17 2004.46 314.568   6
   0   2 -17 1652.10 382.662   4
   0   2 -18 9745.97 916.269   4
   0  -2 -18 8392.73 920.025   1
   0  -2  18 9044.62 1073.38   9
   0   2 -19 245.340 194.912   4
   0  -2  19 242.847 298.959   9
   0  -2  20 23678.3 1820.38   9
   0   2 -20 20060.9 1504.40   4
   0   2 -21 1886.40 538.605   4
   0  -2  22 24.8735 222.793   7
   0   2 -22-359.055 320.584   4
   0   2 -23 194.747 296.445   4
   0  -2  23 310.604 234.453   7
   0  -2  24 3431.95 546.802   7
   0  -2  25 447.897 216.351   7
   0  -2  26-58.5875 166.242   7
   0  -2  27 74.7727 139.112   7
   0  -2  28 918.579 218.220   7
   0  -2  29 7226.99 526.518   7
   0  -2  30 102.103 68.8194   7
   0  -3   0 25309.3 810.659   9
   0  -3   1 384292. 6084.13   9
   0  -3  -1 372295. 6091.80   9
   0  -3  -2 15800.6 647.513   1
   0  -3   2 22161.6 784.454   9
   0  -3   3 54056.3 1406.67   9
   0  -3  -3 54075.4 1351.42   1
   0  -3  -4 10383.6 526.445   1
   0  -3   4 10718.6 581.758   9
   0  -3   5 56503.5 1606.18   9
   0  -3  -5 53938.6 1428.77   1
   0   3   5 51375.5 1514.08   5
   0  -3   6 421.101 142.413   9
   0  -3  -6 567.276 157.284   1
   0   3   6 559.398 171.827   5
   0  -3  -7 96853.1 2255.37   1
   0  -3   7 97327.6 2494.65   9
   0   3   7 94337.4 2196.97   5
   0   3   8 2639.64 282.481   5
   0  -3   8 2785.50 395.266   9
   0  -3  -8 2900.86 343.655   1
   0  -3   9 2228.19 372.698   9
   0  -3  -9 1724.86 287.306   1
   0   3   9 2132.81 252.966   5
   0  -3  10 11346.0 865.158   9
   0  -3 -10 11254.4 743.446   1
   0  -3 -11 2076.90 340.210   1
   0  -3  11 1991.19 398.762   9
   0  -3 -12 1647.22 320.193   1
   0  -3  12 1383.37 359.493   9
   0  -3 -13 16304.6 1043.82   1
   0  -3  13 17476.5 1237.63   9
   0  -3  14 493.073 290.915   9
   0  -3 -14 493.045 224.573   1
   0  -3 -15 7852.20 783.222   1
   0  -3  15 7562.59 885.606   9
   0  -3 -16 195.075 171.797   1
   0  -3  16 646.867 321.024   9
   0   3 -16 184.404 207.495   4
   0   3  16 614.094 186.930   6
   0   3 -17 16111.4 1179.88   4
   0   3  17 15743.6 863.882   6
   0  -3  17 15421.2 1357.32   9
   0  -3 -17 14690.0 1171.98   1
   0  -3  18 294.235 256.603   9
   0   3  18-45.1413 126.335   6
   0   3 -18 43.6199 179.599   4
   0  -3 -18-234.874 201.186   1
   0  -3  19 2335.84 579.129   9
   0  -3 -19 3718.42 674.733   1
   0   3 -19 3206.77 633.197   4
   0   3 -20 12564.7 1154.90   4
   0  -3  21 317.784 234.718   7
   0   3 -21 683.488 384.803   4
   0   3 -22 11036.8 1138.25   4
   0  -3  22 10407.1 950.453   7
   0  -3  23 281.557 256.404   7
   0   3 -23-244.316 249.399   4
   0  -3  24 367.047 248.843   7
   0  -3  25 3483.15 511.416   7
   0  -3  26 1529.09 338.726   7
   0  -3  27 198.100 159.147   7
   0  -3  28-148.605 132.603   7
   0   3 -29 2258.74 268.274   3
   0  -3  29 1836.55 253.283   7
   0  -4   0 295817. 5090.78   9
   0  -4  -1 116980. 2550.32   1
   0  -4  -1 121576. 2495.82   9
   0  -4   1 120888. 2476.91   9
   0  -4  -2 58521.9 1592.14   1
   0  -4  -2 61001.5 1590.81   9
   0  -4   3 6413.85 462.579   9
   0  -4  -3 5334.29 414.837   1
   0  -4  -4 2444.79 287.484   1
   0  -4   4 2430.53 299.292   9
   0  -4  -5 82.4308 101.161   1
   0   4   5 65.4491 124.080   5
   0  -4   5 12.5442 110.048   9
   0  -4   6 16011.9 879.207   9
   0  -4  -6 15847.3 784.892   1
   0   4   6 15883.6 882.809   5
   0   4   7 41917.6 1488.72   5
   0  -4  -7 41761.6 1427.02   1
   0  -4   7 45814.6 1619.13   9
   0  -4   8 7947.85 673.704   9
   0  -4  -8 7566.43 585.357   1
   0   4   8 8086.53 601.904   5
   0  -4   9 48866.4 1850.55   9
   0  -4  -9 48826.2 1671.89   1
   0   4   9 49351.6 1569.88   5
   0   4  10 12778.3 711.139   5
   0  -4 -10 12031.6 810.635   1
   0  -4  10 12820.4 943.739   9
   0  -4  11 29374.0 1518.59   9
   0  -4 -11 29570.2 1368.92   1
   0  -4  12 37836.9 1799.88   9
   0  -4 -12 37128.2 1614.98   1
   0  -4 -13 18756.0 1160.42   1
   0  -4  13 18571.8 1297.40   9
   0  -4 -14 46420.6 1956.65   1
   0  -4  14 45641.2 2162.13   9
   0   4 -15 14262.5 1056.85   4
   0  -4  15 13700.3 1193.36   9
   0   4  15 12775.4 754.113   6
   0  -4 -15 12683.9 1027.85   1
   0  -4  16 3668.15 653.255   9
   0   4 -16 3406.63 528.556   4
   0   4  16 2932.38 388.907   6
   0  -4 -16 3507.33 571.783   1
   0  -4 -17 518.621 321.068   1
   0   4 -17 479.446 278.540   4
   0  -4  17 630.758 242.099   9
   0   4  17 455.975 190.993   6
   0  -4  18 1514.22 500.913   9
   0  -4 -18 981.294 362.355   1
   0   4 -18 1936.25 474.183   4
   0   4  18 1354.06 281.020   6
   0  -4  19 9603.21 929.741   7
   0   4 -19 12579.4 1139.44   4
   0   4 -20 2039.42 547.633   4
   0  -4  20 2525.36 503.317   7
   0   4 -21 625.637 306.660   4
   0  -4  21 771.842 347.184   7
   0   4 -22 102.933 288.135   4
   0  -4  22 127.301 157.410   7
   0  -4  23 2582.40 457.172   7
   0  -4  24 4226.13 564.167   7
   0  -4  25 327.206 202.901   7
   0  -4  26 795.691 242.280   7
   0  -4  27 3611.83 428.827   7
   0   4 -27 3764.49 408.565   3
   0   4 -28 795.273 160.792   8
   0   4 -28 974.228 199.812   3
   0  -4  28 672.181 183.310   7
   0  -5   0-43.3119 107.525   9
   0  -5   0-16.1552 120.758   1
   0  -5   1 2919.66 311.569   9
   0  -5  -1 2832.30 316.135   9
   0  -5  -1 2406.22 328.459   1
   0  -5  -2 66943.5 1798.27   9
   0  -5  -2 61560.5 1791.18   1
   0  -5   2 65480.0 1748.47   9
   0  -5  -3 210.850 124.262   1
   0  -5  -3 446.490 177.016   9
   0  -5   3 110.761 91.2720   9
   0   5   3 130.829 163.676   5
   0   5   4 16191.7 1038.04   5
   0  -5   4 18090.0 865.111   9
   0  -5  -4 17401.9 894.538   9
   0  -5  -4 16925.7 852.202   1
   0  -5   5 16930.8 880.403   9
   0  -5  -5 16581.8 909.971   9
   0   5   5 15551.7 1012.62   5
   0  -5  -5 15996.5 841.462   1
   0  -5  -6 48101.6 1594.08   1
   0   5   6 46682.1 1807.25   5
   0  -5   6 48642.5 1632.14   9
   0   5   7 11575.6 839.021   5
   0  -5  -7 13392.8 805.631   1
   0  -5   7 12303.5 804.773   9
   0   5   8 1970.04 364.679   5
   0  -5   8 1583.71 329.886   9
   0  -5  -8 1749.25 316.745   1
   0   5   9 45.1612 141.135   5
   0  -5  -9-94.2282 146.036   1
   0   5  10 1595.29 305.944   5
   0   5 -10 1824.08 369.005   5
   0  -5 -10 2230.42 385.096   1
   0  -5 -11 16496.8 1063.47   1
   0  -5 -12 3787.67 523.240   1
   0   5  13 3575.66 392.071   6
   0  -5 -13 3518.55 528.114   1
   0  -5 -14 4916.11 652.557   1
   0   5  14 5928.76 511.320   6
   0  -5  15 174.309 208.052   7
   0  -5 -15 214.864 193.404   1
   0   5  15 738.319 207.886   6
   0   5 -15 352.499 183.884   4
   0   5  16 413.329 155.817   6
   0   5 -16 429.163 256.051   4
   0  -5  16 46.4840 172.214   7
   0  -5 -16 827.238 332.887   1
   0  -5  17 3256.47 532.459   7
   0   5  17 3984.24 443.013   6
   0   5 -17 4187.18 645.975   4
   0  -5  18 7220.40 785.217   7
   0   5 -18 8146.41 933.604   4
   0   5  18 8678.78 643.539   6
   0   5 -19 1594.78 445.174   4
   0  -5  19 2053.14 450.674   7
   0   5  19 1632.56 286.233   6
   0   5 -20 158.688 207.641   4
   0  -5  20 507.653 226.850   7
   0  -5  21 5179.93 647.079   7
   0  -5  22 752.725 264.855   7
   0  -5  23 63.1485 163.429   7
   0   5 -23-31.2608 162.397   3
   0   5 -24 910.186 289.337   3
   0  -5  24 265.640 139.783   7
   0   5 -25 420.281 197.214   3
   0  -5  25 296.365 155.041   7
   0   5 -26 3465.45 389.885   3
   0  -5  26 3248.04 379.337   7
   0   5 -26 3478.35 389.268   8
   0   5 -27 84.4311 85.1425   8
   0   5 -27 236.087 115.154   3
   0  -5  27 41.2152 75.6699   7
   0  -6   0 140391. 3296.44   1
   0   6   0 139402. 3917.79   5
   0   6   1 28197.7 1560.77   5
   0  -6   1 30905.7 1316.83   1
   0   6  -1 29642.7 1616.59   5
   0  -6  -1 30597.1 1285.17   1
   0  -6  -2-106.917 177.284   1
   0   6   2 650.144 295.154   5
   0   6   3 8872.28 859.513   5
   0  -6  -3 9639.07 696.191   1
   0  -6  -4 56072.8 1813.26   1
   0   6   4 52331.2 2161.52   5
   0   6   5 16101.2 1136.32   5
   0   6  -5 16195.7 1189.37   5
   0  -6  -5 18504.9 1000.18   1
   0   6  -6 955.234 330.711   5
   0   6   6 1082.33 292.530   5
   0  -6  -6 1153.03 295.172   1
   0  -6  -7 20234.5 1088.39   1
   0   6  -7 18458.7 1277.48   5
   0   6   7 16788.4 1128.35   5
   0   6  -8 23233.1 1440.57   5
   0   6   8 24335.0 1328.86   5
   0   6  -9 1276.94 321.458   3
   0   6   9 1138.02 290.575   5
   0   6  -9 1842.07 393.169   8
   0   6   9 1148.22 228.473   8
   0   6  -9 1120.33 316.293   5
   0   6 -10 665.093 230.120   5
   0   6 -10 933.585 290.654   3
   0   6  10 494.069 197.648   5
   0   6 -10 570.911 284.086   8
   0   6 -11 5287.86 651.925   3
   0   6  11 6606.90 542.482   8
   0   6 -11 5471.94 651.309   8
   0   6 -12 72868.0 2592.60   3
   0   6 -12 75572.6 2599.34   8
   0   6 -13 505.695 290.793   3
   0   6  14 747.777 201.470   6
   0   6 -14 195.641 229.937   3
   0   6  15 2584.38 350.670   6
   0   6 -15 1639.31 411.636   3
   0   6 -16 32243.9 1743.08   3
   0  -6  16 33953.9 1629.58   7
   0   6  16 35952.0 1342.61   6
   0   6  17 2245.29 318.361   6
   0   6 -17 2116.02 445.971   3
   0  -6  17 1839.57 376.966   7
   0  -6  18 384.704 199.224   7
   0   6 -18 256.873 219.788   3
   0   6  18 330.145 121.886   6
   0  -6  19 83.8269 126.985   7
   0   6 -19 116.992 176.047   3
   0   6 -20 3806.82 570.239   8
   0   6 -20 3332.55 508.843   3
   0  -6  20 3154.44 466.584   7
   0  -6  21 3264.83 461.718   7
   0   6 -21 3412.82 495.619   3
   0   6 -21 3521.14 528.696   8
   0   6 -22 756.934 236.931   3
   0   6 -22 978.954 291.070   8
   0  -6  22 487.143 202.732   7
   0   6 -23 194.533 135.721   3
   0  -6  23 235.961 160.124   7
   0   6 -24 2882.71 370.927   3
   0  -6  24 2619.18 338.445   7
   0   6 -24 2926.74 371.046   8
   0   6 -25 71.7172 115.739   3
   0   6 -25 137.423 131.906   8
   0  -6  25 214.493 117.345   7
   0   6 -26 77.4904 101.929   3
   0   6 -26 28.4463 96.0116   8
   0   7   0-93.0278 166.082   8
   0   7   0 294.793 238.072   5
   0   7   1 10821.3 1042.56   5
   0   7   1 12953.7 785.265   8
   0   7  -1 12206.2 1110.83   5
   0   7  -1 11215.6 757.209   8
   0   7   2 201.424 127.337   8
   0   7   2 355.317 262.285   5
   0   7  -2 61.5851 154.590   8
   0   7  -2 375.057 222.698   5
   0   7   3 2122.13 474.172   5
   0   7  -3 2048.26 477.033   5
   0   7  -3 1773.39 306.491   8
   0   7   3 1998.97 304.180   8
   0   7  -4 6290.07 802.157   5
   0   7   4 5720.00 515.915   8
   0   7  -4 6852.48 611.092   8
   0   7   4 5567.04 725.807   5
   0   7  -5 534.793 228.140   8
   0   7   5 0.59502 131.415   8
   0   7  -5 758.761 298.775   5
   0   7   5 605.581 319.438   5
   0   7   6 23395.2 1456.13   5
   0   7   6 24108.4 1079.55   8
   0   7  -6 23241.8 1232.17   3
   0   7  -6 23139.2 1210.88   8
   0   7  -6 23439.7 1572.82   5
   0   7  -7 2500.26 412.116   8
   0   7  -7 2340.82 516.269   5
   0   7  -7 2693.75 438.425   3
   0   7   7 2894.35 519.349   5
   0   7   7 3112.03 385.784   8
   0   7   8 17785.8 904.059   8
   0   7   8 13796.0 1076.94   5
   0   7  -8 12534.0 1138.95   5
   0   7  -8 17528.1 1094.03   8
   0   7  -8 15466.4 1051.74   3
   0   7   9 818.434 260.906   5
   0   7  -9 1549.38 462.182   5
   0   7   9 1404.62 277.608   8
   0   7  -9 1305.22 353.869   3
   0   7  -9 1963.38 398.399   8
   0   7 -10 1421.06 393.577   3
   0   7 -10 1721.62 393.808   8
   0   7  10 2401.66 355.068   8
   0   7 -11 390.945 244.165   3
   0   7 -11 502.932 257.762   8
   0   7 -12 168.391 186.317   8
   0   7 -12 573.924 188.146   3
   0   7 -13 1636.68 384.733   8
   0   7 -13 1179.59 330.396   3
   0   7 -14 2436.05 457.212   8
   0   7 -14 3029.74 520.418   3
   0   7 -15 2534.39 473.388   8
   0   7 -15 1977.72 458.567   3
   0   7 -16 1585.69 357.047   3
   0   7 -16 1282.90 374.678   8
   0   7 -17 895.420 318.395   8
   0   7 -17 873.930 297.815   3
   0   7 -18 15062.0 1053.84   8
   0   7 -18 14689.2 1041.54   3
   0   7 -19 163.510 202.960   3
   0   7 -19 275.202 196.838   8
   0   7 -20 30.1285 149.202   8
   0   7 -20 307.590 216.505   3
   0   7 -21 217.452 148.570   3
   0   7 -21 91.8473 165.294   8
   0   7 -22 3777.19 428.118   3
   0   7 -22 4258.08 441.284   8
   0   7 -23-18.7302 111.229   3
   0   7 -23 331.951 159.343   8
   0   7 -24 110.651 104.645   8
   0   7 -24 340.653 137.956   3
   0   8   0 9261.22 729.709   8
   0   8   0 10476.4 1112.89   5
   0   8   1 34701.6 2000.29   5
   0   8  -1 35323.2 2046.31   5
   0   8  -1 35188.4 1463.95   8
   0   8   1 37146.8 1460.24   8
   0   8   2 7439.00 621.294   8
   0   8  -2 7487.95 917.758   5
   0   8  -2 8428.11 692.092   8
   0   8   2 7199.72 861.423   5
   0   8  -3 12278.4 1193.91   5
   0   8   3 11422.3 1114.56   5
   0   8  -3 11542.9 830.835   8
   0   8   3 11547.9 776.855   8
   0   8   4 15616.5 903.816   8
   0   8  -4 16271.5 1002.41   8
   0   8  -4 15976.0 1360.33   5
   0   8   4 16389.2 1308.62   5
   0   8   5 397.313 234.058   5
   0   8  -5 160.466 165.714   8
   0   8  -5 286.201 250.290   5
   0   8   5-0.64171 179.641   8
   0   8  -6-132.705 188.695   8
   0   8   6-145.643 179.928   8
   0   8  -7 5872.91 648.780   8
   0   8   7 5825.93 541.865   8
   0   8  -8 51270.3 2025.57   8
   0   8   8 55148.9 1756.99   8
   0   8   9 285.167 206.971   8
   0   8  -9 686.384 278.600   8
   0   8  10 271.574 206.182   8
   0   8 -10 92.3304 199.202   8
   0   8 -11 14850.8 1077.04   8
   0   8 -12 3924.77 587.743   3
   0   8 -12 4212.55 580.264   8
   0   8 -13 3423.73 526.105   3
   0   8 -13 3469.56 537.921   8
   0   8 -14-82.5031 168.242   3
   0   8 -14-38.6996 176.441   8
   0   8 -15 1065.78 325.323   3
   0   8 -15 847.349 269.063   8
   0   8 -16 3205.74 489.594   3
   0   8 -16 3405.86 486.379   8
   0   8 -17 952.657 257.203   8
   0   8 -17 1044.72 306.097   3
   0   8 -18 108.431 157.829   3
   0   8 -18 121.983 154.956   8
   0   8 -19 1426.49 289.377   8
   0   8 -20 2662.82 345.808   8
   0   8 -21-11.5132 99.5659   8
   0   8 -22 602.819 143.496   8
   0   9   0 117.540 131.244   8
   0   9   1-134.976 190.207   8
   0   9  -1 406.401 207.767   8
   0   9   2 5189.23 519.461   8
   0   9  -2 6399.84 615.307   8
   0   9  -3 620.270 244.329   8
   0   9   3 273.000 174.510   8
   0   9  -4 300.194 155.018   8
   0   9   4 433.014 188.167   8
   0   9   5 325.584 180.985   8
   0   9  -5 1281.38 308.255   8
   0   9  -6 541.179 216.026   8
   0   9   6 557.098 218.069   8
   0   9   7 352.083 211.682   8
   0   9  -7 504.055 265.840   8
   0   9   8 858.562 264.687   8
   0   9  -8 660.722 234.209   8
   0   9   9 9042.06 649.368   8
   0   9  -9 7511.14 719.876   8
   0   9 -10 19134.8 1144.66   8
   0   9 -11 1277.17 325.816   8
   0   9 -12-121.049 203.940   8
   0   9 -13 533.946 235.202   8
   0   9 -14 375.301 164.829   8
   0   9 -15 1643.97 316.215   8
   0   9 -16 663.648 209.397   8
   0   9 -17 507.731 178.415   8
   0   9 -18 86.0638 106.009   8
   0   9 -19 34.8677 87.6402   8
   0   9 -20 160.751 87.0122   8
   0  10   0 10579.3 729.270   8
   0  10  -1 5625.09 558.208   8
   0  10   1 7180.42 574.772   8
   0  10  -2 457.301 234.933   8
   0  10   2 128.192 179.933   8
   0  10   3 1365.55 261.751   8
   0  10  -3 1684.78 369.011   8
   0  10  -4 2194.59 381.120   8
   0  10   4 1747.29 307.642   8
   0  10  -5 3102.65 421.845   8
   0  10   5 3462.06 398.212   8
   0  10  -6 911.261 277.692   8
   0  10   6 1523.14 294.198   8
   0  10  -7 24630.9 1182.67   8
   0  10   7 26382.9 1040.45   8
   0  10  -8 497.087 225.457   8
   0  10  -9 944.022 261.554   8
   0  10 -10 2006.91 343.428   8
   0  10 -11 8709.58 651.470   8
   0  10 -12 650.026 201.390   8
   0  10 -13 1388.90 245.452   8
   0  10 -14 556.807 173.090   8
   0  10 -15-105.937 100.082   8
   0  10 -16 607.689 147.964   8
   0  10 -17 392.108 103.590   8
   0  11   0 8.13176 164.264   8
   0  11   1 7707.33 526.153   8
   0  11  -1 7485.08 526.463   8
   0  11   2 212.795 183.895   8
   0  11  -2 11.9688 143.999   8
   0  11  -3-334.634 184.497   8
   0  11   3 266.609 145.131   8
   0  11  -4 87.2399 116.565   8
   0  11   4 759.218 189.051   8
   0  11  -5 581.070 257.260   8
   0  11  -6 4439.47 408.525   8
   0  11  -7-153.014 158.769   8
   0  11  -8-212.016 147.175   8
   0  11  -9 37.0885 119.884   8
   0  11 -10-360.875 151.325   8
   0  11 -11 631.305 140.349   8
   0  11 -12-204.085 104.222   8
   0  12  -1 441.170 123.889   8
   0  12  -2 478.369 115.744   8
  -1   0  29-8.48433 89.5408   7
  -1   0  28 7460.24 596.516   7
  -1   0  27 69.0111 122.948   7
  -1   0  26 25246.2 1307.71   7
  -1   0  25 129.677 183.275   7
   1   0 -25 208.946 220.916   4
   1   0 -24-269.012 220.692   4
   1   0 -23 92.3336 301.510   4
   1   0 -22 35823.6 2017.94   4
   1   0 -21-124.616 228.793   4
   1   0 -20-672.993 287.969   4
   1   0 -19 319.719 200.553   4
   1   0 -18 3403.17 533.883   4
   1   0 -17 17.7818 225.490   1
   1   0 -16 4762.86 624.512   1
   1   0 -15-133.089 192.954   1
   1   0 -14 8365.26 737.508   1
   1   0 -13 24.8628 132.717   1
   1   0 -12 35912.5 1422.05   1
  -1   0  12 39597.8 1665.23   9
   1   0 -11 88.6990 170.031   1
  -1   0  11 25.1917 122.043   9
   1   0 -10 21293.6 961.293   1
  -1   0  10 21886.4 1093.17   9
   1   0  -9 43.8914 93.3465   1
  -1   0   9-57.9796 108.468   9
  -1   0   8 102576. 2445.48   9
   1   0  -8 101151. 2249.03   1
   1   0  -7 19.1418 96.0286   1
  -1   0   7 69.4221 91.9285   9
  -1   0   6 141310. 2841.95   9
   1   0  -6 143514. 2678.83   1
   1   0  -5 38.5894 78.4385   1
   1   0  -4 11151.6 421.312   1
   1   0  -3 30.4366 59.6401   1
   1   0  -2 6223.44 240.244   1
   1   0  -1 12.1952 26.6097   1
   1   0   0 202227. 3214.90   9
   1   0   1 37.1095 45.4979   9
   1   0   2 4549.17 267.280   9
   1   0   3 21.5173 62.2488   9
   1   0   4 999999. 15166.3   9
   1   0   5 104.913 123.817   9
   1   0   6 421613. 7104.03   9
   1   0   7 19.2846 103.999   9
   1   0   8 2308.19 328.177   9
   1   0   9-57.6860 133.223   9
   1   0  10 116697. 3055.95   9
   1   0  11-69.8147 123.941   9
   1   0  12 1674.84 363.929   9
   1   0  13 163.351 191.156   9
   1   0  14 10122.4 931.290   9
   1   0  15-76.9544 153.487   9
   1   0  16-55.2826 168.707   9
  -1   0 -17 417.270 232.807   4
   1   0  17 60.3329 253.137   9
   1   0  18 67126.5 2928.88   9
   1   0  18 66835.6 2324.13   7
   1   0  19 76.5221 241.539   9
  -1   0 -19-183.028 243.145   4
   1   0  19-28.5765 159.276   7
   1   0  20 9295.97 864.441   7
   1   0  21-134.507 198.033   7
   1   0  22 4359.57 604.214   7
   1   0  23 10.4231 161.460   7
   1   0  24 4643.69 597.859   7
   1   0  25-80.0122 147.993   7
   1   0  26 8390.93 695.116   7
   1   0  27-55.2145 130.926   7
   1   0  28 264.136 115.124   7
  -1  -1  30 2096.97 263.985   7
  -1  -1  29 449.711 155.931   7
  -1  -1  28 9056.92 691.837   7
  -1   1  27 4371.86 463.386   7
  -1  -1  27 4145.43 505.766   7
  -1   1  26 2822.64 419.557   7
  -1  -1  26 2569.93 442.766   7
  -1  -1  25 1507.51 355.690   7
  -1   1  25 1484.81 316.369   7
   1   1 -25 1001.64 433.207   4
   1   1 -24 1394.49 513.419   4
  -1   1  24 1629.13 362.635   7
   1  -1 -23 6679.22 858.598   4
   1   1 -23 5415.71 825.697   4
   1  -1 -22 95.0444 210.915   4
   1   1 -22 537.894 343.293   4
   1  -1 -21 1732.68 481.479   4
   1   1 -21 2484.27 542.791   4
   1  -1 -20 978.607 374.872   4
   1   1 -20 920.203 309.882   4
   1  -1 -19-431.156 236.119   4
   1   1 -19 30.5121 190.262   4
   1  -1 -19 36.0830 203.954   1
   1   1 -18 1182.84 315.510   4
   1  -1 -18 2165.88 454.503   4
   1  -1 -18 1336.65 378.023   1
   1  -1 -17 2734.91 514.991   1
   1  -1 -16 22020.7 1343.43   1
   1  -1 -15 1552.41 365.883   1
  -1  -1  15 2368.54 491.305   9
   1  -1 -14 2833.60 437.517   1
  -1  -1  14 2442.41 487.732   9
   1   1 -14 2741.54 435.238   1
  -1  -1  13 11356.7 916.979   9
   1   1 -13 10604.2 808.184   1
   1  -1 -13 11874.5 849.859   1
   1  -1 -12 124246. 3126.87   1
   1   1 -12 127400. 3145.56   1
  -1  -1  12 133842. 3473.58   9
   1  -1 -11 133318. 3075.65   1
   1   1 -11 124717. 3024.32   1
  -1  -1  11 132449. 3317.05   9
   1  -1 -10 17168.4 884.814   1
   1   1 -10 16140.2 856.253   1
  -1  -1  10 19079.5 1013.14   9
   1   1  -9 7040.59 514.501   1
   1  -1  -9 7065.60 527.931   1
  -1  -1   9 7246.21 582.703   9
  -1  -1   8 27183.4 1077.33   9
  -1   1   8 23691.3 538.735   5
   1  -1  -8 26742.4 978.432   1
   1   1  -8 26301.0 969.244   1
  -1  -1   7 2545.61 301.480   9
   1  -1  -7 2523.25 270.924   1
   1   1  -7 2438.99 270.820   1
   1   1  -6 5999.98 389.560   1
  -1  -1   6 6876.76 448.579   9
   1   1  -5 7478.62 388.960   1
  -1  -1   5 7276.15 410.833   9
   1   1  -4 16279.4 481.590   5
  -1  -1   4 15541.7 553.478   9
   1   1  -4 15736.2 527.445   1
   1   1  -3 29941.7 727.772   5
  -1  -1   3 29552.9 728.845   9
   1   1  -3 30685.3 715.709   1
   1   1  -2 274.948 54.8133   1
   1   1  -2 223.630 77.5724   5
   1   1  -1 62205.5 1233.06   5
   1  -1   0 255529. 4169.60   9
  -1  -1  -1 151644. 2298.49   1
   1  -1   1 145877. 2677.87   9
   1   1   1 151760. 2425.22   9
  -1  -1  -2 38594.0 755.965   1
   1  -1   2 36690.5 996.649   9
   1   1   2 36261.7 862.962   9
  -1  -1  -3 39977.4 863.485   1
   1   1   3 39055.5 1003.18   9
   1  -1   3 38951.4 1098.45   9
  -1  -1  -4 197285. 3284.93   1
   1  -1   4 199655. 3643.00   9
   1   1   4 192591. 3509.32   9
   1   1   5 151916. 2974.22   9
  -1  -1  -5 153307. 2740.66   1
   1  -1   5 151934. 3084.17   9
   1   1   6 25562.8 981.227   9
  -1  -1  -6 26198.6 843.059   1
   1  -1   6 27547.9 1086.09   9
   1  -1   7 54113.1 1688.49   9
  -1  -1  -7 53463.7 1405.19   1
   1   1   7 55958.1 1639.70   9
  -1  -1  -8 233631. 4245.91   1
   1   1   8 228700. 4596.85   9
   1  -1   8 233819. 4678.41   9
  -1  -1  -9 10280.7 622.356   1
   1   1   9 9985.30 725.242   9
   1  -1   9 10188.8 747.280   9
   1  -1  10 2034.37 363.684   9
   1   1  10 1276.06 297.479   9
  -1  -1 -10 1284.26 247.404   1
  -1  -1 -11 37268.4 1404.66   1
   1   1  11 37358.8 1618.29   9
   1  -1  11 35819.5 1619.17   9
  -1  -1 -12 67878.5 2090.00   1
   1   1  12 66150.6 2341.40   9
   1  -1  12 65842.4 2352.17   9
  -1  -1 -13 25630.2 1265.73   1
   1  -1  13 25480.9 1469.23   9
   1   1  13 26378.0 1458.32   9
   1   1  14 11764.6 1020.00   9
   1  -1  14 11685.5 1028.36   9
   1   1  15 474.550 270.014   9
   1  -1  15 874.713 339.697   9
   1  -1  16 17283.6 1387.31   9
   1   1  16 16039.1 1309.42   9
   1   1  17 1964.54 469.984   9
  -1  -1 -17 934.770 343.055   4
  -1   1 -17 1557.13 471.127   4
  -1   1 -18 1096.96 397.734   4
   1  -1  18 1827.49 529.802   9
   1   1  18 1226.78 325.316   7
  -1   1 -19 6157.43 884.989   4
   1   1  19 8684.18 803.753   7
   1  -1  19 7760.48 809.118   7
   1  -1  19 7315.11 982.145   9
   1  -1  20 11758.0 994.334   7
   1  -1  20 12173.4 1307.10   9
   1   1  20 12605.5 984.534   7
  -1   1 -20 11407.7 1132.81   4
   1   1  21 1763.71 390.857   7
   1  -1  21 1584.61 399.055   7
   1  -1  22 464.681 282.848   7
   1   1  22 298.782 151.013   7
   1  -1  23 1058.67 337.751   7
   1   1  23 1468.48 357.128   7
   1  -1  24 3092.78 505.877   7
   1   1  24 1940.69 360.164   7
   1  -1  25 102.148 144.953   7
   1   1  25 421.255 172.262   7
   1  -1  26 842.080 260.924   7
   1  -1  27 1594.81 321.026   7
   1  -1  28 7794.48 575.105   7
   1  -1  29 1671.29 232.107   7
  -1  -2  30 1788.73 233.858   7
  -1  -2  29 1151.93 229.593   7
  -1  -2  28 497.596 196.684   7
  -1  -2  27 868.886 265.206   7
  -1  -2  26 6359.07 674.591   7
  -1  -2  25 15146.6 1077.70   7
   1   2 -25 15864.2 1299.31   4
   1   2 -24-197.133 277.904   4
   1   2 -23 13670.4 1222.15   4
   1  -2 -22 4287.72 765.509   4
   1   2 -22 9838.34 1037.17   4
   1   2 -21 1069.66 355.969   4
   1  -2 -21 349.376 226.904   4
   1  -2 -20 5146.45 795.454   1
   1   2 -20 5305.20 722.707   4
   1   2 -19-101.175 186.815   4
  -1   2  19 196.052 156.406   6
   1   2 -18 5553.61 690.040   4
  -1   2  18 5223.48 515.299   6
   1  -2 -18 6747.19 812.703   1
  -1  -2  17 4195.84 720.345   9
  -1   2  17 3874.29 416.881   6
   1   2 -17 4550.77 587.865   4
   1  -2 -17 4068.88 624.064   1
  -1  -2  16 200.122 168.138   9
   1  -2 -16 404.401 214.776   1
  -1  -2  15 9378.35 954.068   9
   1  -2 -15 8913.43 827.875   1
  -1  -2  14 28377.7 1598.37   9
   1  -2 -14 26816.4 1401.70   1
   1  -2 -13 1685.76 344.192   1
  -1  -2  13 1405.32 349.350   9
  -1  -2  12 22605.8 1278.24   9
   1  -2 -12 21478.4 1131.89   1
  -1  -2  11 89191.9 2618.76   9
   1  -2 -11 85099.5 2394.43   1
   1  -2 -10 227.542 157.297   1
  -1   2  10 220.975 69.9833   5
  -1  -2  10 51.1086 127.310   9
   1  -2  -9 174.283 149.633   1
  -1  -2   9 299.976 159.622   9
   1   2  -9 557.604 112.842   5
  -1   2   9 574.082 107.306   5
   1  -2  -8 623.366 198.868   1
   1   2  -8 665.465 130.640   5
  -1  -2   8 541.863 184.278   9
   1   2  -7 45366.1 1149.37   5
   1  -2  -7 46078.9 1364.59   1
  -1  -2   7 47360.5 1428.38   9
   1  -2  -6 12642.4 627.711   1
  -1  -2   6 12442.4 623.928   9
   1   2  -6 12672.9 543.272   5
   1   2  -5 107398. 2151.09   5
   1  -2  -5 110234. 2280.19   1
  -1  -2   5 110156. 2222.93   9
  -1  -2   4 196.154 88.3302   9
   1   2  -4 62.2259 107.138   5
   1  -2  -4 293.417 123.383   1
  -1  -2   3 153673. 2611.23   9
   1   2  -3 157039. 2872.23   5
   1  -2  -3 161420. 2932.53   1
  -1  -2   2 107008. 1732.50   9
   1   2  -2 107177. 2125.19   5
   1  -2  -1 36245.9 1036.18   9
  -1  -2   0 392356. 5895.80   1
   1  -2   0 401324. 6400.27   9
  -1  -2  -1 497314. 7360.15   1
   1  -2   1 490135. 7886.98   9
  -1  -2  -2 144762. 2407.16   1
   1   2   2 152857. 2731.88   5
   1  -2   2 144552. 2838.34   9
  -1  -2  -3 273.584 79.9165   1
   1  -2   3 269.323 122.404   9
   1   2   3 309.491 129.102   5
   1   2   4 11933.2 525.205   5
  -1  -2  -4 12176.3 469.634   1
   1   2   4 11027.4 530.188   9
   1  -2   4 11258.1 637.083   9
   1  -2   5 12568.0 707.704   9
  -1  -2  -5 13182.6 534.258   1
   1   2   5 12233.2 617.733   9
   1  -2   6 91164.9 2330.74   9
  -1  -2  -6 90279.7 1933.77   1
   1   2   6 89599.3 2173.52   9
  -1  -2  -7 60466.1 1514.87   1
   1  -2   7 61748.7 1905.13   9
  -1  -2  -8 102024. 2329.53   1
   1   2   8 106652. 2666.55   9
   1  -2   8 105371. 2793.01   9
  -1  -2  -9 18626.6 860.434   1
   1  -2   9 18374.5 1067.61   9
   1   2   9 19928.3 1059.74   9
   1  -2  10 110156. 3099.95   9
   1   2  10 112174. 3021.98   9
  -1  -2 -10 107908. 2619.75   1
   1  -2  11 6199.03 687.070   9
   1   2  11 7015.82 696.976   9
  -1  -2 -11 6708.88 563.174   1
   1   2  12 79972.5 2700.97   9
  -1  -2 -12 77226.9 2285.38   1
   1  -2  12 77241.5 2707.82   9
   1   2  13 4484.84 616.968   9
  -1  -2 -13 4519.11 526.627   1
   1  -2  13 4436.08 613.885   9
  -1  -2 -14 26366.1 1368.64   1
   1  -2  14 26960.4 1635.77   9
  -1  -2 -15 803.083 290.201   1
   1  -2  15 426.439 230.071   9
  -1   2 -16 11636.1 1006.10   4
   1  -2  16 11382.3 1148.00   9
  -1   2 -17 15429.8 1200.85   4
   1  -2  17 14690.9 1345.44   9
  -1   2 -18 38491.8 2034.90   4
   1  -2  18 41356.3 2356.91   9
   1  -2  18 38721.6 1810.80   7
   1  -2  19 24341.7 1839.84   9
   1  -2  19 23517.0 1401.73   7
  -1   2 -19 21311.2 1578.75   4
  -1   2 -20-167.150 234.501   4
   1  -2  20 96.8350 180.615   7
   1  -2  21 2980.79 530.505   7
   1  -2  22 3813.64 603.271   7
   1  -2  23 674.788 255.404   7
   1  -2  24-167.530 181.664   7
   1  -2  25-18.9871 164.713   7
   1  -2  26 707.643 253.018   7
   1  -2  27 1016.53 263.843   7
   1  -2  28 112.985 129.764   7
   1  -2  29 3910.47 348.748   7
   1   3 -30 2303.03 245.087   3
  -1  -3  30 2115.92 239.507   7
  -1  -3  29 215.710 113.590   7
   1   3 -29 463.018 156.880   3
  -1  -3  28 330.721 158.075   7
  -1  -3  27 54.2170 119.459   7
  -1  -3  26-0.85120 166.604   7
  -1  -3  25 109.143 157.136   7
   1   3 -25 451.765 271.774   4
  -1  -3  24 4208.71 599.604   7
   1   3 -24 5916.15 811.956   4
   1   3 -23 713.530 334.036   4
   1   3 -22 3035.43 605.455   4
   1   3 -21 627.396 281.864   4
   1   3 -20 1276.53 405.074   4
  -1   3  20 1533.44 292.854   6
   1  -3 -19 2334.72 528.807   1
   1   3 -19 2868.87 525.506   4
  -1   3  19 2442.88 372.847   6
   1  -3 -18 1096.55 391.156   1
  -1   3  18 1296.08 271.315   6
   1   3 -18 1598.80 430.126   4
  -1   3  17 789.993 220.422   6
   1  -3 -17 714.083 321.176   1
  -1  -3  17 707.978 336.010   9
   1   3 -17 165.456 191.913   4
  -1   3  16 450.616 171.599   6
   1  -3 -16 609.545 269.106   1
  -1  -3  16 738.828 281.139   9
   1   3 -16 995.053 337.964   4
   1  -3 -15 5818.63 714.500   1
  -1  -3  15 6149.29 764.964   9
   1  -3 -14 30605.4 1558.48   1
  -1  -3  14 32933.0 1712.60   9
  -1  -3  13 1000.34 316.437   9
   1  -3 -13 842.195 262.861   1
   1  -3 -12 18436.5 1095.88   1
  -1  -3  12 18656.6 1168.71   9
   1  -3 -11 25330.2 1247.29   1
  -1  -3  11 25434.1 1311.21   9
  -1   3  10 234.284 106.219   5
  -1  -3  10 221.442 154.515   9
   1  -3 -10 520.720 199.477   1
   1   3 -10 353.000 137.742   5
   1   3  -9 2972.46 312.219   5
   1  -3  -9 2799.60 379.246   1
  -1   3   9 2181.57 273.733   5
  -1  -3   9 2700.60 374.241   9
   1   3  -8 46151.1 1371.97   5
   1  -3  -8 46928.5 1544.69   1
  -1  -3   8 49792.0 1595.92   9
   1   3  -7 1852.20 259.305   5
  -1  -3   7 2581.89 309.037   9
   1  -3  -7 2208.50 305.371   1
   1  -3  -6 72717.3 1896.41   1
  -1  -3   6 76140.7 1829.11   9
  -1  -3   5 6963.14 422.295   9
   1  -3  -5 6130.15 462.685   1
   1   3  -5 5379.48 425.657   5
   1   3  -4 12330.0 658.630   5
   1  -3  -4 13161.3 673.691   1
   1   3  -3 28000.4 1027.82   5
   1  -3  -3 29590.6 1036.59   1
  -1  -3   3 30822.2 781.325   9
   1   3  -2 4064.57 433.537   5
  -1  -3   2 2138.95 160.870   9
   1   3  -1 183524. 3363.99   5
   1  -3  -1 179501. 3316.91   9
   1   3   0 13934.9 686.618   5
  -1  -3   0 12412.0 457.185   1
   1   3   1 65999.6 1676.17   5
  -1  -3  -1 63662.6 1288.00   1
   1  -3   1 65364.8 1679.26   9
   1   3   2 62185.8 1647.96   5
   1  -3   2 61625.0 1680.92   9
  -1  -3  -2 62617.7 1296.87   1
   1  -3   3 2848.34 337.368   9
   1   3   3 2813.51 313.215   5
  -1  -3  -3 2621.41 216.683   1
  -1  -3  -4 126838. 2383.81   1
   1   3   4 125892. 2655.27   5
   1  -3   4 125583. 2881.88   9
   1   3   5 30854.6 1061.58   5
   1  -3   5 30070.9 1230.07   9
  -1  -3  -5 31062.9 948.111   1
   1   3   6 944.409 186.714   5
  -1  -3  -6 1137.40 186.872   1
   1  -3   6 825.749 216.327   9
   1  -3   7 10182.9 762.823   9
  -1  -3  -7 9762.59 564.275   1
  -1  -3  -8 30675.5 1125.60   1
   1  -3   8 32604.1 1484.28   9
   1  -3   9 15339.4 1041.43   9
  -1  -3  -9 16094.2 823.362   1
   1  -3  10 46956.0 1948.24   9
  -1  -3 -10 43852.9 1525.42   1
   1  -3  11 7518.61 775.929   9
  -1  -3 -11 7762.08 627.886   1
   1  -3  12 9738.89 937.857   9
  -1  -3 -12 8647.05 701.785   1
  -1  -3 -13 3081.18 446.478   1
   1  -3  13 3092.58 537.310   9
   1  -3  14 1183.34 347.879   9
  -1  -3 -14 985.234 293.831   1
   1  -3  15 10580.9 1099.54   9
  -1  -3 -15 8316.57 803.481   1
   1  -3  16 8969.43 1033.60   9
  -1   3 -16 8660.33 905.069   4
   1  -3  16 7737.04 771.314   7
  -1  -3 -16 9021.32 873.879   1
  -1   3 -17 10875.0 1029.10   4
   1  -3  17 9501.86 871.982   7
   1  -3  17 10697.0 1166.82   9
  -1   3 -18 12230.2 1270.32   4
   1  -3  18 13974.6 1098.00   7
   1  -3  18 14966.7 1429.27   9
  -1   3 -19-138.179 251.501   4
   1  -3  19-13.4576 206.927   7
   1  -3  19 561.139 300.260   9
   1  -3  20 829.924 304.660   7
   1  -3  21 28.7308 216.748   7
   1  -3  22 89.1515 207.161   7
   1  -3  23 3652.32 571.095   7
   1  -3  24 917.834 301.141   7
   1  -3  25 43.2400 162.620   7
   1  -3  26-66.0274 138.183   7
   1  -3  27 2537.97 356.364   7
   1  -3  28-15.5762 86.5098   7
   1  -3  29 2809.83 275.143   7
   1   4 -29 5672.66 398.319   3
  -1  -4  29 4681.77 370.743   7
   1   4 -28 1941.52 259.844   8
   1   4 -28 2006.12 288.174   3
  -1  -4  28 1637.34 264.406   7
   1   4 -27 454.241 189.530   3
  -1  -4  27 375.862 171.841   7
  -1  -4  26 946.168 249.173   7
  -1  -4  25 3725.94 511.464   7
   1   4 -24-37.5406 208.126   4
  -1  -4  24 15.1771 160.007   7
  -1  -4  23 1022.75 321.007   7
   1   4 -23 940.166 372.631   4
   1   4 -22 9076.69 976.969   4
   1   4 -21 18154.2 1375.52   4
  -1   4  20 3406.83 425.731   6
   1   4 -20 3469.28 639.736   4
  -1   4  19 344.562 202.098   6
   1   4 -19 128.163 249.235   4
  -1   4  18 3452.93 424.511   6
   1   4 -18 3569.54 594.089   4
   1  -4 -18 3976.90 672.467   1
   1   4 -17 8982.29 889.447   4
   1  -4 -17 8396.44 921.448   1
  -1   4  17 7363.12 602.375   6
   1  -4 -16 4168.70 643.309   1
  -1   4  16 4353.62 448.890   6
   1   4 -16 5577.64 667.781   4
  -1   4  15 2898.42 359.551   6
   1   4 -15 2216.71 415.726   4
   1  -4 -15 1830.78 418.319   1
  -1  -4  14 13338.0 1049.89   9
   1  -4 -14 13752.7 1065.52   1
   1  -4 -13 1499.99 353.658   1
  -1  -4  13 956.810 278.305   9
   1  -4 -12 2030.41 409.844   1
  -1  -4  12 1412.35 342.092   9
  -1  -4  11 1225.03 286.799   9
   1  -4 -11 1402.75 340.328   1
   1  -4 -10 69604.3 2229.52   1
  -1   4  10 69792.1 1984.27   5
  -1  -4  10 72889.8 2206.12   9
   1   4 -10 73711.0 2041.97   5
  -1  -4   9 12752.3 790.118   9
   1   4  -9 12041.0 748.448   5
   1  -4  -9 12598.7 830.531   1
  -1   4   9 12941.9 789.747   5
   1   4  -8 15691.9 865.263   5
   1  -4  -8 14545.6 882.396   1
  -1  -4   8 15660.0 827.160   9
  -1  -4   7 227.527 96.5556   9
   1   4  -7 157.661 152.837   5
   1  -4  -6 103473. 2603.38   1
   1   4  -6 104593. 2654.20   5
  -1  -4   5 2237.58 241.450   9
   1   4  -5 1996.56 320.893   5
   1  -4  -5 1869.41 293.626   1
   1  -4  -4 4878.93 464.784   1
   1   4  -4 4892.45 481.344   5
  -1  -4   4 5635.56 340.897   9
   1   4  -3 15881.0 873.328   5
   1  -4  -3 17047.7 866.629   1
   1  -4  -3 15720.9 848.937   9
   1  -4  -2 32602.5 1240.02   9
   1   4  -2 34511.0 1322.11   5
   1  -4  -2 33699.6 1247.53   1
   1  -4  -1 11775.5 697.633   9
   1   4  -1 12114.1 744.545   5
   1  -4   0 3967.34 403.581   9
  -1  -4   0 4077.17 303.086   1
   1   4   0 3995.89 445.174   5
   1   4   1 25431.0 1108.76   5
   1  -4   1 23506.6 1026.34   9
  -1  -4  -1 24822.2 779.880   1
   1   4   2 21225.3 999.166   5
   1  -4   2 20594.9 963.980   9
  -1  -4  -2 19608.0 619.112   9
  -1  -4  -2 21034.9 712.114   1
   1   4   3 49237.6 1614.72   5
   1  -4   3 49998.9 1650.66   9
  -1  -4  -3 50549.0 1268.83   1
  -1  -4  -4 15551.7 649.846   1
   1  -4   4 14907.2 870.430   9
   1   4   4 14695.6 820.223   5
   1   4   5 21697.3 1003.86   5
   1  -4   5 22600.9 1124.67   9
  -1  -4  -5 22875.5 851.388   1
  -1  -4  -6 597.859 143.914   1
   1   4   6 444.951 168.270   5
   1  -4   6 693.938 216.950   9
   1  -4   7 1097.54 278.834   9
  -1  -4  -7 1175.53 220.638   1
   1   4   7 1272.15 255.553   5
   1  -4   8 8564.63 783.950   9
  -1  -4  -8 8274.70 579.410   1
   1  -4   9 996.591 303.353   9
  -1  -4  -9 721.828 204.191   1
   1  -4  10 8561.36 840.150   9
  -1  -4 -10 7392.98 612.137   1
   1  -4  11 60056.3 2432.86   9
  -1  -4 -11 61732.3 2028.03   1
   1  -4  12 685.652 311.056   9
  -1  -4 -12 569.151 214.736   1
  -1  -4 -13-590.747 225.013   1
   1  -4  13 146.301 182.434   9
   1  -4  14 5082.05 762.065   9
  -1  -4 -14 6551.45 683.088   1
  -1   4 -14 7089.30 769.198   4
   1  -4  14 6433.07 694.123   7
   1  -4  15 16730.0 1155.40   7
  -1  -4 -15 20794.2 1294.39   1
  -1   4 -15 19801.3 1351.12   4
   1   4  15 19389.9 942.254   6
   1  -4  15 18189.8 1469.85   9
   1  -4  16 11458.9 1204.21   9
  -1   4 -16 13484.4 1104.07   4
  -1  -4 -16 12384.2 1042.71   1
   1  -4  16 11173.9 953.055   7
   1   4  16 13195.2 771.697   6
  -1   4 -17 3482.85 645.541   4
   1  -4  17 4166.47 753.856   9
   1  -4  17 3661.33 561.134   7
   1  -4  18 2845.79 676.514   9
   1  -4  18 1975.19 447.202   7
  -1   4 -18 2414.81 568.722   4
   1  -4  19 1072.46 355.333   7
   1  -4  20-21.5807 203.965   7
   1  -4  21 5293.41 690.728   7
   1  -4  22 194.786 184.057   7
   1  -4  23 914.213 310.804   7
   1  -4  24 269.053 209.249   7
   1  -4  25 5108.33 571.594   7
  -1   4 -26 203.814 178.891   3
   1  -4  26 35.8637 147.758   7
  -1   4 -27 2266.92 287.225   3
   1  -4  27 1948.67 291.218   7
  -1   4 -28 678.755 157.928   8
   1  -4  28 932.160 179.349   7
   1   5 -28 2724.29 269.977   3
   1   5 -27 606.104 171.140   3
   1   5 -27 675.802 157.722   8
  -1  -5  27 762.625 188.427   7
  -1  -5  26 557.497 183.713   7
   1   5 -26 1135.92 242.113   8
   1   5 -26 1032.30 255.476   3
   1   5 -25 85.7617 160.835   3
  -1  -5  25 175.088 147.244   7
   1   5 -25-22.3331 156.643   8
   1   5 -24 1131.60 303.915   3
  -1  -5  24 1040.03 276.624   7
  -1  -5  23 2509.39 431.628   7
   1   5 -23 2669.27 456.791   3
   1   5 -23 2215.12 469.948   4
   1   5 -22 1020.43 371.236   4
   1   5 -22 1231.01 341.879   3
  -1  -5  22 1123.32 315.158   7
   1   5 -21 817.425 348.270   4
  -1  -5  21 581.142 239.939   7
  -1  -5  20 11098.5 939.495   7
   1   5 -20 12867.3 1108.29   4
  -1   5  20 11010.1 737.377   6
  -1   5  19 7633.38 618.118   6
   1   5 -19 6414.02 803.350   4
  -1   5  18 2359.76 367.284   6
   1   5 -18 2791.58 527.334   4
   1  -5 -17 501.664 298.159   1
   1   5 -17 551.818 314.421   4
  -1   5  17 310.394 157.360   6
  -1   5  16 1266.88 251.273   6
   1  -5 -16 2006.36 484.967   1
   1   5 -16 1416.54 363.292   4
  -1   5  15 376.230 168.549   6
   1   5 -15 345.828 210.229   4
   1  -5 -15 75.5160 182.407   1
  -1   5  14 94.7271 134.097   6
   1   5 -14 261.603 203.433   4
   1  -5 -14-264.093 237.536   1
  -1   5  13 22062.3 1006.05   6
   1  -5 -13 22889.3 1398.37   1
   1  -5 -12 38187.3 1778.75   1
   1  -5 -11 712.281 256.781   1
   1   5 -10 11316.0 814.164   5
  -1   5  10 11926.0 826.366   5
   1  -5 -10 11570.6 895.092   1
   1   5  -9 13922.2 921.309   5
   1  -5  -9 11885.4 877.855   1
  -1   5   9 12808.4 890.530   5
  -1   5   8 16213.3 1033.37   5
   1   5  -8 17276.3 1044.31   5
   1  -5  -8 18499.0 1052.10   1
   1   5  -7 3347.72 457.268   5
   1  -5  -7 3648.74 466.277   1
   1  -5  -6 1868.34 330.862   1
   1   5  -6 1686.72 323.701   5
   1   5  -5 9089.93 749.168   5
   1  -5  -5 9017.65 693.640   1
   1  -5  -5 9409.27 751.164   9
   1   5  -4 14718.8 958.339   5
   1  -5  -4 14377.7 869.948   1
   1  -5  -4 15414.2 942.965   9
   1   5  -3 16894.5 1021.04   5
   1  -5  -3 15409.9 895.181   1
   1  -5  -3 15162.0 928.598   9
   1   5  -2 5103.44 555.624   5
   1  -5  -2 4026.04 465.529   1
   1  -5  -2 5108.39 513.684   9
  -1  -5   1 1288.98 197.797   1
   1  -5  -1 648.692 173.756   9
   1   5  -1 1234.15 316.485   5
   1  -5  -1 761.835 219.624   1
  -1  -5   0 236880. 4190.21   1
   1  -5   0 232010. 4720.44   9
   1   5   1 6669.89 638.619   5
   1  -5   1 6788.18 587.886   9
   1  -5   2 703.118 189.800   9
   1   5   2 1082.76 257.969   5
   1   5   3 4224.26 514.800   5
   1  -5   3 4593.65 510.195   9
   1   5   4 24942.7 1223.33   5
   1  -5   4 24531.4 1215.63   9
   1   5   5 22976.3 1176.68   5
   1  -5   5 24517.5 1251.55   9
   1  -5   6 14920.2 997.521   9
   1   5   6 14080.8 901.920   5
   1  -5   7 13360.0 1005.05   9
   1   5   7 14130.8 888.005   5
   1  -5   8 2616.30 445.184   9
   1  -5   9 4168.07 589.735   9
   1  -5  10 14083.3 1112.48   9
   1  -5  11 9998.23 975.116   9
   1  -5  12 64878.6 2650.02   9
   1  -5  13 536.127 268.317   9
   1  -5  13 585.125 274.682   7
   1  -5  14 7221.51 922.387   9
   1  -5  14 6604.83 724.447   7
  -1   5 -15 1462.69 427.678   4
   1  -5  15 2139.03 563.389   9
   1  -5  15 1472.17 372.632   7
   1  -5  16 7897.59 798.096   7
   1  -5  17-84.5810 173.769   7
   1  -5  18 10141.5 926.097   7
   1  -5  19 94.3105 197.843   7
   1  -5  20 1164.72 325.556   7
   1  -5  21-72.4914 178.509   7
   1  -5  22 5436.44 625.204   7
  -1   5 -22 5191.54 597.177   3
   1  -5  23 146.312 170.774   7
  -1   5 -23 17.1096 130.150   3
  -1   5 -24 8710.10 663.535   3
   1  -5  24 8958.38 712.741   7
  -1   5 -25 966.401 222.721   8
   1  -5  25 991.658 228.075   7
  -1   5 -25 848.487 205.784   3
  -1   5 -26 117.314 97.6825   3
   1  -5  26 51.6792 83.8595   7
  -1   5 -26-81.9410 101.765   8
  -1   5 -27 263.168 112.680   8
   1  -5  27 61.2586 79.5979   7
   1   6 -26 4508.99 354.754   8
   1   6 -26 4304.28 375.192   3
   1   6 -25 2998.97 366.476   3
   1   6 -25 3518.06 363.322   8
  -1  -6  25 2454.57 304.972   7
   1   6 -24 3481.91 427.879   3
   1   6 -24 2943.10 362.114   8
  -1  -6  24 3212.61 388.434   7
  -1  -6  23 2613.44 369.956   7
   1   6 -23 2558.50 379.621   8
   1   6 -23 2031.63 374.583   3
   1   6 -22 17550.2 1040.17   8
  -1  -6  22 16305.3 992.751   7
   1   6 -22 16549.6 1065.67   3
   1   6 -21 2857.76 462.210   8
  -1  -6  21 2368.11 395.624   7
   1   6 -21 2150.51 445.952   3
   1   6 -20 1115.72 358.917   4
   1   6 -20 1432.51 393.877   8
   1   6 -20 903.794 320.943   3
  -1  -6  20 995.189 289.622   7
  -1   6  20 1005.87 232.572   6
  -1   6  19 1936.71 309.818   6
   1   6 -19 2102.12 458.257   3
   1   6 -19 2426.56 474.255   4
  -1  -6  19 1466.11 330.239   7
   1   6 -19 2296.70 438.115   8
   1   6 -18 8223.32 817.138   8
   1   6 -18 7066.39 796.982   3
  -1  -6  18 7807.01 760.268   7
   1   6 -18 10162.9 941.102   4
  -1   6  18 9646.25 676.728   6
   1   6 -17 2393.05 475.918   3
   1   6 -17 2515.29 467.063   8
  -1  -6  17 1921.18 382.911   7
  -1   6  17 3027.71 384.836   6
   1   6 -16 1044.52 328.555   8
   1   6 -16 1545.03 401.905   3
  -1   6  16 1139.97 256.139   6
   1   6 -15 500.608 192.729   8
  -1   6  15 1164.91 271.546   6
   1   6 -15 647.067 269.193   3
  -1   6  14 1786.42 301.482   6
   1   6 -14 1303.99 339.809   8
   1   6 -14 1033.99 326.650   3
   1  -6 -14 2084.05 465.190   1
   1  -6 -13 3141.56 571.375   1
   1   6 -13 2487.74 471.442   3
  -1   6  13 3090.75 383.301   6
   1   6 -13 3010.01 490.667   8
  -1   6  12 2132.41 326.658   6
   1   6 -12 2546.72 446.052   3
   1  -6 -12 2146.88 435.567   1
   1   6 -12 2278.12 445.748   8
  -1   6  11 17900.4 904.659   6
   1   6 -11 17405.8 1122.43   8
  -1   6  11 19538.2 922.945   8
   1  -6 -11 19240.3 1274.79   1
   1   6 -11 18073.1 1178.16   3
   1   6 -10 24306.4 1324.43   3
  -1   6  10 24769.1 1330.02   5
  -1   6  10 24179.5 1019.93   8
   1  -6 -10 24954.5 1404.23   1
   1   6 -10 24006.3 1269.04   8
  -1   6  10 23345.7 1037.87   6
  -1   6   9 14426.7 1036.11   5
  -1   6   9 16559.2 817.011   8
   1   6  -9 15018.4 968.471   8
   1   6  -9 15100.6 1070.54   5
   1   6  -9 16784.9 1051.55   3
   1  -6  -9 15025.8 1050.28   1
   1   6  -8 10781.2 908.265   5
   1  -6  -8 11833.2 902.650   1
   1   6  -7 947.014 278.956   5
   1  -6  -7 1258.57 325.575   1
  -1   6   7 1072.31 305.420   5
  -1   6   6 4881.02 634.420   5
   1   6  -6 5548.68 657.725   5
   1  -6  -6 5600.07 605.158   1
   1   6  -5 2085.04 417.276   5
   1  -6  -5 2824.67 429.004   1
   1   6  -4 5882.25 678.692   5
   1  -6  -4 5897.20 606.833   1
   1  -6  -3 60783.0 2083.29   1
   1   6  -3 62603.4 2326.72   5
   1  -6  -2-61.0196 198.905   1
   1   6  -2 1346.80 413.091   5
   1  -6  -1 410.689 287.209   1
   1   6  -1 1368.88 372.566   5
   1  -6   0 52893.1 1936.04   1
   1   6   0 59068.0 2217.80   5
   1   6   1 39373.8 1777.24   5
   1   6   2 7715.85 760.892   5
   1   6   3 365.978 206.608   5
   1   6   4 5389.54 633.360   5
   1   6   5 36323.1 1672.75   5
   1   6   6 54526.6 2086.93   5
   1   6   7 23215.9 1296.41   5
   1   6   8 18763.5 849.756   8
  -1   6  -8 12623.7 918.071   8
  -1   6  -9 20528.6 1209.45   8
  -1   6  -9 18978.9 1124.88   3
   1   6   9 20250.9 901.409   8
  -1   6 -10 15486.8 1048.61   3
   1   6  10 17031.9 844.389   8
  -1   6 -10 15191.0 1071.64   8
  -1   6 -11 410.653 260.349   8
  -1   6 -11-133.674 187.170   3
  -1   6 -12 9640.57 882.235   3
  -1   6 -12 10891.5 942.330   8
  -1   6 -13 42.2681 205.258   3
  -1   6 -14 6771.62 763.379   3
   1  -6  15 488.183 233.370   7
  -1   6 -15 564.781 280.724   3
   1  -6  16 244.296 182.453   7
  -1   6 -16-47.6592 178.847   3
  -1   6 -17 394.942 169.600   3
   1  -6  17 1359.07 330.067   7
  -1   6 -18 15402.0 1113.69   3
   1  -6  18 17251.0 1121.92   7
   1  -6  19 119.585 185.256   7
  -1   6 -19 134.540 202.987   8
  -1   6 -19 234.910 197.215   3
  -1   6 -20 597.374 233.147   8
   1  -6  20 976.515 268.534   7
  -1   6 -20 1116.45 307.638   3
  -1   6 -21 650.086 267.098   8
   1  -6  21 291.924 157.889   7
  -1   6 -21 292.319 227.772   3
  -1   6 -22 9321.85 703.364   3
  -1   6 -22 9250.72 737.005   8
   1  -6  22 8965.14 686.450   7
  -1   6 -23 3239.51 415.434   8
  -1   6 -23 3274.23 388.626   3
   1  -6  23 2939.91 367.289   7
  -1   6 -24 601.606 164.700   3
  -1   6 -24 436.600 167.012   8
   1  -6  24 173.852 106.585   7
   1  -6  25-81.6253 95.1160   7
  -1   6 -25 172.680 111.009   3
  -1   6 -25 218.811 112.722   8
   1   7 -24 5017.94 386.335   8
   1   7 -24 4491.10 403.519   3
   1   7 -23 56.7110 104.155   3
   1   7 -23-196.298 141.455   8
   1   7 -22 1419.90 264.242   8
   1   7 -22 1260.39 271.392   3
   1   7 -21 179.844 157.711   3
   1   7 -21 188.457 166.534   8
   1   7 -20 6823.14 676.578   3
   1   7 -20 6712.30 632.259   8
   1   7 -19 100.647 176.401   3
  -1   7  19 599.931 185.189   6
   1   7 -19 303.009 175.635   8
   1   7 -18 2157.03 423.704   8
  -1   7  18 2150.73 304.640   6
   1   7 -18 1994.59 402.352   3
   1   7 -17 1344.11 368.724   3
  -1   7  17 1286.50 260.577   6
   1   7 -17 1286.60 322.718   8
   1   7 -16 5348.84 677.066   3
   1   7 -16 4692.81 605.750   8
  -1   7  16 5595.06 500.189   6
   1   7 -15 1630.65 402.082   3
   1   7 -15 1149.33 324.463   8
  -1   7  15 1710.55 280.653   6
   1   7 -14 2077.37 408.445   8
  -1   7  14 2966.06 373.142   6
   1   7 -14 2489.37 480.614   3
   1   7 -13 900.252 333.430   3
  -1   7  13 1063.39 233.178   6
   1   7 -13 528.354 237.639   8
   1   7 -12 16449.4 1110.97   8
  -1   7  12 14940.4 840.823   6
   1   7 -12 15156.8 1122.86   3
   1   7 -11 7461.77 744.835   8
   1   7 -11 7123.81 770.706   3
  -1   7  11 7999.10 629.822   8
  -1   7  11 7188.58 589.202   6
  -1   7  10 1372.24 258.196   6
   1   7 -10 1743.80 379.642   8
  -1   7  10 1450.64 301.273   8
   1   7 -10 1685.78 397.605   3
   1   7  -9 2864.03 539.916   5
  -1   7   9 3048.95 366.784   6
   1   7  -9 3657.83 495.782   8
  -1   7   9 3065.61 380.708   8
  -1   7   9 2416.89 476.988   5
   1   7  -9 2973.05 482.489   3
   1   7  -8 21574.9 1235.49   3
  -1   7   8 22001.6 1025.04   8
   1   7  -8 20804.4 1159.91   8
  -1   7   8 19387.8 1321.72   5
  -1   7   8 19608.2 957.845   6
   1   7  -8 17920.8 1290.14   5
  -1   7   7 695.289 283.819   5
  -1   7   7 1033.47 216.332   8
   1   7  -7 796.993 266.591   3
  -1   7   7 827.254 227.703   6
   1   7  -7 1457.42 343.515   8
   1   7  -7 1205.56 381.999   5
  -1   7   6 13192.4 778.219   8
   1   7  -6 11655.0 825.083   8
   1   7  -6 10398.5 979.039   5
  -1   7   6 11706.6 883.616   2
  -1   7   6 10365.9 999.925   5
  -1   7   6 10805.2 700.454   6
   1   7  -5 3583.48 576.780   5
  -1   7   5 3481.60 402.784   6
   1   7  -5 3850.03 466.480   8
  -1   7   5 4907.45 567.821   2
  -1   7   5 3780.03 623.072   5
  -1   7   5 3999.16 420.325   8
   1  -7  -5 4298.47 584.134   1
  -1   7   4 12848.3 1155.65   5
   1  -7  -4 14228.3 1022.78   1
   1   7  -4 14455.7 883.385   8
  -1   7   4 15995.2 1020.87   2
  -1   7   4 15636.4 856.106   8
   1   7  -4 13570.4 1130.33   5
  -1   7   4 14465.5 813.543   6
  -1   7   3 173.214 126.453   8
  -1   7   3-173.592 177.715   6
   1   7  -3-167.844 168.096   8
   1   7  -3 160.086 196.967   5
  -1   7   3 99.1218 219.400   2
   1  -7  -3 212.150 230.635   1
  -1   7   2 758.183 309.430   2
  -1   7   2 297.720 158.511   8
   1  -7  -2 184.702 205.622   1
  -1   7   2 454.142 226.509   6
   1   7  -2 570.094 223.533   8
   1   7  -1 1038.61 343.743   5
  -1   7   1 510.268 202.852   8
   1  -7  -1 549.203 203.349   1
  -1   7   1 218.641 162.600   2
   1   7  -1 987.914 245.627   8
  -1   7   0 24100.8 1129.86   8
   1   7   0 25714.5 1128.95   8
   1  -7   0 26213.1 1422.26   1
  -1   7   0 28136.3 1364.92   2
   1   7   0 27569.4 1604.88   5
  -1   7  -1 13870.7 838.206   6
   1   7   1 15147.5 840.717   8
  -1   7  -1 15342.7 894.520   8
   1  -7   1 16035.6 1091.75   1
  -1   7  -1 16677.3 1041.19   2
   1   7   1 16240.3 1228.20   5
   1   7   2 2165.34 342.723   8
   1   7   2 1702.06 414.655   5
  -1   7  -2 2235.49 437.367   2
   1  -7   2 1620.46 385.427   1
  -1   7  -2 1818.94 324.812   8
  -1   7  -2 1092.68 252.360   6
  -1   7  -3 1905.32 366.580   8
  -1   7  -3 1984.82 316.856   6
   1   7   3 1570.40 369.831   5
  -1   7  -3 2081.76 404.280   2
   1  -7   3 1725.72 374.011   1
   1   7   3 2050.68 316.953   8
   1   7   4 12179.2 755.940   8
  -1   7  -4 11836.7 803.929   6
  -1   7  -4 13924.7 904.943   8
   1   7   4 13082.6 1085.49   5
  -1   7  -4 12296.2 906.592   2
  -1   7  -5 15298.7 953.278   6
   1   7   5 15452.1 833.928   8
   1   7   5 14609.2 1142.03   5
  -1   7  -5 16626.5 1016.67   8
   1   7   6 1713.47 415.772   5
  -1   7  -6 1445.53 315.909   6
   1   7   6 1089.66 234.149   8
  -1   7  -6 1760.61 345.691   8
  -1   7  -7 199.210 232.289   3
   1   7   7-90.9663 167.422   8
  -1   7  -7-369.159 210.267   8
  -1   7  -8 36284.2 1606.15   3
   1   7   8 37794.6 1355.89   8
  -1   7  -8 35040.8 1621.03   8
   1   7   9 8574.21 617.797   8
  -1   7  -9 5862.32 859.607   5
  -1   7  -9 7240.27 731.329   3
  -1   7  -9 7999.64 783.457   8
   1   7  10 14266.5 800.874   8
  -1   7 -10 11951.8 946.147   3
  -1   7 -10 12219.6 986.008   8
  -1   7 -11 13043.8 1002.10   3
  -1   7 -11 13238.2 1054.22   8
  -1   7 -12 423.583 263.748   3
  -1   7 -12 507.959 249.528   8
  -1   7 -13 1289.48 340.209   3
  -1   7 -13 1280.19 375.882   8
  -1   7 -14 5326.42 678.065   8
  -1   7 -14 4886.14 622.584   3
  -1   7 -15 704.745 279.354   8
  -1   7 -15 884.001 268.627   3
  -1   7 -16 10022.5 901.096   8
  -1   7 -16 10172.3 880.827   3
  -1   7 -17 679.078 276.812   8
  -1   7 -17 829.859 285.220   3
  -1   7 -18 704.583 242.799   3
  -1   7 -18 843.945 309.005   8
  -1   7 -19 472.920 200.764   3
  -1   7 -19 586.614 223.790   8
  -1   7 -20 4916.26 511.975   3
  -1   7 -20 6639.33 609.563   8
  -1   7 -21 157.713 140.242   3
  -1   7 -21 160.460 153.850   8
  -1   7 -22 2946.09 356.111   8
  -1   7 -22 2834.82 324.846   3
  -1   7 -23 2513.42 293.071   8
  -1   7 -23 2439.89 268.884   3
  -1   7 -24 851.398 156.970   8
   1   8 -22 982.829 175.169   8
   1   8 -21 3397.90 347.708   8
   1   8 -20 4873.25 456.853   8
   1   8 -19 942.067 243.143   3
   1   8 -19 789.051 221.135   8
   1   8 -18 2664.90 400.481   8
   1   8 -18 2332.24 404.555   3
   1   8 -17-39.1917 174.666   8
   1   8 -17 240.507 172.179   3
   1   8 -16 2477.40 408.070   8
   1   8 -16 1990.02 412.458   3
  -1   8  16 2579.45 308.227   6
  -1   8  15 200.689 103.768   6
   1   8 -15 380.310 208.345   8
   1   8 -15 287.222 194.422   3
  -1   8  14 2421.22 323.881   6
   1   8 -14 2456.63 432.694   8
   1   8 -14 2610.60 489.389   3
  -1   8  13 232.081 144.942   6
   1   8 -13 19.9142 187.220   3
   1   8 -13-103.706 159.784   8
   1   8 -12 2414.09 435.907   8
  -1   8  12 1647.99 273.373   6
   1   8 -12 1768.83 417.155   3
   1   8 -11 1495.37 354.906   8
  -1   8  11 1179.13 252.291   6
  -1   8  10 29122.5 1191.38   8
   1   8 -10 26937.3 1392.69   8
  -1   8  10 24885.2 1080.99   6
   1   8  -9 601.752 224.913   8
  -1   8   9 807.639 248.383   8
  -1   8   9 537.673 175.207   6
   1   8  -8 12644.8 919.365   8
  -1   8   8 12706.3 791.993   8
  -1   8   8 11750.6 731.105   6
  -1   8   7 1114.67 234.018   6
  -1   8   7 983.266 244.734   8
   1   8  -7 581.388 203.263   8
   1   8  -6 3252.47 457.972   8
  -1   8   6 3432.31 406.333   6
  -1   8   6 3561.30 428.659   8
  -1   8   5 294.589 155.769   6
  -1   8   5 64.2695 262.275   5
  -1   8   5 386.549 204.893   8
   1   8  -5 278.655 170.150   8
   1   8  -4 16429.9 1309.78   5
  -1   8   4 17492.5 943.468   8
  -1   8   4 17732.2 1425.73   5
   1   8  -4 17564.6 1014.72   8
  -1   8   4 16378.3 887.105   6
   1   8  -3 28299.1 1290.82   8
  -1   8   3 24096.8 1703.41   5
   1   8  -3 28811.7 1750.37   5
  -1   8   3 28820.4 1240.52   8
  -1   8   3 26809.9 1164.29   6
  -1   8   2 26557.3 1799.20   5
   1   8  -2 29204.8 1756.60   5
  -1   8   2 27498.4 1224.81   8
  -1   8   2 26183.2 1164.46   6
   1   8  -2 26837.8 1238.60   8
  -1   8   1 243.675 195.007   5
  -1   8   1-35.9866 137.459   6
   1   8  -1 277.562 304.979   5
   1   8  -1 324.277 281.481   8
  -1   8   1 51.7105 187.988   8
   1   8   0 2467.27 524.451   5
  -1   8   0 1794.48 348.941   8
   1   8   0 1381.30 320.172   8
  -1   8   0 1920.04 331.438   6
   1   8   1 28188.9 1742.35   5
  -1   8  -1 25525.8 1253.46   8
  -1   8  -1 27332.9 1862.27   5
   1   8   1 26709.8 1186.37   8
  -1   8  -1 26805.7 1210.64   6
  -1   8  -2 35633.6 1493.36   8
   1   8   2 36017.0 1383.09   8
  -1   8  -2 34219.2 1412.32   6
  -1   8  -2 32543.2 2059.97   5
   1   8   2 36413.4 1983.91   5
   1   8   3 1986.97 313.633   8
  -1   8  -3 1724.04 523.903   5
  -1   8  -3 1622.36 299.283   6
   1   8   3 1905.51 461.164   5
  -1   8  -3 1239.47 299.750   8
   1   8   4 11285.5 743.153   8
  -1   8  -4 12178.6 883.973   8
  -1   8  -4 12336.8 845.461   6
  -1   8  -5 16015.7 980.861   6
  -1   8  -5 16987.7 1057.10   8
   1   8   5 14579.5 854.295   8
  -1   8  -6 7145.32 690.565   6
  -1   8  -6 5888.91 649.838   8
   1   8   6 7259.06 587.776   8
  -1   8  -7 32589.4 1576.52   8
   1   8   7 36599.3 1345.31   8
  -1   8  -7 33743.6 1525.48   6
   1   8   8 3709.00 434.646   8
  -1   8  -8 3049.79 478.177   6
  -1   8  -8 2655.92 460.185   8
   1   8   9 1085.25 262.114   8
  -1   8  -9 1245.59 334.830   8
  -1   8  -9 468.920 192.997   6
  -1   8 -10 10666.8 910.916   8
  -1   8 -10 9883.55 831.854   6
  -1   8 -11 4894.63 635.518   8
  -1   8 -11 5447.47 614.780   6
  -1   8 -12 15635.0 1045.58   6
  -1   8 -12 17354.3 1168.63   8
  -1   8 -13-52.4414 219.311   6
  -1   8 -13 29.4351 215.937   8
  -1   8 -14 1160.22 332.710   8
  -1   8 -14 759.310 239.823   6
  -1   8 -15 1209.00 293.488   6
  -1   8 -15 1430.58 365.829   8
  -1   8 -15 899.292 268.672   3
  -1   8 -16 217.290 173.330   8
  -1   8 -16 109.709 125.570   6
  -1   8 -17 9597.32 709.871   6
  -1   8 -17 10386.0 795.294   8
  -1   8 -18 5268.13 484.067   6
  -1   8 -18 4997.46 517.111   8
  -1   8 -19 461.915 172.581   8
  -1   8 -19 219.634 137.884   6
  -1   8 -20 116.526 105.265   8
  -1   8 -20 237.914 116.295   6
  -1   8 -21 3467.39 335.480   8
  -1   8 -22 3718.69 302.597   8
   1   9 -20 1255.84 180.134   8
   1   9 -19 2011.09 249.080   8
   1   9 -18 375.386 146.778   8
   1   9 -17-98.5905 141.756   8
   1   9 -16-79.9039 142.146   8
   1   9 -15-99.1113 155.288   8
   1   9 -14 434.858 192.492   8
   1   9 -13 5812.65 575.280   8
   1   9 -12 117.857 180.069   8
   1   9 -11 248.392 188.175   8
   1   9 -10 3433.29 478.313   8
  -1   9   9 653.648 234.804   8
   1   9  -9 183.472 173.450   8
  -1   9   8 452.020 224.666   8
   1   9  -8 319.890 161.397   8
  -1   9   7 2745.94 408.132   8
   1   9  -7 2636.40 413.381   8
  -1   9   6-56.9024 152.835   8
   1   9  -6 340.434 230.020   8
  -1   9   5 77.7298 150.671   8
   1   9  -5-36.2635 158.764   8
  -1   9   4 15531.6 909.412   8
   1   9  -4 16314.3 968.049   8
  -1   9   3 8339.68 676.892   8
   1   9  -3 9596.05 740.303   8
   1   9  -2 4708.23 534.696   8
  -1   9   2 4138.38 469.548   8
  -1   9   1 7607.65 640.965   8
   1   9  -1 8117.68 663.013   8
   1   9   0 2203.36 359.597   8
  -1   9   0 2537.59 416.985   8
  -1   9  -1 1621.75 310.912   8
   1   9   1 1318.03 276.536   8
  -1   9  -2 348.116 226.712   8
   1   9   2-274.816 229.341   8
  -1   9  -3 2891.07 440.869   8
   1   9   3 2925.51 387.662   8
  -1   9  -4 1087.80 304.358   8
   1   9   4 1230.47 246.797   8
  -1   9  -5 2146.65 399.143   8
   1   9   5 1784.25 304.634   8
   1   9   6 4182.48 441.085   8
  -1   9  -6 3558.63 512.507   8
   1   9   7 1077.80 239.574   8
  -1   9  -7 439.501 236.386   8
  -1   9  -8 7269.51 717.977   8
   1   9   8 7946.33 602.322   8
  -1   9  -9 1582.64 346.750   8
  -1   9 -10 2552.68 420.786   8
  -1   9 -11 3230.91 474.894   8
  -1   9 -12 409.687 194.581   8
  -1   9 -13 3895.45 510.144   8
  -1   9 -14 3835.44 476.224   8
  -1   9 -15 1485.17 283.744   8
  -1   9 -16-48.9034 131.143   8
  -1   9 -17 392.429 140.492   8
  -1   9 -18 65.6168 93.9623   8
  -1   9 -19 789.760 152.237   8
   1  10 -16 1282.89 193.795   8
   1  10 -15-133.424 88.2489   8
   1  10 -14 435.128 143.127   8
   1  10 -13 2860.28 330.083   8
   1  10 -12 110.357 122.614   8
   1  10 -11 180.219 139.148   8
   1  10 -10 1529.19 286.908   8
   1  10  -9 4402.39 468.151   8
   1  10  -8 265.893 201.865   8
   1  10  -7 2418.77 380.476   8
  -1  10   7 2621.77 348.668   8
  -1  10   6 2199.16 335.289   8
   1  10  -6 2452.73 368.246   8
   1  10  -5 1773.69 323.916   8
  -1  10   5 1736.69 307.889   8
   1  10  -4 237.648 177.450   8
  -1  10   4-51.4043 129.444   8
  -1  10   3 138.732 134.503   8
   1  10  -3-13.3202 171.825   8
   1  10  -2 7059.21 585.306   8
  -1  10   2 6234.17 572.090   8
  -1  10   1 19739.2 986.532   8
   1  10  -1 19923.0 976.465   8
  -1  10   0 4412.04 471.414   8
   1  10   0 4981.46 490.749   8
  -1  10  -1 401.483 189.209   8
   1  10   1 211.616 156.779   8
   1  10   2 4138.65 424.524   8
  -1  10  -2 3842.63 449.541   8
   1  10   3 864.435 219.556   8
  -1  10  -3 1209.51 288.834   8
  -1  10  -4 97.8941 145.360   8
   1  10   4 205.503 142.466   8
  -1  10  -5 462.658 242.978   8
   1  10   5 690.849 200.013   8
   1  10   6 818.850 238.509   8
  -1  10  -6 537.476 216.301   8
  -1  10  -7 453.471 211.229   8
  -1  10  -8 139.919 167.645   8
  -1  10  -9 572.246 208.270   8
  -1  10 -10 692.674 222.168   8
  -1  10 -11 16777.0 898.584   8
  -1  10 -12 2096.63 311.166   8
  -1  10 -13-33.5543 117.206   8
  -1  10 -14 174.415 98.9915   8
  -1  10 -15 2670.55 289.300   8
  -1  10 -16 5171.76 350.458   8
   1  11 -12 1399.80 178.716   8
   1  11 -11-229.349 109.174   8
   1  11 -10 2.80490 102.368   8
   1  11  -9 171.164 87.9647   8
   1  11  -8-223.827 132.594   8
   1  11  -7-180.594 125.238   8
   1  11  -6 445.962 140.269   8
   1  11  -5 3355.97 342.025   8
   1  11  -4 3425.57 353.563   8
  -1  11   4 4331.05 374.659   8
   1  11  -3-56.8364 113.065   8
  -1  11   3 289.777 159.428   8
  -1  11   2 361.177 141.639   8
   1  11  -2 136.905 117.479   8
  -1  11   1-3.91942 186.162   8
   1  11  -1 178.379 167.715   8
   1  11   0 10564.8 597.762   8
  -1  11   0 10449.9 627.412   8
   1  11   1 979.163 214.169   8
  -1  11  -1 714.152 237.111   8
  -1  11  -2 85.6579 132.024   8
   1  11   2 726.358 170.103   8
   1  11   3 4393.84 373.220   8
  -1  11  -3 3720.97 376.547   8
  -1  11  -4-215.828 137.349   8
  -1  11  -5 118.009 130.344   8
  -1  11  -6 243.013 128.405   8
  -1  11  -7 5077.44 420.717   8
  -1  11  -8 7.20676 110.573   8
  -1  11  -9 559.325 138.001   8
  -1  11 -10-373.879 156.256   8
  -1  11 -11 781.880 146.822   8
  -2   0  30 2499.11 274.563   7
  -2   0  29-41.4859 88.4897   7
  -2   0  28 17313.3 936.011   7
  -2   0  27-56.4798 117.256   7
   2   0 -26 7869.36 873.441   4
   2   0 -25 317.368 279.160   4
   2   0 -24 4188.74 684.451   4
   2   0 -23 122.441 215.894   4
   2   0 -22 26968.4 1637.61   4
   2   0 -21-337.825 243.138   4
   2   0 -20 7160.53 807.536   4
   2   0 -19-133.612 298.806   1
   2   0 -19 222.976 176.502   4
   2   0 -18 8246.71 895.153   1
   2   0 -18 6665.12 715.848   4
   2   0 -17 129.387 210.317   1
   2   0 -16 56779.2 2224.54   1
   2   0 -15-324.430 196.106   1
   2   0 -14 18113.2 1088.58   1
   2   0 -13-51.8697 144.563   1
   2   0 -12 4455.56 490.038   1
   2   0 -11-93.9863 129.865   1
   2   0 -10 48749.3 1558.27   1
   2   0  -9 20.6945 108.413   1
   2   0  -8 111666. 2445.81   1
   2   0  -7 35.9432 97.1739   1
   2   0  -6 7180.00 422.194   1
   2   0  -5 4.97634 77.7681   1
   2   0  -4 414458. 6496.33   1
   2   0  -3-4.30415 65.0928   1
   2   0  -2 75789.3 1461.36   1
   2   0  -1-68.1217 72.0089   9
   2   0   0 1480.43 176.379   9
   2   0   1-46.8152 76.9273   9
   2   0   2 54.1878 81.3140   9
   2   0   3 67.3509 111.075   9
   2   0   4 623.233 163.281   9
   2   0   5 7.36742 98.0954   9
   2   0   6 47097.2 1558.06   9
   2   0   7 97.2933 110.793   9
   2   0   8 14457.2 889.915   9
   2   0   9 269.088 213.139   9
   2   0  10 105838. 3023.80   9
   2   0  11 185.982 181.461   9
   2   0  12 37809.0 1780.21   9
   2   0  13-74.4886 173.735   9
   2   0  14 58135.6 2453.62   9
   2   0  15 97.5789 169.234   9
   2   0  16 163643. 4884.29   9
   2   0  16 172965. 4152.68   7
   2   0  17 387.355 297.474   9
   2   0  17 71.1377 224.706   7
   2   0  18 118281. 4190.75   9
   2   0  18 117074. 3408.75   7
   2   0  19 36.9004 231.878   9
   2   0  19 81.3357 192.235   7
   2   0  20 1954.52 428.812   7
   2   0  21-381.578 262.764   7
   2   0  22 2645.89 473.339   7
   2   0  23-66.7860 176.286   7
   2   0  24 20716.1 1205.54   7
   2   0  25 33.0780 121.699   7
   2   0  26 4836.35 493.746   7
   2   0  27 152.805 97.6004   7
  -2  -1  30 5455.40 424.622   7
  -2  -1  29 51.1766 108.088   7
  -2   1  28 4692.07 433.325   7
  -2  -1  28 5206.80 524.827   7
  -2  -1  27 733.776 240.125   7
   2   1 -27 636.755 274.354   4
  -2   1  27 700.483 220.587   7
   2   1 -26 9670.34 978.141   4
  -2   1  26 9130.98 725.771   7
   2   1 -25-490.735 372.020   4
   2  -1 -25 17.0958 228.133   4
   2   1 -24 1552.20 445.254   4
   2  -1 -24 1399.30 448.106   4
   2  -1 -23-279.395 285.212   4
   2   1 -23 28.8349 220.017   4
   2   1 -22 29187.1 1721.20   4
   2  -1 -22 27246.2 1682.07   4
   2  -1 -21 793.453 354.541   4
   2   1 -21 1704.96 450.050   4
   2  -1 -20 637.184 336.834   1
   2  -1 -20 690.335 281.776   4
   2   1 -20 689.352 286.898   4
   2  -1 -19 462.615 317.575   1
  -2   1  19 406.967 174.858   6
   2  -1 -19 749.377 285.792   4
   2   1 -19 186.317 227.535   4
   2  -1 -18 43987.4 1936.89   4
   2  -1 -18 45053.8 2150.62   1
   2   1 -18 45176.2 1947.03   4
  -2   1  18 45772.3 1575.21   6
   2  -1 -17 9296.54 917.639   1
   2   1 -16 5820.04 692.585   1
   2  -1 -16 5739.70 699.670   1
   2   1 -15 909.661 309.829   1
   2  -1 -15 898.498 290.691   1
   2   1 -14 51249.8 1966.50   1
   2  -1 -14 55002.4 2051.58   1
   2   1 -13 9919.61 783.683   1
   2  -1 -13 10610.8 808.661   1
   2   1 -12 38923.2 1519.40   1
   2  -1 -12 43290.4 1631.65   1
   2  -1 -11 5099.43 507.255   1
   2   1 -11 5237.61 493.633   1
   2  -1 -10 1223.39 254.799   1
   2   1 -10 1241.65 254.546   1
   2  -1  -9 600.766 185.691   1
   2   1  -9 373.620 143.630   1
   2   1  -8 8517.54 541.516   1
   2  -1  -8 9743.97 588.138   1
   2   1  -7 4888.23 373.033   1
   2  -1  -7 5030.87 401.026   1
   2   1  -6 111603. 2243.36   1
   2  -1  -6 112363. 2363.68   1
   2  -1  -5 11139.0 548.119   1
   2   1  -5 10990.7 476.664   1
   2  -1  -4 31005.3 935.174   1
   2   1  -4 30641.2 795.081   1
   2   1  -3 41218.8 883.094   1
   2  -1  -3 41078.0 1092.74   1
   2   1  -2 136718. 2189.32   1
   2  -1  -1 101979. 2151.24   9
   2   1  -1 103446. 1818.13   9
   2   1  -1 99528.1 1594.01   1
   2   1   0 76699.5 1470.07   9
   2  -1   0 72772.3 1734.98   9
   2  -1   1 276.437 113.187   9
   2   1   1 162.849 80.2860   9
   2   1   2 24767.3 783.903   9
   2  -1   2 25276.1 932.282   9
   2  -1   3 5452.16 432.824   9
   2   1   3 6219.95 407.536   9
   2  -1   4 171144. 3502.17   9
   2   1   4 171164. 3316.34   9
   2  -1   5 4956.38 463.510   9
   2   1   5 4931.37 425.507   9
   2  -1   6 38139.5 1420.66   9
   2   1   6 38326.8 1347.66   9
   2   1   7 28796.9 1209.27   9
   2  -1   7 29049.1 1290.00   9
   2  -1   8 46763.9 1752.44   9
   2   1   8 45083.5 1654.62   9
   2  -1   9-49.0091 143.648   9
   2   1   9 91.7893 172.176   9
   2   1  10-148.092 181.975   9
   2  -1  10 92.1343 129.881   9
   2  -1  11 26008.5 1444.20   9
   2   1  11 26008.5 1400.65   9
   2   1  12 18121.4 1203.99   9
   2  -1  12 17049.4 1219.26   9
   2  -1  13 3926.30 623.809   9
   2   1  13 3274.03 558.467   9
   2   1  14 13307.2 1137.30   9
   2  -1  14 13828.2 1171.13   9
   2   1  15 304.773 231.528   9
   2  -1  15 328.312 203.190   9
   2   1  16 672.977 327.022   9
   2  -1  16 1168.99 446.238   9
   2  -1  16 784.125 274.695   7
   2  -1  17 3038.70 626.669   9
   2   1  17 2984.61 618.459   9
   2   1  17 4120.64 552.920   7
   2  -1  17 3403.42 518.451   7
   2  -1  18 12691.6 1312.74   9
   2  -1  18 12949.6 1029.04   7
   2   1  18 11963.7 1253.12   9
   2   1  18 12847.6 981.346   7
   2  -1  19 14936.9 1122.82   7
   2  -1  19 16821.5 1533.48   9
   2   1  19 16470.8 1487.39   9
   2   1  19 16248.5 1119.66   7
   2   1  20 7700.73 779.700   7
   2  -1  20 7625.48 816.836   7
   2  -1  21 1243.97 345.460   7
   2   1  21 1317.25 329.517   7
   2   1  22 10056.4 857.436   7
   2  -1  22 9377.31 907.390   7
   2  -1  23 5782.05 686.755   7
   2   1  23 4971.61 572.971   7
   2  -1  24 75.9329 156.581   7
   2   1  24 67.1122 130.729   7
   2  -1  25 333.450 232.532   7
   2  -1  26 14397.1 898.795   7
   2  -1  27 1739.94 276.312   7
   2  -1  28 976.567 186.463   7
   2   2 -30 9929.57 554.075   3
  -2  -2  30 8930.51 542.914   7
  -2  -2  29-76.4219 110.329   7
  -2  -2  28 563.562 201.578   7
   2   2 -27-213.332 188.993   4
  -2  -2  27 105.120 143.939   7
   2   2 -26 9200.65 936.828   4
   2   2 -25 371.751 300.725   4
   2   2 -24 7394.40 873.784   4
   2   2 -23-131.724 216.472   4
   2   2 -22 2930.49 560.028   4
   2   2 -21 15165.9 1232.27   4
   2  -2 -20 9098.67 1023.18   1
  -2   2  20 8122.35 658.725   6
   2   2 -20 9522.58 941.582   4
   2   2 -19 11163.4 990.266   4
   2  -2 -19 10594.9 1085.46   1
  -2   2  19 11341.1 760.963   6
  -2   2  18 387.911 180.981   6
   2  -2 -18 561.393 308.095   1
   2   2 -18 740.553 286.858   4
  -2   2  17 350.302 173.029   6
   2  -2 -17 298.025 251.670   1
   2   2 -17 797.395 285.478   4
   2  -2 -16 11679.8 1017.78   1
   2  -2 -15 106.508 225.802   1
   2  -2 -14 2195.00 410.012   1
   2  -2 -13 6662.12 665.845   1
   2  -2 -12 7664.82 680.860   1
   2  -2 -11 4707.96 516.210   1
   2  -2 -10 1707.89 330.021   1
   2  -2  -9 20121.4 963.933   1
   2  -2  -8-65.0847 124.993   1
   2  -2  -7 32279.1 1158.68   1
   2  -2  -6 2811.84 313.145   1
   2  -2  -5 9999.28 573.717   1
   2  -2  -4 15374.9 708.372   1
   2  -2  -3 15557.5 698.972   1
   2  -2  -2 41155.9 1300.78   9
   2  -2  -1 6874.42 490.647   9
   2  -2   0 335.043 146.562   9
   2   2   1 34467.3 768.792   9
   2  -2   1 35884.2 1205.93   9
   2  -2   2 3152.11 345.675   9
   2   2   2 3275.14 237.871   9
   2  -2   3 29432.2 1152.41   9
   2   2   3 28783.3 895.043   9
   2  -2   4 80018.5 2168.27   9
   2   2   4 77699.0 1851.92   9
   2  -2   5 535.219 206.214   9
   2   2   5 458.693 135.996   9
  -2  -2  -6 45726.6 1245.77   1
   2  -2   6 45708.7 1671.38   9
   2   2   6 43579.9 1459.70   9
   2  -2   7 12438.1 866.601   9
  -2  -2  -7 12606.9 635.772   1
   2   2   7 11249.5 742.632   9
   2   2   8 55.0126 100.044   9
   2  -2   8 92.9126 161.975   9
   2   2   9 344.793 173.916   9
   2  -2   9 188.677 165.538   9
   2  -2  10 35077.6 1707.81   9
   2   2  10 35022.3 1602.16   9
   2   2  11 1024.81 274.705   9
   2  -2  11 1297.99 361.122   9
   2   2  12 22864.5 1396.68   9
   2  -2  12 18753.2 1342.42   9
   2   2  13 97309.3 3251.27   9
   2  -2  13 92199.5 3287.84   9
   2  -2  14 7110.92 896.621   9
   2   2  14 8154.32 910.340   9
   2  -2  15-64.5442 144.930   7
   2  -2  15 149.842 184.920   9
   2   2  15 423.714 313.092   9
   2   2  16 37642.1 2139.57   9
   2  -2  16 37434.0 1712.77   7
   2  -2  16 38447.6 2220.76   9
   2  -2  17 41531.6 2390.04   9
   2  -2  17 41562.7 1865.86   7
   2  -2  18 43631.6 1970.15   7
   2  -2  18 47559.7 2613.31   9
   2  -2  19 1528.51 393.869   7
   2  -2  20 22299.0 1413.40   7
   2  -2  21 5130.37 684.582   7
   2  -2  22 3442.80 563.684   7
   2  -2  23 1462.78 378.368   7
   2  -2  24 1386.44 351.867   7
   2  -2  25 7185.41 693.943   7
   2  -2  26 276.817 177.082   7
   2  -2  27 3815.82 415.073   7
   2  -2  28 2717.66 300.846   7
  -2  -3  30 493.971 128.725   7
   2   3 -29 5713.29 453.343   3
  -2  -3  29 4863.57 434.280   7
  -2  -3  28 3640.98 429.539   7
   2   3 -27 11.2484 189.334   4
  -2  -3  27-20.5453 136.371   7
   2   3 -26 5473.33 708.004   4
  -2  -3  26 4397.34 555.070   7
   2   3 -25 4138.83 640.216   4
   2   3 -24 10828.1 1050.30   4
   2   3 -23 23168.2 1552.52   4
   2   3 -22 1492.66 408.284   4
  -2   3  21 17579.2 972.359   6
   2   3 -21 18171.8 1354.69   4
   2   3 -20-38.0136 197.757   4
  -2   3  20-47.0095 124.650   6
   2  -3 -19 35.0950 279.437   1
  -2   3  19-27.6631 129.780   6
   2   3 -19 315.555 268.702   4
   2  -3 -18 3139.97 605.428   1
  -2   3  18 3652.37 434.187   6
   2   3 -18 3456.22 575.695   4
  -2   3  17 2354.84 349.380   6
   2  -3 -17 2712.52 550.558   1
   2   3 -17 2700.91 493.124   4
  -2   3  16 1474.80 281.771   6
   2  -3 -16 830.743 322.338   1
   2   3 -16 1173.12 350.680   4
   2  -3 -15 1726.57 436.885   1
   2  -3 -14 624.702 256.103   1
   2  -3 -13 25362.4 1386.21   1
   2  -3 -12 8918.63 771.131   1
   2  -3 -11 2341.80 401.754   1
   2  -3 -10 8083.48 678.953   1
   2  -3  -9 2958.30 404.032   1
   2  -3  -8 522.055 198.609   1
   2  -3  -7 1356.23 265.522   1
   2  -3  -6 21054.8 975.768   1
   2   3  -6 23537.7 930.402   5
   2  -3  -5 425.772 175.136   1
   2   3  -5 284.356 137.037   5
   2  -3  -4 2995.09 358.971   1
   2   3  -4 2896.39 322.476   5
   2   3  -3 9246.12 552.848   5
   2  -3  -3 8637.14 587.106   1
   2  -3  -3 8797.17 622.940   9
   2   3  -2 2352.88 324.944   5
   2  -3  -2 473.727 158.025   9
   2  -3  -1 81839.1 2216.79   9
   2   3  -1 92255.4 2105.82   5
   2   3   0 30653.9 1087.78   5
   2  -3   0 32130.3 1219.98   9
   2  -3   1 459.461 258.012   9
  -2  -3  -2 101.676 34.3608   1
   2  -3   2 130.945 119.320   9
  -2  -3  -3 20985.4 575.417   1
   2  -3   3 18417.5 982.444   9
  -2  -3  -4 16079.2 553.443   1
   2  -3   4 13829.9 881.079   9
   2  -3   5 9190.97 729.552   9
  -2  -3  -5 9188.26 454.171   1
   2  -3   6 18718.1 1104.61   9
  -2  -3  -6 20969.8 783.769   1
  -2  -3  -7 2299.72 277.962   1
   2  -3   7 1780.32 366.615   9
  -2  -3  -8 8667.68 567.188   1
   2  -3   8 7695.49 756.241   9
  -2  -3  -9 270.679 134.691   1
   2  -3   9 371.201 248.693   9
  -2  -3 -10 1366.18 267.048   1
   2  -3  10 1559.31 403.312   9
  -2  -3 -11 13593.3 861.429   1
   2  -3  11 13932.2 1147.89   9
   2  -3  12 390.588 229.488   9
   2  -3  13 920.261 395.507   9
   2  -3  14 8414.07 766.015   7
   2  -3  14 7840.85 960.867   9
   2  -3  15 1476.34 358.253   7
   2  -3  15 1007.45 333.223   9
   2  -3  16 7860.37 1024.77   9
   2  -3  16 8367.37 819.314   7
   2  -3  17 5349.52 845.606   9
   2  -3  17 5702.22 695.458   7
   2  -3  18 9071.39 891.202   7
   2  -3  18 9969.05 1194.26   9
   2  -3  19 3999.48 611.715   7
   2  -3  20-27.6423 180.786   7
   2  -3  21 1043.49 354.539   7
   2  -3  22 966.306 314.317   7
   2  -3  23 5058.84 645.359   7
   2  -3  24 932.917 286.234   7
   2  -3  25 946.122 259.076   7
   2  -3  26 391.733 148.118   7
   2  -3  27 448.397 166.716   7
   2  -3  28 51.6953 73.7857   7
   2   4 -29 3030.39 290.827   3
  -2  -4  29 2414.42 276.764   7
   2   4 -28 2348.35 314.842   3
   2   4 -28 1892.51 238.700   8
  -2  -4  28 2123.52 299.718   7
   2   4 -27 4224.62 407.703   8
   2   4 -27 5191.62 506.562   3
  -2  -4  27 3667.13 438.556   7
  -2  -4  26 1662.38 328.822   7
   2   4 -26 1502.23 397.183   4
   2   4 -26 1899.44 353.815   3
   2   4 -25 2323.82 498.956   4
  -2  -4  25 2487.75 439.394   7
   2   4 -24 4098.29 655.662   4
   2   4 -23 5008.46 713.358   4
   2   4 -22 354.126 234.959   4
  -2   4  22 244.555 171.967   6
  -2   4  21 890.321 247.333   6
   2   4 -21 741.620 274.363   4
  -2   4  20 1214.44 288.410   6
   2   4 -20 1731.54 432.532   4
   2   4 -19 3412.02 589.727   4
  -2   4  19 3171.80 420.300   6
   2   4 -18 7914.02 835.343   4
  -2   4  18 6928.53 604.156   6
   2  -4 -18 7357.19 929.790   1
  -2   4  17-35.0692 122.730   6
   2  -4 -17 107.477 264.938   1
   2   4 -17-330.980 277.848   4
  -2   4  16 112.719 174.416   6
   2   4 -16-18.2891 166.272   4
   2  -4 -16-264.130 209.563   1
   2  -4 -15 2083.66 489.951   1
  -2   4  15 2353.55 346.726   6
   2   4 -15 2806.78 459.824   4
   2  -4 -14 3286.72 560.216   1
  -2   4  14 2777.86 350.690   6
   2  -4 -13 1252.81 338.762   1
   2  -4 -12 161.952 196.453   1
   2  -4 -11 1077.61 301.251   1
   2  -4 -10 3801.53 535.738   1
   2  -4  -9 11338.6 827.103   1
   2   4  -8 308.745 162.564   5
   2  -4  -8 97.6229 136.392   1
   2  -4  -7 2537.14 394.182   1
   2   4  -7 2112.48 320.128   5
   2  -4  -6 571.483 203.663   1
   2   4  -6 574.703 206.122   5
   2  -4  -5 32014.6 1340.29   1
   2   4  -5 29747.5 1209.12   5
   2   4  -4 1892.24 296.107   5
   2  -4  -4 2122.87 364.908   9
   2  -4  -4 1687.86 311.002   1
   2  -4  -3 1504.46 289.546   9
   2   4  -3 2030.58 321.280   5
   2  -4  -3 1626.63 306.135   1
   2  -4  -2 28867.7 1298.03   9
   2   4  -2 30853.5 1190.85   5
   2  -4  -1 995.821 244.315   9
   2   4  -1 1834.29 295.880   5
   2  -4   0 9167.75 701.914   9
   2   4   0 9813.63 660.263   5
   2  -4   1 13053.5 847.234   9
   2   4   1 14210.6 794.513   5
   2   4   2 37532.6 1351.68   5
   2  -4   2 35123.6 1471.29   9
   2  -4   3 26965.4 1306.69   9
   2  -4   4 21012.3 1171.68   9
   2  -4   5 91667.3 2764.97   9
   2  -4   6 212.760 202.441   9
   2  -4   7 41935.5 1871.13   9
   2  -4   8 240.763 241.446   9
   2  -4   9 6722.98 812.441   9
   2  -4  10-100.254 179.122   9
   2  -4  11 1624.19 422.957   9
   2  -4  12 4220.98 717.152   9
   2  -4  13 5603.14 648.880   7
   2  -4  13 5978.95 848.553   9
   2  -4  14 1626.36 388.777   7
   2  -4  14 2013.75 561.335   9
   2  -4  15 813.405 357.303   9
   2  -4  15 166.124 153.974   7
   2  -4  16 29148.7 2008.90   9
   2  -4  16 26715.1 1520.28   7
   2  -4  17 60682.4 2403.80   7
   2  -4  18 9044.06 895.737   7
   2  -4  19 1834.75 416.863   7
   2  -4  20 127.645 176.937   7
   2  -4  21 2153.20 454.457   7
   2  -4  22 2112.91 439.603   7
   2  -4  23 1391.96 326.481   7
   2  -4  24-103.851 152.192   7
  -2   4 -25 2122.15 298.581   3
   2  -4  25 1523.11 304.103   7
   2  -4  26 275.983 139.353   7
  -2   4 -26-57.3214 93.1490   3
  -2   4 -27 42.3427 89.6276   8
   2  -4  27 135.209 83.3517   7
   2   5 -28 3233.81 299.565   3
   2   5 -27-11.2721 98.8335   8
   2   5 -27 32.7120 103.794   3
  -2  -5  27 113.250 116.588   7
   2   5 -26 3517.95 364.395   8
   2   5 -26 3187.01 385.093   3
  -2  -5  26 2757.07 365.147   7
   2   5 -25 5472.14 497.883   8
   2   5 -25 5152.36 529.094   3
  -2  -5  25 4390.81 498.577   7
   2   5 -25 4021.96 530.010   4
   2   5 -24-61.2567 129.160   8
   2   5 -24 242.618 204.865   3
   2   5 -24-19.7786 175.328   4
  -2  -5  24 3.96971 138.191   7
   2   5 -23 31.3277 209.380   3
   2   5 -23-105.622 222.685   4
  -2  -5  23 57.4993 166.147   7
   2   5 -22 13321.3 1016.33   3
   2   5 -22 15054.8 1174.69   4
  -2   5  22 13293.0 789.934   6
   2   5 -21 7355.09 779.288   3
   2   5 -21 9414.69 921.252   4
  -2   5  21 8227.33 640.020   6
   2   5 -20 701.955 339.281   3
   2   5 -20 781.480 309.283   4
  -2   5  20 357.202 154.684   6
  -2   5  19 720.992 219.766   6
   2   5 -19 917.639 359.600   4
  -2   5  18 7892.66 641.077   6
   2   5 -18 8100.14 844.391   4
  -2   5  17 206.161 165.479   6
   2   5 -17-5.80609 188.095   4
  -2   5  16 2387.94 347.976   6
   2   5 -16 2828.36 510.435   4
   2  -5 -16 1910.40 479.163   1
   2  -5 -15 2608.65 554.033   1
  -2   5  15 1649.04 305.346   6
   2   5 -15 1796.89 404.622   4
   2   5 -14 11347.3 937.461   3
   2  -5 -14 11886.9 1096.30   1
  -2   5  14 12530.8 775.093   6
   2   5 -14 11972.6 930.422   4
   2  -5 -13-53.1146 190.761   1
  -2   5  13 92.8965 115.134   6
   2   5 -13-77.3080 219.268   3
   2  -5 -12 285.111 223.675   1
   2   5 -12 57.1788 228.958   3
  -2   5  12 394.445 158.894   6
   2  -5 -11 1404.96 345.604   1
   2  -5 -10 4924.70 631.518   1
   2  -5  -9 12648.9 961.442   1
   2   5  -8 5106.38 548.882   5
   2  -5  -8 5977.67 644.519   1
   2  -5  -7-95.7481 166.202   9
   2   5  -7 261.432 187.345   5
   2  -5  -7 139.743 129.838   1
   2   5  -6 24601.4 1190.13   5
   2  -5  -6 24074.5 1258.38   1
   2  -5  -6 21136.8 1281.11   9
   2  -5  -5 4483.46 540.607   1
   2   5  -5 4845.17 521.524   5
   2  -5  -5 4910.25 596.872   9
   2  -5  -4 179.817 180.672   9
   2  -5  -4 600.442 225.450   1
   2   5  -4 405.922 215.046   5
   2  -5  -3 376.036 193.380   9
   2   5  -3 775.983 247.386   5
   2  -5  -3 680.865 225.978   1
   2   5  -2 23726.9 1164.73   5
   2  -5  -2 23301.8 1253.58   9
   2  -5  -2 21240.7 1158.38   1
   2   5  -1 301.482 202.860   5
   2  -5  -1-129.110 242.471   9
   2  -5   0 70063.7 2302.31   9
   2   5   0 63376.0 2056.30   5
   2  -5   1 30669.4 1473.56   9
   2   5   1 31132.8 1359.77   5
   2   5   2 18133.7 1018.94   5
   2  -5   2 16428.0 1081.63   9
   2  -5   3 2002.71 379.634   9
   2   5   3 2054.75 365.908   5
   2  -5   4 13238.1 1019.96   9
   2  -5   5 3394.87 514.801   9
   2  -5   6 2894.44 504.757   9
   2  -5   7 54919.5 2309.80   9
   2  -5   8 5298.36 729.258   9
   2  -5   9 1371.85 440.915   9
   2  -5  10 14309.5 1250.73   9
   2  -5  11 8932.69 814.604   7
   2  -5  11 9597.41 1050.57   9
   2  -5  12 566.231 304.608   9
   2  -5  12 314.395 274.139   7
   2  -5  13 5972.13 849.944   9
   2  -5  13 5334.41 669.914   7
   2  -5  14 15327.5 1126.43   7
   2  -5  14 16735.9 1474.65   9
   2  -5  15 4497.71 763.490   9
   2  -5  15 5480.86 686.849   7
   2  -5  16 42.9962 171.942   7
   2  -5  17 2315.06 446.595   7
   2  -5  18 826.502 307.350   7
   2  -5  19 875.285 299.162   7
   2  -5  20 563.684 254.134   7
  -2   5 -20 725.860 251.961   3
  -2   5 -21 1338.68 321.744   3
   2  -5  21 1463.72 340.756   7
  -2   5 -22 3224.57 428.244   3
   2  -5  22 2860.21 446.042   7
   2  -5  23 85.2726 121.528   7
  -2   5 -23-128.237 140.524   3
   2  -5  24 400.252 168.016   7
  -2   5 -24 520.487 180.132   8
  -2   5 -24 408.687 147.653   3
  -2   5 -25 187.814 114.762   8
  -2   5 -25 154.085 91.6370   3
   2  -5  25 63.3608 89.1243   7
  -2   5 -26 378.453 126.195   8
   2  -5  26 653.515 152.075   7
   2   6 -26 1851.60 253.878   3
   2   6 -25 305.408 147.523   3
  -2  -6  25 334.131 143.473   7
   2   6 -25 336.305 134.285   8
   2   6 -24 1035.88 229.057   8
   2   6 -24 1341.28 276.039   3
  -2  -6  24 1047.55 226.019   7
   2   6 -23 1569.64 288.047   8
   2   6 -23 2158.49 379.097   3
  -2  -6  23 1842.61 316.922   7
   2   6 -22 8517.11 842.444   4
   2   6 -22 10763.0 856.550   3
  -2  -6  22 11018.8 795.653   7
   2   6 -22 11634.2 811.534   8
   2   6 -21 224.432 155.045   4
   2   6 -21-16.2733 195.035   3
   2   6 -21 235.321 177.711   8
  -2  -6  21 3.20626 148.972   7
  -2   6  21 91.8930 136.822   6
   2   6 -20 1392.44 314.359   8
   2   6 -20 995.304 319.378   4
  -2   6  20 1547.00 277.222   6
   2   6 -20 1435.48 379.365   3
  -2  -6  20 954.124 255.475   7
   2   6 -19 336.970 209.100   8
   2   6 -19 693.938 290.031   3
  -2   6  19 500.092 190.428   6
   2   6 -19 91.9106 206.878   4
   2   6 -18 4093.36 548.925   8
   2   6 -18 3440.06 552.879   4
   2   6 -18 3373.70 561.575   3
  -2   6  18 3929.44 457.719   6
   2   6 -17 8292.75 779.476   8
   2   6 -17 8416.04 819.822   4
   2   6 -17 7097.32 808.352   3
  -2   6  17 8228.87 648.450   6
   2   6 -16 8074.08 840.252   3
   2   6 -16 8156.77 775.257   8
  -2   6  16 8932.91 673.966   6
   2   6 -15 1322.09 330.163   8
  -2   6  15 1151.29 271.812   6
   2   6 -15 1152.30 372.273   3
   2  -6 -14-1.43494 227.593   1
   2   6 -14 93.3896 212.935   8
   2   6 -14 285.509 167.461   3
  -2   6  14 183.660 129.140   6
   2  -6 -13 717.176 345.636   1
   2   6 -13 271.113 169.612   8
  -2   6  13 588.395 199.312   6
   2   6 -13 186.911 246.620   3
   2   6 -12 23912.8 1365.22   3
   2   6 -12 25891.1 1344.78   8
   2  -6 -12 23005.8 1511.36   1
  -2   6  12 25448.1 1143.61   6
   2  -6 -11 11025.7 1088.74   9
   2   6 -11 13343.6 920.808   8
   2   6 -11 13670.1 1000.68   3
   2  -6 -11 12886.0 1095.87   1
  -2   6  11 12973.7 807.690   6
  -2   6  10 3266.06 369.133   8
   2  -6 -10 2252.29 480.146   1
   2   6 -10 2499.23 437.379   3
   2  -6 -10 2111.58 464.213   9
   2   6 -10 2441.18 410.394   8
  -2   6  10 2516.20 391.361   2
  -2   6  10 2740.96 372.661   6
   2  -6  -9 10444.4 1023.76   9
  -2   6   9 9918.30 906.991   5
   2   6  -9 11727.8 866.811   3
  -2   6   9 12403.9 758.938   6
  -2   6   9 13351.9 871.661   2
   2  -6  -9 11540.6 992.723   1
   2   6  -9 11329.9 814.716   8
  -2   6   9 13418.2 721.854   8
   2  -6  -8 223.774 232.892   9
   2   6  -8 723.490 291.602   5
  -2   6   8 847.493 225.490   6
   2   6  -8 464.984 225.440   3
   2  -6  -8 596.931 253.770   1
   2   6  -7 1210.81 321.930   5
   2  -6  -7 1250.98 360.988   9
   2  -6  -7 1626.98 373.101   1
   2   6  -6 8249.32 768.616   5
   2  -6  -6 7103.48 733.774   1
   2  -6  -6 7142.55 811.016   9
   2  -6  -5 343.924 234.830   1
   2   6  -5 161.991 187.821   5
   2  -6  -5 338.403 250.855   9
   2   6  -4 83.6325 173.925   5
   2  -6  -4 142.627 173.556   9
   2  -6  -4 32.1683 128.279   1
   2   6  -3 1967.19 400.549   5
   2  -6  -3 1962.84 417.895   9
   2  -6  -3 1444.71 334.283   1
   2   6  -2 860.898 279.127   5
   2  -6  -2 479.501 215.981   9
   2  -6  -2 812.706 239.642   1
   2  -6  -1 6129.00 651.813   1
   2  -6  -1 6860.41 738.338   9
   2   6  -1 5717.45 656.917   5
   2  -6   0 2966.55 457.627   1
   2   6   0 3851.63 523.616   5
   2  -6   0 2884.68 481.494   9
   2   6   1 8791.41 795.235   5
   2  -6   1 9471.10 892.602   9
   2   6   2 51838.4 2044.14   5
   2  -6   2 54020.8 2206.15   9
   2  -6   3 1681.36 403.538   9
   2  -6   4 2505.84 501.952   9
   2  -6   5 752.466 314.119   9
  -2   6  -6 76596.0 2336.75   8
   2  -6   6 83557.7 2990.75   9
   2   6   6 80543.9 2025.29   8
   2   6   7 2629.60 333.121   8
   2  -6   7 2847.32 560.139   9
  -2   6  -7 2658.49 423.535   8
   2  -6   8 33275.0 1900.56   9
   2   6   8 31075.4 1148.85   8
  -2   6  -8 31089.4 1474.85   8
  -2   6  -9 23587.9 1323.87   8
   2  -6   9 27088.4 1736.53   9
   2   6   9 27965.4 1079.33   8
   2  -6  10 12945.4 1211.47   9
  -2   6 -10 12169.7 958.049   8
  -2   6 -11 8773.41 773.951   3
  -2   6 -11 6897.58 743.398   8
  -2   6 -12 34015.7 1694.84   8
  -2   6 -12 34215.8 1599.13   3
  -2   6 -13 10321.1 944.210   8
  -2   6 -13 10890.2 893.904   3
  -2   6 -14 13381.6 1000.49   3
   2  -6  14 13231.1 998.898   7
  -2   6 -14 13496.3 1065.85   8
  -2   6 -15 1946.39 409.541   3
  -2   6 -15 1325.40 377.064   8
   2  -6  15 1631.63 385.424   7
  -2   6 -16 15440.8 1122.66   8
  -2   6 -16 15160.6 1046.95   3
   2  -6  16 15020.3 1062.01   7
  -2   6 -17 7783.68 793.797   8
  -2   6 -17 7900.56 750.668   3
   2  -6  17 9531.85 830.712   7
   2  -6  18 4677.03 576.907   7
  -2   6 -18 5160.42 626.730   8
  -2   6 -18 5115.22 575.503   3
  -2   6 -19 339.259 207.554   8
  -2   6 -19-130.998 156.548   3
   2  -6  19 86.9718 130.406   7
   2  -6  20 7517.19 674.100   7
  -2   6 -20 8505.92 669.438   3
  -2   6 -20 8090.16 705.057   8
  -2   6 -21 1571.76 314.198   8
  -2   6 -21 1370.15 270.628   3
   2  -6  21 985.982 244.993   7
  -2   6 -22 409.323 172.409   8
  -2   6 -22 94.6922 122.040   3
   2  -6  22 169.784 124.169   7
  -2   6 -23 90.2986 116.948   8
   2  -6  23 90.3776 94.6529   7
  -2   6 -23 32.7821 85.8999   3
  -2   6 -24 2059.61 266.946   8
   2  -6  24 1846.63 242.462   7
   2   7 -24 603.818 139.301   8
   2   7 -24 342.051 144.874   3
   2   7 -23 7.55479 97.6202   8
   2   7 -23 188.462 154.651   3
   2   7 -22 13846.4 760.130   8
   2   7 -22 13738.5 841.525   3
  -2   7  21 1354.04 232.163   6
   2   7 -21 1270.37 265.330   8
   2   7 -21 1504.60 324.422   3
   2   7 -20 16784.2 957.568   8
   2   7 -20 15617.1 1023.90   3
  -2   7  20 17644.0 829.626   6
  -2   7  19 1828.76 283.380   6
   2   7 -19 1556.82 361.344   3
   2   7 -19 1884.89 330.132   8
   2   7 -18 617.108 238.028   8
  -2   7  18 634.970 209.076   6
   2   7 -18 539.038 259.057   3
   2   7 -17 3075.80 516.206   3
  -2   7  17 3539.40 408.123   6
   2   7 -17 2982.77 452.460   8
   2   7 -16 328.310 215.805   8
  -2   7  16 26.3953 128.541   6
   2   7 -16-178.982 211.285   3
  -2   7  15 1838.92 306.201   6
   2   7 -15 2608.80 419.885   8
   2   7 -15 1458.12 360.354   3
   2   7 -14 12121.1 928.178   8
   2   7 -14 12586.2 1016.75   3
  -2   7  14 15053.7 863.425   6
   2   7 -13 1165.01 308.356   8
  -2   7  13 1166.22 259.642   6
   2   7 -13 1439.09 361.807   3
   2   7 -12 2748.27 442.942   8
  -2   7  12 2505.93 364.105   6
   2   7 -12 2610.95 502.171   3
  -2   7  11 937.744 244.234   8
   2   7 -11 430.722 214.693   8
  -2   7  11 518.751 204.078   6
   2  -7 -11 415.721 271.219   1
   2   7 -11 564.880 247.417   3
   2   7 -10 16242.9 1030.66   8
   2   7 -10 18184.6 1170.39   3
  -2   7  10 18646.5 924.033   8
   2  -7 -10 18452.0 1344.91   1
  -2   7  10 18537.8 1058.85   2
  -2   7  10 17211.8 945.299   6
   2   7  -9 4490.91 536.637   8
   2   7  -9 4321.58 576.535   3
  -2   7   9 3613.56 574.566   5
   2  -7  -9 4511.63 641.919   1
  -2   7   9 4741.90 549.038   2
  -2   7   9 4403.30 482.421   6
  -2   7   9 4141.17 454.867   8
  -2   7   8 3744.56 413.680   8
   2   7  -8 3939.04 492.358   8
   2   7  -8 3892.50 521.983   3
  -2   7   8 3016.93 574.613   5
   2  -7  -8 4289.87 669.919   1
  -2   7   8 3481.51 496.210   2
  -2   7   8 4054.55 455.474   6
  -2   7   7 170.191 131.270   8
  -2   7   7 93.6202 127.460   6
   2   7  -7 363.771 196.116   8
  -2   7   7 269.953 201.207   5
   2  -7  -7 180.872 254.529   1
  -2   7   7 378.708 202.537   2
   2   7  -6 24873.5 1485.39   5
  -2   7   6 23471.2 1272.45   2
  -2   7   6 21260.0 1024.04   8
   2   7  -6 21155.2 1105.79   8
   2  -7  -6 24212.5 1467.74   1
  -2   7   6 21636.9 1069.23   6
  -2   7   5 197.466 232.151   2
   2  -7  -5 229.353 227.859   1
   2   7  -5 247.235 171.122   8
   2   7  -5 483.216 263.660   5
  -2   7   5 568.672 208.716   6
  -2   7   5-104.479 168.875   8
   2   7  -4 10037.3 940.857   5
   2  -7  -4 10908.3 946.436   1
  -2   7   4 10363.9 689.615   8
  -2   7   4 11194.6 876.826   2
   2   7  -4 9863.48 705.667   8
  -2   7   4 9910.47 715.671   6
  -2   7   3-42.1745 137.520   6
  -2   7   3-24.8013 225.880   2
   2   7  -3 420.985 241.066   5
   2  -7  -3 141.263 167.900   1
   2   7  -3-234.609 205.512   8
  -2   7   3 122.033 128.324   8
  -2   7   2 2281.45 339.308   8
   2   7  -2 3369.04 420.479   8
   2  -7  -2 2003.45 422.565   1
   2   7  -2 3243.46 547.855   5
  -2   7   2 3115.25 487.001   2
  -2   7   2 2254.39 346.704   6
  -2   7   1-401.939 224.886   8
   2  -7  -1-29.2969 186.944   1
  -2   7   1 235.448 173.760   2
  -2   7   1 88.7974 179.816   6
   2   7  -1 157.537 154.235   8
   2   7  -1 258.195 217.463   5
  -2   7   0 15999.0 904.361   8
  -2   7   0 17373.9 1091.80   2
   2   7   0 19763.8 1336.70   5
   2   7   0 16455.0 874.430   8
  -2   7   0 16840.1 955.681   6
   2  -7   0 15522.1 1130.91   1
   2   7   1 3202.52 371.809   8
  -2   7  -1 3328.67 411.885   8
   2  -7   1 2351.72 444.030   1
  -2   7  -1 3194.54 491.961   2
  -2   7  -1 2900.85 410.676   6
   2   7   2-177.609 204.960   8
  -2   7  -2-122.052 183.098   8
  -2   7  -2-24.3082 183.439   6
  -2   7  -2 402.554 232.391   2
   2   7   3 2660.93 331.892   8
  -2   7  -3 2416.79 381.389   8
  -2   7  -3 2655.08 381.828   6
  -2   7  -3 2723.76 452.036   2
  -2   7  -4 6621.34 622.091   8
  -2   7  -4 7219.58 697.043   2
   2   7   4 7160.41 552.874   8
  -2   7  -4 6407.12 627.739   6
   2   7   5 3591.04 392.265   8
  -2   7  -5 3985.15 507.688   6
  -2   7  -5 3448.52 458.033   8
  -2   7  -5 4374.13 571.446   2
   2   7   6 37469.2 1332.03   8
  -2   7  -6 36091.0 1569.53   8
  -2   7  -6 38590.5 1640.94   2
  -2   7  -6 36081.7 1593.70   6
   2   7   7 602.536 204.738   8
  -2   7  -7 786.452 316.858   8
  -2   7  -7 1310.59 369.521   2
   2   7   8 1457.83 276.985   8
  -2   7  -8 894.117 344.317   8
  -2   7  -9 4426.89 590.349   8
  -2   7 -10 81034.3 2698.39   8
  -2   7 -11 11522.3 882.741   3
  -2   7 -11 10702.7 924.861   8
  -2   7 -12 20674.6 1293.00   8
  -2   7 -12 22719.4 1238.54   3
  -2   7 -13 217.515 209.519   8
  -2   7 -13 374.105 202.190   3
  -2   7 -14 93.6628 177.903   8
  -2   7 -14 38.3160 148.803   3
  -2   7 -15 614.445 257.100   8
  -2   7 -15 778.115 254.565   3
  -2   7 -16 6521.35 615.943   3
  -2   7 -16 5277.14 631.370   8
  -2   7 -17 1162.19 326.720   8
  -2   7 -17 1190.12 284.975   3
  -2   7 -18 5568.84 593.638   8
  -2   7 -18 4879.84 492.803   3
  -2   7 -19 1467.45 293.308   8
  -2   7 -19 1501.85 257.722   3
  -2   7 -20 1100.74 254.051   8
  -2   7 -21 72.1627 117.833   8
  -2   7 -22 4069.43 369.315   8
  -2   7 -23 84.8720 80.8454   8
  -2   7 -23 79.0325 64.2828   6
   2   8 -22 817.592 146.161   8
   2   8 -21 385.561 125.948   8
   2   8 -20 47.4207 108.629   8
   2   8 -19 3622.43 395.810   8
  -2   8  19 2956.38 299.250   6
   2   8 -18 1033.11 236.252   8
  -2   8  18 1475.10 236.636   6
  -2   8  17 17.9222 99.3209   6
   2   8 -17 160.294 154.309   8
   2   8 -16-148.655 195.486   8
  -2   8  16 11.9936 101.282   6
   2   8 -15 2792.30 408.713   8
  -2   8  15 2943.96 355.811   6
   2   8 -14 3771.12 486.675   8
  -2   8  14 3081.30 366.247   6
   2   8 -13 4988.05 556.495   8
  -2   8  13 4441.45 454.445   6
   2   8 -12 9765.62 790.307   8
  -2   8  12 10730.2 710.319   6
   2   8 -11 330.230 181.415   8
  -2   8  11 125.290 135.909   6
  -2   8  10 13317.0 779.970   8
   2   8 -10 11934.4 863.372   8
  -2   8  10 12649.3 790.860   6
   2   8  -9 3626.15 488.109   8
  -2   8   9 3121.51 403.783   8
  -2   8   9 3467.56 414.791   6
  -2   8   8 492.895 191.812   8
   2   8  -8 603.693 220.472   8
  -2   8   8 721.894 215.034   6
   2   8  -7 102.259 149.504   8
  -2   8   7 99.1383 153.974   6
  -2   8   7 109.020 149.675   8
   2   8  -6 3595.07 457.136   8
  -2   8   6 4100.06 548.489   2
  -2   8   6 3868.86 453.342   6
  -2   8   6 3419.60 417.096   8
  -2   8   5 2111.34 339.215   6
  -2   8   5 2384.46 345.299   8
   2   8  -5 2397.18 379.673   8
  -2   8   5 2157.26 402.304   2
  -2   8   4 114.072 126.466   6
  -2   8   4 169.059 150.498   8
   2   8  -4 45.5629 136.579   8
  -2   8   4-133.572 185.090   2
   2   8  -3 3846.33 442.130   8
  -2   8   3 4626.04 606.610   2
  -2   8   3 4133.16 466.121   6
  -2   8   3 3479.49 437.865   8
   2   8  -2 744.532 252.303   8
  -2   8   2 601.445 201.589   6
  -2   8   2 1238.79 368.944   2
  -2   8   2 1158.86 266.251   8
  -2   8   1 5108.80 526.129   8
   2   8  -1 5984.94 550.183   8
  -2   8   1 6976.00 745.142   2
  -2   8   1 5838.65 571.330   6
  -2   8   0 5813.57 575.341   6
  -2   8   0 4610.13 606.239   2
   2   8   0 5902.77 540.236   8
  -2   8   0 5265.46 538.857   8
   2   8   1 12653.7 786.683   8
  -2   8  -1 12949.7 844.152   8
  -2   8  -1 12658.7 870.335   6
  -2   8  -1 12668.1 977.852   2
   2   8   2 9882.52 684.989   8
  -2   8  -2 8996.17 738.742   8
  -2   8  -2 9888.53 870.355   2
  -2   8  -2 9714.48 765.810   6
  -2   8  -3 289.354 194.429   6
   2   8   3 185.132 138.226   8
  -2   8  -3 187.779 147.707   8
  -2   8  -3 550.582 302.546   2
  -2   8  -4 11391.6 839.528   8
   2   8   4 11710.4 730.311   8
  -2   8  -4 12070.4 884.005   6
  -2   8  -5 13228.0 939.469   6
  -2   8  -5 13233.3 923.693   8
   2   8   5 13279.1 776.991   8
   2   8   6 9898.11 666.543   8
  -2   8  -6 9089.31 772.227   8
  -2   8  -6 8643.99 769.630   6
   2   8   7 524.992 211.576   8
  -2   8  -7 411.244 240.960   6
  -2   8  -7 353.945 219.967   8
   2   8   8 8220.12 609.073   8
  -2   8  -8 8525.40 773.536   8
  -2   8  -8 7317.90 727.386   6
  -2   8  -9 30158.5 1513.72   8
  -2   8  -9 30488.1 1536.79   6
  -2   8 -10 575.611 249.546   6
  -2   8 -10 1117.11 326.258   8
  -2   8 -11 5039.25 611.964   8
  -2   8 -11 4578.86 576.469   6
  -2   8 -12 31.7093 152.345   6
  -2   8 -12 62.6940 187.566   8
  -2   8 -13 98.0665 152.089   6
  -2   8 -13 385.282 240.704   8
  -2   8 -14-214.350 233.977   8
  -2   8 -14 13.1427 158.157   6
  -2   8 -15 1037.11 278.093   8
  -2   8 -15 614.920 204.364   6
  -2   8 -16 945.411 259.901   6
  -2   8 -16 881.007 257.367   8
  -2   8 -17 16562.6 914.922   8
  -2   8 -17 16118.4 902.999   6
  -2   8 -18 2058.81 297.246   6
  -2   8 -18 2509.82 339.216   8
  -2   8 -19 1454.69 240.936   8
  -2   8 -19 1206.69 225.580   6
  -2   8 -20 2318.45 268.793   8
  -2   8 -20 2266.11 262.076   6
  -2   8 -21 2586.24 250.093   8
   2   9 -19 49.1071 75.4027   8
   2   9 -18-165.563 99.4096   8
   2   9 -17 700.509 175.782   8
   2   9 -16 426.763 153.891   8
  -2   9  16 548.070 140.900   6
  -2   9  15 403.605 137.824   6
   2   9 -15 516.869 179.847   8
  -2   9  14 167.977 115.989   6
   2   9 -14 228.057 136.275   8
  -2   9  13 1679.72 250.433   6
   2   9 -13 2040.84 327.908   8
  -2   9  12 849.514 169.623   6
   2   9 -12 1458.03 291.057   8
  -2   9  11 592.752 177.527   6
   2   9 -11 467.691 202.568   8
   2   9 -10 6623.93 609.841   8
  -2   9  10 6752.30 534.653   6
  -2   9   9 4708.47 478.507   8
   2   9  -9 4530.41 505.946   8
  -2   9   9 3966.89 415.611   6
  -2   9   8 3284.29 392.813   8
   2   9  -8 2950.88 408.458   8
  -2   9   8 2421.42 326.289   6
   2   9  -7 1365.53 292.171   8
  -2   9   7 1427.22 262.613   8
  -2   9   7 867.971 213.230   6
  -2   9   6 1538.53 282.664   6
  -2   9   6 1658.43 283.104   8
   2   9  -6 1707.83 326.748   8
  -2   9   5 4354.52 446.057   8
   2   9  -5 4455.03 489.517   8
  -2   9   5 4387.36 461.926   6
  -2   9   4 270.384 151.377   6
  -2   9   4 266.997 143.054   8
  -2   9   3 1448.45 281.531   6
   2   9  -3 1961.50 348.854   8
  -2   9   3 1226.29 257.284   8
  -2   9   2 6626.77 580.083   8
   2   9  -2 7668.55 616.473   8
  -2   9   2 7069.46 602.237   6
  -2   9   1 2118.88 324.298   6
   2   9  -1 2184.98 330.348   8
  -2   9   1 1841.47 324.223   8
  -2   9   0 1342.90 274.700   6
  -2   9   0 1123.39 302.050   8
   2   9   0 712.544 218.738   8
   2   9   1 7335.20 584.886   8
  -2   9  -1 7681.79 653.462   6
  -2   9  -1 8398.05 669.388   8
   2   9   2 14518.4 812.574   8
  -2   9  -2 13860.9 883.871   8
  -2   9  -2 13905.4 895.682   6
  -2   9  -3 253.209 186.921   6
   2   9   3 403.756 149.365   8
  -2   9  -3 275.245 201.165   8
  -2   9  -4 1133.32 287.491   6
  -2   9  -4 593.426 228.520   8
   2   9   4 862.536 219.466   8
  -2   9  -5 9599.49 762.392   8
  -2   9  -5 9953.44 780.581   6
   2   9   5 10605.8 677.930   8
  -2   9  -6 13526.5 925.818   8
   2   9   6 14917.2 801.822   8
  -2   9  -6 13909.2 942.381   6
  -2   9  -7 11687.1 858.033   8
  -2   9  -7 12410.9 878.898   6
  -2   9  -8 262.785 185.548   6
  -2   9  -8 229.844 175.166   8
  -2   9  -9 848.408 266.224   8
  -2   9  -9 495.227 178.475   6
  -2   9 -10-145.190 174.282   8
  -2   9 -10-186.882 154.542   6
  -2   9 -11-44.8192 119.026   6
  -2   9 -11-97.1383 158.205   8
  -2   9 -12 6273.85 596.454   8
  -2   9 -12 5781.45 561.384   6
  -2   9 -13 68.2757 138.723   8
  -2   9 -13 211.176 145.714   6
  -2   9 -14 5933.35 522.511   8
  -2   9 -14 5079.69 480.385   6
  -2   9 -15 823.211 190.006   8
  -2   9 -15 1007.94 197.634   6
  -2   9 -16 6295.20 474.023   8
  -2   9 -16 5484.66 421.099   6
  -2   9 -17 75.9692 81.6973   6
  -2   9 -17 137.851 84.1796   8
  -2   9 -18 917.971 158.852   8
   2  10 -15 2263.71 238.521   8
   2  10 -14 29.8625 78.5544   8
   2  10 -13 381.674 148.913   8
   2  10 -12 267.366 143.117   8
   2  10 -11 3556.28 370.921   8
   2  10 -10 5565.17 480.165   8
   2  10  -9 928.533 219.697   8
   2  10  -8 1449.04 261.995   8
  -2  10   7 1810.95 277.425   8
   2  10  -7 1448.42 288.308   8
  -2  10   6 755.396 214.353   8
   2  10  -6 317.637 156.417   8
  -2  10   5 326.977 169.923   8
   2  10  -5-155.905 174.249   8
  -2  10   4 1908.07 298.918   8
   2  10  -4 1725.08 268.498   8
  -2  10   3 6.10878 112.859   6
  -2  10   3-118.491 153.272   8
   2  10  -3 29.4809 137.880   8
  -2  10   2 2490.55 351.399   8
  -2  10   2 2529.26 318.944   6
   2  10  -2 2549.74 332.671   8
  -2  10   1 312.495 109.579   6
   2  10  -1 297.944 154.027   8
  -2  10   1-58.7510 171.782   8
  -2  10   0-151.337 167.404   8
  -2  10   0 213.985 133.641   6
   2  10   0-21.1942 150.042   8
  -2  10  -1 650.817 193.665   6
   2  10   1 332.800 148.434   8
  -2  10  -1 218.810 130.817   8
  -2  10  -2 267.909 135.705   6
  -2  10  -2 102.109 159.597   8
   2  10   2 245.404 127.532   8
  -2  10  -3 567.416 170.261   6
   2  10   3 785.274 197.903   8
  -2  10  -3 1021.26 247.136   8
  -2  10  -4 403.899 172.898   6
   2  10   4 909.780 237.835   8
  -2  10  -4 670.201 240.233   8
  -2  10  -5 10015.4 703.686   8
  -2  10  -5 9419.33 649.000   6
  -2  10  -6 3318.80 423.219   8
  -2  10  -6 2759.45 352.804   6
  -2  10  -7 4983.59 500.267   8
  -2  10  -7 4885.30 457.412   6
  -2  10  -8-105.032 135.984   6
  -2  10  -8 84.2120 129.044   8
  -2  10  -9 189.573 118.679   6
  -2  10  -9 137.990 130.963   8
  -2  10 -10 783.657 205.091   8
  -2  10 -11 1507.06 250.093   8
  -2  10 -12-161.022 107.770   8
  -2  10 -13 989.256 190.275   8
  -2  10 -14 4057.88 321.341   8
  -2  10 -15 34.6069 69.7916   8
   2  11 -10 211.558 86.8619   8
   2  11  -9 359.971 103.371   8
   2  11  -8 2682.17 265.065   8
   2  11  -7 2059.46 239.430   8
   2  11  -6 68.2069 94.6737   8
   2  11  -5 5801.61 416.687   8
  -2  11   4 1995.80 268.174   8
   2  11  -4 1412.31 222.599   8
  -2  11   3 294.479 131.560   8
   2  11  -3 166.572 114.313   8
   2  11  -2-38.7254 103.384   8
  -2  11   2 184.136 122.790   8
  -2  11   1 849.454 177.540   8
   2  11  -1 1134.02 203.996   8
   2  11   0 645.701 166.280   8
  -2  11   0 630.009 161.244   8
  -2  11  -1 288.920 131.191   8
   2  11   1 680.571 169.294   8
  -2  11  -2 1494.25 225.863   8
  -2  11  -3-148.513 118.753   8
  -2  11  -4 271.826 113.472   8
  -2  11  -5 282.641 103.939   8
  -2  11  -6-38.1267 103.970   8
  -2  11  -7 736.180 146.427   8
  -2  11  -8 235.861 88.9186   8
  -2  11  -9-194.530 109.858   8
  -3   0  30 35.5203 88.5909   7
  -3   0  29-37.7163 88.7184   7
  -3   0  28 5833.37 528.605   7
   3   0 -27 161.527 177.373   4
   3   0 -26 440.123 283.058   4
   3   0 -25 21.3261 263.287   4
   3   0 -24 2437.77 499.102   4
   3   0 -23 175.832 258.946   4
   3   0 -22 281.402 192.346   4
   3   0 -21 103.640 184.618   4
   3   0 -20 9922.17 914.811   4
   3   0 -20 9490.19 1045.28   1
   3   0 -19-30.9035 256.066   1
   3   0 -19 239.612 191.759   4
   3   0 -18 178.641 237.253   1
   3   0 -18 321.918 206.105   4
   3   0 -17 51.4229 202.864   1
   3   0 -17 95.9106 194.108   4
   3   0 -16 112102. 3351.27   1
   3   0 -15-88.2848 178.548   1
   3   0 -14 596.091 241.535   1
   3   0 -13 162.223 148.437   1
   3   0 -12 166616. 3812.10   1
   3   0 -11 177.837 159.543   1
   3   0 -10 115662. 2769.54   1
   3   0  -9-44.2364 111.825   1
   3   0  -8 230.195 117.380   1
   3   0  -7-40.1927 100.715   1
   3   0  -6 280978. 4851.99   1
   3   0  -5 99.3479 83.4296   1
   3   0  -4 85210.0 1798.59   1
   3   0  -3 75.4860 73.0885   1
   3   0  -3 107.751 96.6556   9
   3   0  -2 14059.1 547.850   1
   3   0  -2 13785.6 659.217   9
   3   0  -1-39.5054 102.354   9
   3   0   0 564.950 152.867   9
   3   0   1-16.4817 103.793   9
   3   0   2 28272.0 1066.98   9
   3   0   3-36.8697 94.9117   9
   3   0   4 1330.91 252.715   9
   3   0   5 302.544 165.294   9
   3   0   6 148206. 3490.97   9
   3   0   7-133.904 144.421   9
   3   0   8 6967.66 677.585   9
   3   0   9 229.647 169.129   9
   3   0  10 21881.6 1325.14   9
   3   0  11-222.683 187.161   9
   3   0  12 222.264 267.292   9
   3   0  13-95.6533 167.940   9
   3   0  14 277.064 229.871   9
   3   0  15-18.7981 255.929   9
   3   0  15 188.400 217.558   7
   3   0  16 65843.3 2348.18   7
   3   0  16 58886.2 2802.05   9
   3   0  17-104.824 264.507   9
   3   0  17 292.337 205.431   7
   3   0  18 99884.4 3133.30   7
   3   0  18 97579.2 3887.75   9
   3   0  19 174.479 238.005   7
   3   0  20 38657.9 1854.11   7
   3   0  21 168.766 196.214   7
   3   0  22 1406.74 337.270   7
   3   0  23 8.86400 131.192   7
   3   0  24 167.411 113.051   7
   3   0  25 121.868 145.163   7
   3   0  26 10273.8 621.638   7
  -3  -1  30 980.041 185.590   7
  -3  -1  29 265.983 141.851   7
   3   1 -28 47.6241 178.108   4
  -3   1  28 12.7294 99.7485   7
  -3  -1  28 32.2877 117.572   7
   3   1 -27 27.4381 201.516   4
   3  -1 -26 4441.30 623.887   4
   3   1 -26 7975.41 846.133   4
   3  -1 -25 44.7556 238.507   4
   3   1 -25 906.741 352.234   4
   3  -1 -24 1750.18 442.491   4
   3   1 -24 1030.70 355.553   4
   3  -1 -23 301.797 216.098   4
   3   1 -23 256.888 218.032   4
   3   1 -22 10528.5 1020.34   4
   3  -1 -22 9811.59 963.006   4
   3  -1 -21 846.884 297.173   4
   3   1 -21 321.800 243.643   4
   3  -1 -20 1226.67 366.878   1
   3  -1 -20 1900.42 446.988   4
   3   1 -20 2551.87 496.503   4
  -3   1  19 169.550 188.123   6
   3  -1 -19-105.101 274.928   1
   3  -1 -19 135.669 199.470   4
   3   1 -19 226.713 217.867   4
   3  -1 -18 27033.5 1653.94   1
   3  -1 -18 25350.2 1425.28   4
   3   1 -18 28217.5 1528.51   4
  -3   1  18 26221.0 1175.45   6
   3   1 -17 22167.9 1418.47   1
   3  -1 -17 22216.7 1426.48   1
   3   1 -17 22010.7 1298.67   4
  -3   1  17 22971.0 1057.74   6
   3   1 -16 14587.2 1097.10   1
   3  -1 -16 14475.1 1108.26   1
   3   1 -15 21754.9 1287.62   1
   3  -1 -15 23222.2 1361.80   1
   3   1 -14 98482.7 2871.74   1
   3  -1 -14 102287. 2993.12   1
   3   1 -13 17282.5 1036.00   1
   3  -1 -13 17944.6 1091.37   1
   3   1 -12 16884.4 968.932   1
   3  -1 -12 19349.1 1076.01   1
   3   1 -11 3684.87 430.882   1
   3  -1 -11 3705.22 456.266   1
   3  -1 -10 3708.04 431.087   1
   3   1 -10 3437.06 399.212   1
   3  -1  -9 406.499 165.868   1
   3   1  -9 485.724 161.440   1
   3   1  -8 66528.1 1751.73   1
   3  -1  -8 71392.7 1888.10   1
   3  -1  -7 3940.95 377.251   1
   3   1  -7 4043.69 349.461   1
   3  -1  -6 28437.7 1020.90   1
   3   1  -6 28430.1 909.160   1
   3  -1  -5 12531.4 630.953   1
   3   1  -5 11788.7 513.456   1
   3  -1  -4 69211.9 1686.29   1
   3   1  -4 67917.9 1434.06   1
   3  -1  -3 59071.8 1702.22   9
   3  -1  -3 61494.3 1522.44   1
   3   1  -3 58428.0 1425.69   9
   3   1  -3 57212.0 1199.83   1
   3  -1  -2 37678.6 1285.83   9
   3   1  -2 38698.7 1063.48   9
   3   1  -2 38774.2 848.975   1
   3   1  -1 11443.4 373.770   1
   3  -1  -1 11283.4 653.276   9
   3   1  -1 11757.2 533.535   9
   3   1   0 59133.6 1445.19   9
   3  -1   0 57250.5 1665.56   9
   3   1   1 13758.1 629.589   9
   3  -1   1 13094.4 727.790   9
   3   1   2 69825.6 1739.29   9
   3  -1   2 67197.3 1911.63   9
   3   1   3 822.690 172.120   9
   3  -1   3 1094.40 260.211   9
   3   1   4 152888. 3248.05   9
   3  -1   4 145966. 3405.16   9
   3   1   5 20160.0 982.467   9
   3  -1   5 17244.5 993.723   9
   3   1   6 99605.7 2626.00   9
   3  -1   6 98897.3 2773.71   9
   3   1   7 6474.08 604.565   9
   3  -1   7 5480.23 616.697   9
   3  -1   8 31139.9 1542.82   9
   3   1   8 29810.3 1419.10   9
   3   1   9 69137.8 2340.13   9
   3  -1   9 65250.2 2425.07   9
   3  -1  10 4929.70 654.021   9
   3   1  10 4313.21 569.454   9
   3  -1  11 1629.25 398.635   9
   3   1  11 1298.66 363.268   9
   3   1  12 3196.82 534.649   9
   3  -1  12 3018.43 565.413   9
   3   1  13 5136.51 717.445   9
   3  -1  13 4819.67 732.272   9
   3  -1  14 36837.9 2100.31   9
   3  -1  14 34168.2 1577.46   7
   3   1  14 34579.0 1953.11   9
   3  -1  15 5257.51 801.513   9
   3   1  15 3876.71 667.977   9
   3   1  15 5528.08 617.875   7
   3  -1  15 4808.96 593.884   7
   3  -1  16 44876.6 2452.05   9
   3   1  16 40757.8 2274.62   9
   3   1  16 43345.8 1830.06   7
   3  -1  16 41132.4 1849.49   7
   3  -1  17 126426. 4449.61   9
   3   1  17 121010. 4256.86   9
   3   1  17 126887. 3496.78   7
   3  -1  17 117804. 3485.50   7
   3  -1  18 44612.8 2570.99   9
   3   1  18 43580.9 2466.96   9
   3   1  18 46955.0 1965.25   7
   3  -1  18 43449.9 1974.99   7
   3   1  19 2065.65 441.563   7
   3  -1  19 1204.57 356.608   7
   3   1  20 18293.8 1181.42   7
   3  -1  20 17297.3 1227.90   7
   3   1  21 489.738 217.428   7
   3  -1  21 766.017 305.121   7
   3   1  22 5757.52 622.579   7
   3  -1  22 4888.94 631.376   7
   3  -1  23 7119.06 710.621   7
   3   1  23 6346.21 603.244   7
   3  -1  24 3373.04 469.940   7
   3  -1  25 2597.97 374.285   7
   3  -1  26 11424.5 703.371   7
   3  -1  27 323.467 115.893   7
  -3  -2  30 438.351 136.418   7
   3   2 -29 997.766 202.075   3
  -3  -2  29 1140.26 229.804   7
   3   2 -28 1389.85 355.195   4
  -3  -2  28 1312.86 283.151   7
   3   2 -27 8653.81 851.851   4
   3   2 -26 860.626 337.638   4
   3   2 -25 172.421 224.640   4
   3   2 -24 5062.03 709.166   4
   3   2 -23 1493.54 416.442   4
   3   2 -22 321.647 256.174   4
   3   2 -21 11038.9 1054.73   4
  -3   2  21 11116.7 778.538   6
   3   2 -20 19938.4 1368.73   4
  -3   2  20 17784.6 996.651   6
   3  -2 -19 4688.89 726.321   1
  -3   2  19 5100.78 517.058   6
   3   2 -19 5274.78 693.352   4
  -3   2  18 9010.81 684.178   6
   3   2 -18 10337.1 937.435   4
   3  -2 -18 8288.46 939.724   1
  -3   2  17 276.425 162.332   6
   3  -2 -17 199.042 220.283   1
   3   2 -17 47.0942 173.515   4
   3  -2 -16 11343.3 1018.08   1
  -3   2  16 13306.1 777.653   6
   3   2 -16 12344.8 956.904   4
   3  -2 -15 32135.0 1662.72   1
   3  -2 -14 308.223 220.495   1
   3  -2 -13 15312.7 1111.41   1
   3  -2 -12 1694.66 379.501   1
   3   2 -12 929.049 254.988   1
   3   2 -11 2469.71 367.459   1
   3  -2 -11 4053.99 522.429   1
   3   2 -10 8690.62 645.633   1
   3  -2 -10 10693.7 751.015   1
   3   2  -9 43378.9 1458.42   1
   3  -2  -9 51945.4 1691.94   1
   3   2  -8 20008.3 883.460   1
   3  -2  -8 23828.9 1071.56   1
   3   2  -7 5283.11 402.316   1
   3  -2  -7 6097.53 505.935   1
   3  -2  -6 1061.91 220.263   1
   3   2  -6 868.240 153.557   1
   3  -2  -5 8199.59 560.000   1
   3  -2  -4 11219.7 649.769   1
   3   2  -4 10079.3 429.383   9
   3  -2  -3 1454.60 270.716   9
   3   2  -3 1061.48 124.668   9
   3  -2  -3 1135.15 226.516   1
   3   2  -2 2853.75 201.020   9
   3  -2  -2 3153.16 386.574   9
   3   2  -1 3908.12 247.747   9
   3  -2  -1 3354.18 399.385   9
   3  -2   0 12447.5 765.958   9
   3   2   0 13252.2 514.277   9
   3   2   1 4626.65 326.366   9
   3  -2   1 4657.25 472.108   9
   3   2   2 564.040 149.708   9
   3  -2   2 495.645 183.574   9
   3   2   3 154512. 3103.37   9
   3  -2   3 150264. 3533.54   9
   3  -2   4 10853.6 797.647   9
   3   2   4 10674.9 650.337   9
   3   2   5 18246.3 929.015   9
   3  -2   5 17131.6 1035.39   9
   3   2   6 35823.1 1419.04   9
   3  -2   6 36913.4 1627.33   9
   3  -2   7 22569.7 1305.60   9
   3   2   7 23289.6 1172.75   9
   3   2   8 27411.8 1366.65   9
   3  -2   8 27863.1 1511.33   9
   3   2   9 4057.45 549.278   9
   3  -2   9 3696.75 590.889   9
   3   2  10 4621.40 614.205   9
   3  -2  10 5490.78 724.112   9
   3  -2  11 1859.32 466.562   9
   3   2  11 1671.87 380.898   9
   3  -2  12 861.296 336.364   9
   3   2  12 1710.56 405.865   9
   3   2  13 228.293 261.413   9
   3  -2  13 159.992 194.806   9
   3  -2  14-64.6546 256.639   9
   3   2  14-146.657 171.088   9
   3  -2  14-16.0572 195.738   7
   3  -2  15 3830.68 704.850   9
   3   2  15 3043.89 609.844   9
   3  -2  15 3380.66 502.409   7
   3  -2  16 555.393 286.433   9
   3   2  16 1287.39 465.312   9
   3  -2  16 880.075 271.525   7
   3  -2  17 128596. 4571.12   9
   3  -2  17 122425. 3580.79   7
   3  -2  18 14119.2 1091.32   7
   3  -2  19 2422.98 503.164   7
   3  -2  20 367.837 294.720   7
   3  -2  21 3461.21 556.299   7
   3  -2  22 842.803 282.039   7
   3  -2  23 11361.0 909.154   7
   3  -2  24 22784.5 1219.96   7
   3  -2  25 1754.12 319.567   7
   3  -2  26 32.9063 95.4303   7
   3  -2  27 91.8849 80.9709   7
   3   3 -29 5677.85 417.595   3
  -3  -3  29 5163.81 443.584   7
   3   3 -28 2364.31 322.462   3
   3   3 -28 1206.07 356.296   4
  -3  -3  28 1747.78 306.098   7
   3   3 -27 1093.63 315.216   4
  -3  -3  27 1530.63 300.303   7
   3   3 -26 2284.45 443.701   4
   3   3 -25 7540.65 815.575   4
   3   3 -24 3874.91 633.882   4
   3   3 -23 29085.9 1716.52   4
   3   3 -22 5373.06 749.183   4
  -3   3  22 4383.03 498.398   6
  -3   3  21 2677.47 383.698   6
   3   3 -21 3515.03 595.964   4
  -3   3  20 2047.31 344.116   6
   3   3 -20 2108.61 475.261   4
  -3   3  19 2685.03 386.949   6
   3  -3 -19 2725.23 583.995   1
   3   3 -19 2615.76 503.432   4
  -3   3  18 2752.99 396.168   6
   3  -3 -18 2351.67 546.040   1
   3   3 -18 2302.58 448.595   4
  -3   3  17 874.400 249.392   6
   3  -3 -17 334.590 265.518   1
   3   3 -17 267.350 182.195   4
  -3   3  16 3637.04 421.795   6
   3   3 -16 3001.77 516.836   4
   3  -3 -16 3477.96 612.553   1
   3  -3 -15 13933.6 1141.46   1
   3   3 -15 16627.5 1103.37   4
  -3   3  15 13642.2 794.849   6
   3  -3 -14 6490.79 746.984   1
   3  -3 -13 454.429 197.412   1
   3  -3 -12 9902.97 847.440   1
   3  -3 -11 7645.57 707.825   1
   3  -3 -10 3055.09 444.613   1
   3  -3  -9 5781.55 582.229   1
   3  -3  -8 10275.7 746.006   1
   3  -3  -7 3947.82 456.954   1
   3  -3  -6 7504.85 609.997   1
   3  -3  -5 2128.25 320.530   1
   3  -3  -4 39390.8 1451.34   1
   3  -3  -4 38158.5 1563.17   9
   3  -3  -3 16718.1 915.565   1
   3  -3  -3 15540.5 955.090   9
   3  -3  -2 575.212 273.239   9
   3  -3  -1 28341.0 1272.76   9
   3  -3   0 2245.19 387.603   9
   3  -3   1 188.595 121.801   9
   3  -3   2 308.618 170.208   9
   3  -3   3 17595.8 1056.81   9
   3  -3   4 67997.8 2298.42   9
   3  -3   5 152017. 3888.14   9
   3  -3   6 34293.7 1666.67   9
   3  -3   7 100.338 221.009   9
   3  -3   8 616.089 251.944   9
   3  -3   9 32650.3 1821.72   9
   3  -3  10 534.642 301.435   9
   3  -3  11 8417.99 962.273   9
   3  -3  12 27282.7 1808.31   9
   3  -3  13 3736.69 703.040   9
   3  -3  13 3448.35 519.530   7
   3  -3  14 17503.3 1511.58   9
   3  -3  14 14716.9 1065.77   7
   3  -3  15 440.492 368.929   9
   3  -3  15 604.764 262.058   7
   3  -3  16 380.392 225.631   9
   3  -3  16 781.656 330.701   7
   3  -3  17 56916.5 2313.43   7
   3  -3  18 219.840 257.790   7
   3  -3  19 8126.14 863.840   7
   3  -3  20 15713.3 1158.84   7
   3  -3  21 24460.7 1423.52   7
   3  -3  22 190.624 188.305   7
   3  -3  23 1999.99 406.507   7
   3  -3  24 3963.25 499.888   7
   3  -3  25 8386.43 654.373   7
   3  -3  26 3943.93 394.150   7
   3  -3  27-41.0687 77.1448   7
  -3  -4  29 734.649 158.364   7
   3   4 -28 1948.49 258.388   3
  -3  -4  28 2004.64 283.177   7
   3   4 -27 866.725 220.196   3
   3   4 -27 457.139 211.857   4
  -3  -4  27 657.076 189.199   7
   3   4 -26 1843.94 340.136   3
   3   4 -26 1546.64 358.751   4
  -3  -4  26 1318.34 297.378   7
   3   4 -25 6272.53 641.923   3
   3   4 -25 6558.31 734.230   4
   3   4 -24 11493.6 893.704   3
   3   4 -24 11655.5 1024.17   4
   3   4 -23 9294.78 930.817   4
   3   4 -23 8065.03 780.042   3
  -3   4  22 7527.38 627.692   6
   3   4 -22 7935.53 869.411   4
   3   4 -21 6065.29 769.706   4
  -3   4  21 5395.81 534.027   6
  -3   4  20 109.721 140.649   6
   3   4 -20 316.357 251.937   4
  -3   4  19 3261.59 416.597   6
   3   4 -19 2940.60 537.590   4
  -3   4  18 2576.81 368.857   6
   3   4 -18 2689.35 499.748   4
   3   4 -17 5494.78 716.376   4
  -3   4  17 4492.96 489.092   6
   3  -4 -17 4789.76 742.091   1
   3  -4 -16 1235.29 389.597   1
  -3   4  16 1117.70 267.799   6
   3   4 -16 793.976 316.227   4
   3  -4 -15 5038.85 723.202   1
  -3   4  15 5150.71 502.256   6
   3   4 -15 4404.68 590.794   4
   3  -4 -14 180.886 252.360   1
  -3   4  14 92.2697 118.644   6
   3   4 -14-12.8047 157.793   4
   3  -4 -13 6817.92 781.509   1
  -3   4  13 8257.16 600.574   6
   3  -4 -12 19351.0 1263.95   1
   3  -4 -11 20289.5 1263.90   1
   3  -4 -10 5870.46 655.055   1
   3  -4  -9 16091.3 1076.54   1
   3  -4  -8 2341.20 398.670   1
   3  -4  -7 52.4693 152.960   1
   3  -4  -6 20563.6 1138.77   1
   3  -4  -6 20533.1 1258.38   9
   3  -4  -5 397.348 211.718   9
   3  -4  -5 459.416 231.547   1
   3  -4  -4 3820.62 516.818   9
   3  -4  -4 3545.23 454.650   1
   3  -4  -3 23147.8 1274.26   9
   3  -4  -3 23025.3 1192.24   1
   3  -4  -2 14877.0 992.546   9
   3  -4  -1 1879.84 342.908   9
   3  -4   0 6072.61 635.815   9
   3  -4   1 20978.6 1200.66   9
   3  -4   2 62863.4 2241.69   9
   3  -4   3 293.992 180.429   9
   3  -4   4 29947.1 1575.96   9
   3  -4   5 13040.8 1033.85   9
   3  -4   6 10009.9 944.452   9
   3  -4   7 36.0445 165.418   9
   3  -4   8 8322.33 917.673   9
   3  -4   9 12768.1 1177.15   9
   3  -4  10 32295.5 1961.54   9
   3  -4  11 7984.90 984.523   9
   3  -4  11 6226.92 686.305   7
   3  -4  12 8694.53 817.856   7
   3  -4  12 7104.17 946.920   9
   3  -4  13 5309.53 856.468   9
   3  -4  13 3734.57 522.156   7
   3  -4  14 24112.3 1426.31   7
   3  -4  14 24774.1 1864.90   9
   3  -4  15 1399.62 482.863   9
   3  -4  15 1271.25 360.893   7
   3  -4  16 2322.48 454.577   7
   3  -4  17 2119.03 439.702   7
   3  -4  18 13102.4 1066.60   7
   3  -4  19 886.834 345.194   7
   3  -4  20 15870.6 1142.22   7
   3  -4  21 2947.33 485.381   7
   3  -4  22 5106.20 612.826   7
   3  -4  23 3031.10 436.524   7
   3  -4  24 463.325 196.520   7
  -3   4 -25 1278.56 224.815   8
   3  -4  25 1224.32 235.849   7
   3  -4  26-3.62665 72.1197   7
   3   5 -27 7254.76 491.347   3
  -3  -5  27 5555.21 442.220   7
   3   5 -26 19464.1 920.072   3
  -3  -5  26 17393.5 883.034   7
   3   5 -25 131.427 179.137   4
   3   5 -25 105.484 145.798   3
  -3  -5  25-26.0682 107.085   7
   3   5 -24 2816.01 418.252   3
   3   5 -24 2494.33 465.065   4
  -3  -5  24 2518.01 401.621   7
   3   5 -23 8084.12 641.441   8
   3   5 -23 7615.76 729.528   3
   3   5 -23 8291.18 822.875   4
   3   5 -22 9382.70 733.079   8
   3   5 -22 10557.1 953.587   4
   3   5 -22 9152.07 828.684   3
  -3   5  22 9980.83 689.662   6
   3   5 -21 11063.8 919.832   3
   3   5 -21 12339.1 1039.48   4
  -3   5  21 11609.1 766.194   6
   3   5 -21 12201.8 865.727   8
  -3   5  20 1852.17 322.962   6
   3   5 -20 1679.32 357.888   8
   3   5 -20 1596.08 421.631   3
   3   5 -20 1602.48 416.554   4
  -3   5  19 61.9195 141.109   6
   3   5 -19 105.323 199.158   8
   3   5 -19-49.7447 220.161   3
   3   5 -19 260.068 178.987   4
   3   5 -18 3774.70 514.034   8
   3   5 -18 3078.52 507.310   3
  -3   5  18 3356.98 435.595   6
   3   5 -18 3573.05 560.044   4
   3   5 -17 8643.97 756.608   8
   3   5 -17 7708.00 810.534   3
   3   5 -17 8720.59 860.857   4
  -3   5  17 9072.34 692.300   6
   3   5 -16 21677.6 1205.43   8
   3   5 -16 20057.5 1272.36   3
   3   5 -16 20413.5 1302.53   4
  -3   5  16 20072.3 1051.21   6
   3  -5 -15 5443.34 793.404   1
   3   5 -15 5422.01 573.459   8
   3   5 -15 6664.21 741.828   3
   3   5 -15 5163.13 643.599   4
  -3   5  15 5818.53 551.451   6
   3   5 -14 13060.7 989.299   3
   3   5 -14 12117.1 963.747   4
   3  -5 -14 12342.4 1145.02   1
  -3   5  14 12398.8 806.265   6
   3  -5 -13-61.5703 231.174   1
  -3   5  13 61.2924 121.248   6
   3   5 -13 26.5971 227.502   3
   3   5 -13-361.537 207.749   4
  -3   5  12 1887.62 316.008   6
   3  -5 -12 1501.77 402.239   1
   3   5 -12 1788.03 355.985   4
   3   5 -12 2143.01 420.644   3
   3   5 -11 9538.68 775.674   3
   3  -5 -11 9006.78 899.639   1
  -3   5  11 9542.02 679.870   6
  -3   5  10 1231.58 248.527   6
   3  -5 -10 1007.77 331.375   1
   3  -5  -9 1446.86 403.340   9
   3  -5  -9 2113.50 430.519   1
   3  -5  -8 994.406 300.456   1
   3  -5  -8 795.862 303.021   9
   3  -5  -7 378.637 210.560   1
   3  -5  -7 193.186 143.325   9
   3  -5  -6 5976.59 666.796   1
   3  -5  -6 5219.02 693.516   9
   3  -5  -5 3008.12 520.759   9
   3  -5  -5 3261.19 496.876   1
   3  -5  -4 12386.1 965.137   1
   3  -5  -4 11294.5 969.716   9
   3  -5  -3 214.050 221.452   9
   3  -5  -3 500.954 227.570   1
   3  -5  -2 11668.5 977.083   9
   3  -5  -2 10043.1 858.093   1
   3  -5  -1 10198.4 905.170   9
   3  -5   0 3108.02 515.251   9
   3  -5   1 9102.68 872.647   9
   3  -5   2 33559.5 1726.45   9
   3  -5   3 414.460 259.584   9
   3  -5   4 9816.77 968.614   9
   3  -5   5 3067.85 552.564   9
   3  -5   6 48687.5 2286.71   9
   3  -5   7 5558.36 776.627   9
   3  -5   8 21368.0 1560.06   9
   3  -5   9 16933.8 1434.54   9
   3  -5   9 15284.8 1063.96   7
   3  -5  10 17603.4 1160.92   7
   3  -5  10 16705.3 1466.52   9
   3  -5  11 3978.19 741.248   9
   3  -5  11 3317.26 510.770   7
   3  -5  12 225.653 270.642   9
   3  -5  12 942.654 293.903   7
   3  -5  13 13205.1 1361.16   9
   3  -5  13 11092.8 960.134   7
   3  -5  14 14939.5 1122.13   7
   3  -5  15 2415.34 466.322   7
   3  -5  16 55996.4 2261.03   7
   3  -5  17 4149.32 593.618   7
   3  -5  18 17048.7 1174.24   7
   3  -5  19 893.930 299.189   7
   3  -5  20 20061.1 1184.05   7
  -3   5 -21 2763.22 393.932   8
   3  -5  21 2241.19 397.505   7
  -3   5 -22 87.4956 122.166   8
   3  -5  22 109.753 125.142   7
  -3   5 -23-103.503 111.329   8
   3  -5  23 34.2772 110.924   7
  -3   5 -24 853.363 179.922   8
   3  -5  24 974.527 202.111   7
   3  -5  25 212.351 97.5664   7
   3   6 -26 3724.24 342.981   3
   3   6 -25 196.267 112.303   3
  -3  -6  25-109.824 89.6430   7
   3   6 -24 920.813 229.180   3
   3   6 -24 491.785 221.827   4
  -3  -6  24 944.869 210.572   7
   3   6 -23 148.517 169.189   3
  -3  -6  23-33.6358 101.692   7
   3   6 -22 4543.72 449.462   8
   3   6 -22 4509.00 533.922   3
  -3  -6  22 4474.29 501.403   7
   3   6 -22 4078.04 542.158   4
  -3   6  22 4707.96 438.890   6
   3   6 -21 1569.95 311.023   8
   3   6 -21 985.313 314.067   3
   3   6 -21 1202.18 322.914   4
  -3  -6  21 1190.49 298.880   7
  -3   6  21 1371.63 265.511   6
   3   6 -20 17716.1 992.910   8
   3   6 -20 14535.6 1028.91   3
  -3   6  20 16688.9 895.542   6
   3   6 -20 18316.4 1192.82   4
   3   6 -19 4253.56 499.174   8
   3   6 -19 4435.75 584.456   3
   3   6 -19 4258.42 586.648   4
  -3   6  19 4697.07 478.391   6
  -3   6  18 2486.43 373.131   6
   3   6 -18 2524.73 409.037   8
   3   6 -18 2546.23 468.061   3
   3   6 -18 3334.67 541.260   4
   3   6 -17-13.5831 176.205   8
   3   6 -17 47.4186 167.915   3
  -3   6  17 1.37804 143.611   6
   3   6 -17 250.524 227.153   4
   3   6 -16 5189.56 595.152   8
   3   6 -16 6016.71 719.324   3
   3   6 -16 6182.87 708.802   4
  -3   6  16 5287.73 538.191   6
  -3   6  15 321.913 204.504   6
   3   6 -15 607.454 217.110   8
   3   6 -15 439.274 275.896   3
   3   6 -14 9254.05 856.212   3
   3   6 -14 10444.8 805.334   8
  -3   6  14 11030.0 765.237   6
   3  -6 -13 699.443 289.187   9
   3  -6 -13 382.373 275.327   1
   3   6 -13 830.668 258.820   8
   3   6 -13 556.768 283.841   3
  -3   6  13 409.193 165.557   6
   3   6 -12 6497.32 613.941   8
   3   6 -12 5578.92 645.369   3
   3  -6 -12 5653.45 782.729   1
   3  -6 -12 5427.41 824.537   9
  -3   6  12 5694.05 565.580   6
   3   6 -11-109.156 193.263   8
   3   6 -11 118.432 205.698   3
   3  -6 -11-80.5821 197.933   1
   3  -6 -11 271.204 262.451   9
  -3   6  11-63.4804 127.517   6
  -3   6  11-395.158 209.752   2
   3  -6 -10-328.344 305.909   9
  -3   6  10-32.4430 119.292   6
   3   6 -10 0.88418 210.040   3
   3   6 -10 273.959 182.438   8
   3  -6 -10 86.1870 195.049   1
  -3   6  10 584.802 198.766   8
  -3   6  10 28.4730 182.138   2
   3  -6  -9 5627.21 810.797   9
   3   6  -9 5495.91 604.504   3
  -3   6   9 5022.78 452.005   8
  -3   6   9 5676.18 585.058   2
   3  -6  -9 6342.29 775.140   1
  -3   6   9 5667.44 555.401   6
   3   6  -8 6139.22 612.746   3
   3  -6  -8 5231.89 774.491   9
  -3   6   8 5411.42 469.822   8
  -3   6   8 6970.88 669.115   2
   3  -6  -8 6060.25 750.726   1
  -3   6   8 5795.39 545.033   6
   3   6  -7 7759.39 678.284   3
   3  -6  -7 7778.85 920.440   9
  -3   6   7 9144.36 763.360   2
  -3   6   7 8951.95 673.219   6
   3  -6  -7 9011.53 903.519   1
   3  -6  -6 4661.28 698.345   9
  -3   6   6 4598.57 558.473   2
  -3   6   6 4596.44 495.582   6
   3  -6  -6 5032.75 664.987   1
   3  -6  -5 936.276 342.243   9
  -3   6   5 888.491 274.516   2
  -3   6   5 1263.17 284.692   6
   3  -6  -5 660.357 274.714   1
  -3   6   4 10196.5 822.924   2
   3  -6  -4 11737.5 995.791   1
  -3   6   4 11318.5 755.771   6
   3  -6  -4 9894.82 1014.84   9
   3  -6  -3-54.1747 214.168   1
  -3   6   3-73.1554 228.544   2
  -3   6   3 139.087 163.967   6
   3  -6  -3-194.856 242.523   9
   3  -6  -2 1983.89 444.133   9
   3  -6  -2 1676.05 385.774   1
   3  -6  -1 2657.21 526.520   9
   3  -6  -1 2876.42 491.796   1
   3  -6   0 11441.9 965.484   1
   3  -6   0 11924.0 1087.81   9
  -3   6  -1 8511.80 745.153   2
  -3   6  -1 7444.07 628.828   6
   3  -6   1 8321.85 926.118   9
  -3   6  -2 359.902 190.937   2
  -3   6  -2 394.266 212.395   6
   3  -6   2-173.535 267.786   9
  -3   6  -3 216.246 167.309   6
  -3   6  -3 809.313 307.829   2
   3  -6   3 306.408 264.985   9
  -3   6  -4 1085.18 268.004   6
   3   6   4 724.827 176.163   8
  -3   6  -4 543.499 207.800   8
  -3   6  -4 987.308 240.521   2
   3  -6   4 846.102 338.534   9
  -3   6  -5 1430.42 342.396   2
   3   6   5 1491.32 252.413   8
  -3   6  -5 1352.10 296.472   8
   3  -6   5 2127.79 521.653   9
  -3   6  -6 3318.33 495.169   2
   3   6   6 5337.73 459.603   8
   3  -6   6 5238.66 792.124   9
  -3   6  -6 4737.10 531.037   8
  -3   6  -7 371.112 196.174   8
   3  -6   7 538.425 356.647   9
   3  -6   8 11978.9 1245.91   9
  -3   6  -8 11200.3 839.292   8
   3  -6   9 6523.61 949.656   9
  -3   6  -9 5181.39 595.304   8
   3  -6  10 1342.28 500.961   9
  -3   6 -10 661.318 249.399   8
   3  -6  11-239.799 308.772   9
  -3   6 -11 532.630 235.620   8
   3  -6  12 19318.6 1200.44   7
  -3   6 -12 17543.6 1151.21   8
  -3   6 -13 11804.7 928.075   8
   3  -6  13 13534.9 1008.13   7
   3  -6  14 5460.75 636.719   7
  -3   6 -14 6333.58 685.572   8
  -3   6 -15 6569.71 697.637   8
   3  -6  15 5828.65 652.413   7
  -3   6 -16 11880.5 899.179   8
   3  -6  16 9839.11 837.945   7
   3  -6  17 12146.8 922.256   7
  -3   6 -17 13794.0 950.524   8
  -3   6 -18 1211.50 298.104   8
   3  -6  18 1127.98 295.342   7
  -3   6 -19 2468.48 381.150   8
   3  -6  19 2649.74 391.335   7
  -3   6 -20 766.345 237.864   8
   3  -6  20 549.403 192.638   7
  -3   6 -21 497.698 188.245   8
   3  -6  21 484.389 188.301   7
  -3   6 -22 1246.29 213.801   8
   3  -6  22 1053.73 202.928   7
  -3   6 -23 151.284 97.4472   8
   3  -6  23-56.1587 74.0660   7
  -3   6 -24 903.314 156.159   6
   3   7 -22 12115.4 758.074   3
   3   7 -21 463.176 215.660   3
  -3   7  21 519.092 161.116   6
   3   7 -20 2161.03 307.643   8
   3   7 -20 2471.22 395.439   3
  -3   7  20 2439.20 319.266   6
   3   7 -19-167.405 182.179   8
  -3   7  19 11.7188 121.791   6
   3   7 -19 10.1775 155.636   3
   3   7 -18 1065.06 254.089   8
  -3   7  18 1188.58 272.083   6
   3   7 -18 1047.78 305.633   3
  -3   7  17 559.297 194.239   6
   3   7 -17 744.014 230.968   8
   3   7 -17 420.586 246.044   3
  -3   7  16 1560.01 299.423   6
   3   7 -16 1267.64 270.521   8
   3   7 -16 1223.74 320.471   3
  -3   7  15 1770.90 339.267   6
   3   7 -15 2065.58 358.107   8
   3   7 -15 2055.09 440.523   3
   3   7 -14 305.263 231.891   3
   3   7 -14 393.855 209.175   8
  -3   7  14 25.3726 140.335   6
  -3   7  13 1037.19 249.835   6
   3   7 -13 751.456 214.558   8
   3   7 -13 576.578 305.270   3
   3   7 -12 13429.6 1019.01   3
  -3   7  12 13715.7 869.664   2
  -3   7  12 13841.5 860.342   6
   3   7 -12 12211.7 855.324   8
   3   7 -11 1288.50 297.760   8
   3   7 -11 745.531 268.832   3
  -3   7  11 1090.93 294.061   2
  -3   7  11 927.044 249.951   6
  -3   7  10 27111.6 1105.66   8
   3   7 -10 28110.9 1293.47   8
   3   7 -10 27515.2 1435.97   3
  -3   7  10 25237.1 1282.22   2
  -3   7  10 26709.2 1234.43   6
  -3   7   9 3527.90 392.984   8
   3   7  -9 3056.31 414.334   8
   3  -7  -9 1957.56 463.037   1
  -3   7   9 3476.51 437.828   6
  -3   7   9 2578.18 419.520   2
  -3   7   8 8748.13 613.290   8
   3   7  -8 8866.34 693.999   8
  -3   7   8 8027.55 759.919   2
   3  -7  -8 8890.15 933.488   1
  -3   7   8 9740.22 728.952   6
  -3   7   7 1492.70 321.648   6
  -3   7   7 1141.12 241.698   8
   3   7  -7 1355.55 274.041   8
  -3   7   7 960.014 319.111   2
   3  -7  -7 1209.66 384.755   1
  -3   7   6 5845.71 675.944   2
  -3   7   6 6470.66 516.211   8
   3  -7  -6 7181.60 830.127   1
  -3   7   6 6095.55 584.183   6
   3   7  -6 6775.11 579.012   8
  -3   7   5 211.288 183.081   6
  -3   7   5-123.590 191.540   8
   3   7  -5-35.3117 126.546   8
   3  -7  -5 201.998 289.307   1
  -3   7   5 333.825 224.521   2
  -3   7   4 4249.27 432.052   8
   3   7  -4 5573.48 518.348   8
   3  -7  -4 4512.34 653.959   1
  -3   7   4 5697.91 668.309   2
  -3   7   4 5697.39 567.011   6
  -3   7   3 412.839 212.517   2
  -3   7   3 629.339 196.632   6
  -3   7   3 527.825 182.801   8
   3   7  -3 1100.97 271.529   8
   3  -7  -3 822.055 353.378   1
   3  -7  -2 12447.0 1076.44   1
  -3   7   2 14331.4 903.454   6
  -3   7   2 13720.8 798.293   8
  -3   7   2 13829.1 1047.66   2
   3   7  -2 14434.1 812.925   8
  -3   7   1 134.640 239.303   2
   3   7  -1 215.062 149.744   8
  -3   7   1 174.485 160.992   6
  -3   7   1-102.484 188.163   8
  -3   7   0 859.530 289.453   2
   3   7   0 721.934 197.944   8
  -3   7   0 954.268 234.586   8
   3  -7   0 472.573 268.064   1
  -3   7  -1 2294.19 459.718   2
  -3   7  -1 1860.61 369.659   6
   3   7   1 2180.19 311.394   8
  -3   7  -1 2210.37 333.745   8
   3  -7   1 1712.34 419.105   1
  -3   7  -2 421.202 249.266   2
   3   7   2 43.1505 127.587   8
  -3   7  -2 96.9479 120.838   8
   3  -7   2 355.350 241.505   1
  -3   7  -2 196.866 154.593   6
   3   7   3 550.552 179.297   8
  -3   7  -3 641.304 244.615   6
  -3   7  -3 285.136 182.699   8
  -3   7  -3-12.7532 195.877   2
   3   7   4 19152.3 902.314   8
  -3   7  -4 17965.0 1010.32   8
  -3   7  -4 18852.9 1123.77   6
  -3   7  -4 19040.7 1189.75   2
  -3   7  -5 15000.2 938.410   8
  -3   7  -5 16370.3 1056.07   6
  -3   7  -5 14969.7 1052.68   2
   3   7   5 18480.3 879.884   8
  -3   7  -6 21574.7 1244.26   6
  -3   7  -6 22475.3 1184.56   8
   3   7   6 25898.7 1057.74   8
  -3   7  -6 23783.1 1291.72   2
  -3   7  -7-166.562 175.786   6
  -3   7  -7-0.83119 143.459   8
  -3   7  -7 293.556 261.594   2
  -3   7  -8 34.3226 165.600   6
  -3   7  -8 292.088 246.690   8
  -3   7  -9 4283.99 549.204   8
  -3   7 -10 32877.2 1538.27   8
  -3   7 -11 252.297 200.694   8
  -3   7 -12 8956.35 799.976   8
  -3   7 -13 1090.56 282.597   8
  -3   7 -14 11105.7 852.421   8
  -3   7 -15-102.382 197.026   8
  -3   7 -16 15386.9 946.786   8
  -3   7 -17 23556.6 1132.82   8
  -3   7 -18 6215.97 537.669   8
  -3   7 -19 3078.81 350.970   8
  -3   7 -20 6767.37 477.636   8
  -3   7 -20 7497.51 547.493   6
  -3   7 -21 151.816 105.268   6
  -3   7 -21 139.312 92.6543   8
  -3   7 -22 3159.93 283.052   6
  -3   8  20 1888.05 229.242   6
  -3   8  19 3889.69 349.835   6
  -3   8  18 134.783 140.575   6
   3   8 -18 156.230 124.273   8
   3   8 -17 9472.44 634.095   8
  -3   8  17 9911.54 617.085   6
  -3   8  16 1189.50 239.201   6
   3   8 -16 1271.37 254.207   8
   3   8 -15 2579.03 357.096   8
  -3   8  15 2968.10 373.884   6
   3   8 -14 1417.59 280.181   8
  -3   8  14 1982.84 304.570   6
  -3   8  13 379.127 166.603   6
   3   8 -13 94.8730 142.795   8
   3   8 -12 4097.22 476.052   8
  -3   8  12 4741.93 491.049   6
   3   8 -11 538.010 182.629   8
  -3   8  11 594.866 200.451   6
   3   8 -10 2847.52 402.911   8
  -3   8  10 2790.64 387.082   6
   3   8  -9 13279.1 855.194   8
  -3   8   9 13395.2 745.133   8
  -3   8   9 12920.0 927.503   2
  -3   8   9 12998.2 835.948   6
  -3   8   8 1365.15 295.523   6
  -3   8   8 1230.41 266.285   8
   3   8  -8 1084.49 269.827   8
  -3   8   8 1352.93 361.200   2
  -3   8   7 2212.45 361.957   6
   3   8  -7 2485.02 370.680   8
  -3   8   7 2220.21 434.339   2
  -3   8   7 2118.39 307.054   8
  -3   8   6 3097.11 416.682   6
  -3   8   6 2278.63 313.258   8
   3   8  -6 2810.59 391.282   8
  -3   8   6 2697.71 456.168   2
  -3   8   5 2629.14 359.653   8
   3   8  -5 3210.35 407.748   8
  -3   8   5 2659.65 466.340   2
  -3   8   5 3874.06 470.910   6
  -3   8   4 12810.2 763.278   8
   3   8  -4 13353.5 817.965   8
  -3   8   4 13266.0 1038.33   2
  -3   8   4 12899.3 859.902   6
  -3   8   3 65.2232 153.818   6
  -3   8   3 67.1018 128.891   8
   3   8  -3 367.212 188.988   8
  -3   8   3 136.278 193.609   2
  -3   8   2 1856.45 349.537   6
  -3   8   2 2183.30 327.061   8
   3   8  -2 1770.54 294.951   8
  -3   8   2 2248.17 455.672   2
  -3   8   1 3058.34 386.673   8
  -3   8   1 3321.79 465.737   6
   3   8  -1 2623.20 356.598   8
  -3   8   1 3734.84 555.530   2
  -3   8   0 996.327 263.770   6
   3   8   0 797.491 191.196   8
  -3   8   0 1197.71 360.647   2
  -3   8   0 970.773 256.513   8
  -3   8  -1 388.934 175.922   6
   3   8   1 76.9898 129.355   8
  -3   8  -1-119.523 168.118   8
  -3   8  -1 200.546 217.172   2
  -3   8  -2 21.7492 157.620   6
   3   8   2 480.529 177.036   8
  -3   8  -2 344.466 170.508   8
  -3   8  -2 359.685 241.052   2
  -3   8  -3-2.67657 151.957   6
   3   8   3 251.342 130.277   8
  -3   8  -3 73.1068 127.315   8
  -3   8  -3 275.638 209.787   2
   3   8   4 3594.46 399.050   8
  -3   8  -4 3430.02 493.374   6
  -3   8  -4 3202.44 431.340   8
  -3   8  -4 2615.34 462.777   2
  -3   8  -5 121.884 181.947   6
  -3   8  -5-85.9488 150.513   8
   3   8   5 165.887 167.981   8
  -3   8  -5-79.5106 153.983   2
   3   8   6 4176.48 438.240   8
  -3   8  -6 3717.36 514.478   6
  -3   8  -6 3134.59 432.985   8
  -3   8  -6 2944.64 470.797   2
  -3   8  -7 5287.68 578.248   8
  -3   8  -7 4866.32 602.961   6
  -3   8  -8 10664.0 900.950   6
  -3   8  -8 10445.5 799.578   8
  -3   8  -9 1830.02 394.357   6
  -3   8  -9 1239.78 290.957   8
  -3   8 -10 3387.66 500.808   6
  -3   8 -10 3273.88 458.950   8
  -3   8 -11 1987.34 408.938   6
  -3   8 -11 2357.20 376.831   8
  -3   8 -12 5221.62 562.572   8
  -3   8 -12 5675.45 621.190   6
  -3   8 -13 1653.14 341.521   6
  -3   8 -13 1234.03 286.996   8
  -3   8 -14 1678.87 335.561   6
  -3   8 -14 1450.02 275.904   8
  -3   8 -15 171.782 143.019   6
  -3   8 -15 319.518 145.244   8
  -3   8 -16 3275.60 372.745   8
  -3   8 -16 3187.32 403.998   6
  -3   8 -17 1105.85 243.572   6
  -3   8 -17 897.947 198.750   8
  -3   8 -18 6125.34 426.086   8
  -3   8 -18 6225.47 471.028   6
  -3   8 -19 813.570 145.658   8
  -3   8 -19 1290.69 207.542   6
  -3   9  18 234.874 88.3600   6
  -3   9  17 1577.13 201.696   6
  -3   9  16 5611.31 409.656   6
  -3   9  15 768.539 177.095   6
   3   9 -15 944.735 199.857   8
  -3   9  14 564.849 150.544   6
   3   9 -14 629.176 169.788   8
  -3   9  13 612.677 167.734   6
   3   9 -13 328.371 140.128   8
   3   9 -12 278.180 117.651   8
  -3   9  12 348.515 146.204   6
   3   9 -11 3990.50 423.974   8
  -3   9  11 4151.66 413.802   6
   3   9 -10 6394.53 537.400   8
  -3   9  10 6321.98 521.036   6
  -3   9   9 176.564 153.553   6
   3   9  -9 55.5342 138.668   8
  -3   9   8 779.537 207.147   8
   3   9  -8 893.470 247.036   8
  -3   9   8 617.647 195.501   6
  -3   9   7 9886.38 615.131   8
   3   9  -7 11027.8 718.912   8
  -3   9   7 11204.0 732.996   6
  -3   9   6 5157.21 461.367   8
   3   9  -6 5754.50 519.280   8
  -3   9   6 5989.69 545.745   6
  -3   9   5 1325.57 255.569   6
  -3   9   5 971.144 216.975   8
   3   9  -5 1156.89 246.830   8
  -3   9   4 2754.58 385.933   6
  -3   9   4 2995.33 356.867   8
   3   9  -4 2531.94 344.818   8
  -3   9   3-100.165 157.685   6
  -3   9   3 93.4164 116.890   8
   3   9  -3-252.577 177.751   8
   3   9  -2 1983.90 302.677   8
  -3   9   2 2158.71 348.900   6
  -3   9   2 1930.91 294.736   8
  -3   9   1-8.99845 198.239   6
   3   9  -1-334.329 203.861   8
  -3   9   1-42.8352 144.479   8
  -3   9   0 1611.90 326.087   6
   3   9   0 1664.81 280.633   8
  -3   9   0 1821.72 295.529   8
   3   9   1 351.512 171.327   8
  -3   9  -1 554.030 205.516   8
  -3   9  -1 205.867 163.370   6
  -3   9  -2 223.465 141.961   6
   3   9   2 617.160 174.419   8
  -3   9  -2 379.515 199.586   8
  -3   9  -3 1338.31 306.512   6
   3   9   3 1235.92 249.549   8
  -3   9  -3 856.075 238.483   8
  -3   9  -4 818.756 264.714   6
   3   9   4 1260.61 240.156   8
  -3   9  -5 9262.76 768.259   6
  -3   9  -5 8255.96 652.222   8
  -3   9  -6 762.351 259.744   6
  -3   9  -6 832.866 232.866   8
  -3   9  -7 1599.01 342.394   6
  -3   9  -7 1249.23 261.257   8
  -3   9  -8 220.486 151.186   6
  -3   9  -8 212.884 153.737   8
  -3   9  -9 6290.52 560.364   8
  -3   9  -9 7055.95 661.499   6
  -3   9 -10 4755.95 480.637   8
  -3   9 -10 4587.81 511.914   6
  -3   9 -11 803.872 230.306   6
  -3   9 -11 592.559 174.433   8
  -3   9 -12 2283.89 345.726   6
  -3   9 -12 2296.42 324.403   8
  -3   9 -13 913.337 221.800   6
  -3   9 -13 958.385 207.585   8
  -3   9 -14 625.714 175.468   6
  -3   9 -14 716.756 169.087   8
  -3   9 -15 1160.09 210.738   6
  -3   9 -15 933.809 165.035   8
  -3   9 -16 342.536 118.237   6
  -3   9 -16 312.269 111.208   8
  -3  10  13 3038.45 263.501   6
  -3  10  12 105.640 90.3208   6
  -3  10  11 1914.21 231.253   6
   3  10 -11 1592.49 209.519   8
   3  10 -10 0.38567 106.003   8
  -3  10  10 487.746 145.351   6
   3  10  -9-70.3566 123.297   8
  -3  10   9 94.0994 95.4524   6
   3  10  -8 1284.46 206.451   8
  -3  10   8 1440.98 235.143   6
   3  10  -7 1104.21 214.250   8
  -3  10   7 1298.88 233.854   6
  -3  10   6 515.730 167.532   8
   3  10  -6 660.047 168.493   8
  -3  10   6 488.145 152.106   6
  -3  10   5 5756.16 445.405   8
   3  10  -5 6012.51 460.346   8
  -3  10   5 7163.15 529.782   6
  -3  10   4 87.7635 107.536   6
  -3  10   4 42.5053 94.1197   8
   3  10  -4 62.4219 105.083   8
  -3  10   3 2260.43 316.529   6
  -3  10   3 2216.83 279.948   8
   3  10  -3 1937.16 274.604   8
  -3  10   2 54.9583 128.903   6
   3  10  -2-224.411 124.014   8
  -3  10   2-103.117 118.383   8
  -3  10   1 1155.03 242.057   6
   3  10  -1 811.565 193.110   8
  -3  10   1 937.358 215.754   8
  -3  10   0 1102.63 248.760   6
   3  10   0 1104.41 206.691   8
  -3  10   0 986.368 202.522   8
  -3  10  -1 164.539 159.645   6
   3  10   1 474.324 166.708   8
  -3  10  -1 96.5683 107.055   8
  -3  10  -2 359.856 159.789   6
   3  10   2 653.130 183.854   8
  -3  10  -2 291.772 107.217   8
  -3  10  -3 3252.06 365.898   8
  -3  10  -3 3530.76 407.629   6
  -3  10  -4-80.0841 139.845   6
  -3  10  -4 54.6939 140.497   8
  -3  10  -5 102.836 104.433   6
  -3  10  -5 143.871 120.789   8
  -3  10  -6 2560.17 349.272   6
  -3  10  -6 2654.77 323.121   8
  -3  10  -7 390.628 142.611   6
  -3  10  -7 649.259 185.936   8
  -3  10  -8-17.7512 109.832   6
  -3  10  -8 59.6842 125.331   8
  -3  10  -9 720.389 180.287   6
  -3  10  -9 599.856 161.559   8
  -3  10 -10-29.5057 96.1115   6
  -3  10 -10 155.106 103.647   8
  -3  10 -11 749.873 164.020   6
  -3  10 -11 805.987 152.743   8
  -3  10 -12 300.664 108.916   6
  -3  10 -12 325.393 94.0748   8
   3  11  -4 1055.89 161.307   8
   3  11  -3 2414.59 224.880   8
  -3  11   2 231.725 115.768   8
  -3  11   1 412.591 117.617   8
  -3  11   0 265.547 108.119   8
  -3  11  -1 879.258 149.274   8
  -3  11  -2-26.8085 83.5544   8
  -3  11  -3 2271.90 225.871   8
  -3  11  -4 3393.30 267.559   8
  -3  11  -5 643.811 126.571   8
  -4   0  29 82.6284 108.579   7
   4   0 -28 638.583 262.380   4
   4   0 -27-30.2031 153.255   4
   4   0 -26 4526.81 602.133   4
   4   0 -25 241.472 231.401   4
   4   0 -24 4502.58 671.460   4
   4   0 -23-114.512 288.367   4
   4   0 -22 799.296 313.036   4
   4   0 -21-249.809 236.500   4
   4   0 -20 18013.3 1279.51   4
   4   0 -19-18.2926 291.953   1
   4   0 -19 261.909 247.787   4
   4   0 -18 4573.65 689.940   1
   4   0 -18 4632.05 639.213   4
   4   0 -17-74.0959 207.705   4
  -4   0  17 105.255 128.663   6
   4   0 -17 285.588 273.281   1
   4   0 -16 1928.45 368.276   4
   4   0 -16 1711.35 400.211   1
   4   0 -15 113.346 157.897   1
   4   0 -14 65131.7 2298.94   1
   4   0 -13 46.0817 199.863   1
   4   0 -12 3163.63 441.257   1
   4   0 -11-7.17588 135.950   1
   4   0 -10 64102.5 1962.55   1
   4   0  -9-68.3527 103.597   1
   4   0  -8 83902.9 2159.80   1
   4   0  -7-60.9824 89.2390   1
   4   0  -6 2706.57 299.041   1
   4   0  -5 59.4823 128.204   9
   4   0  -5-68.8287 80.0417   1
   4   0  -4 138393. 3115.86   9
   4   0  -4 135407. 2725.03   1
   4   0  -3 133.037 115.781   9
   4   0  -3 28.1170 74.2309   1
   4   0  -2 33542.3 1037.52   1
   4   0  -2 33367.9 1243.03   9
   4   0  -1-101.799 131.567   9
   4   0  -1-25.6827 98.0816   1
   4   0   0 16135.7 846.755   9
   4   0   1 71.4271 97.3298   9
   4   0   2 20967.1 1036.17   9
   4   0   3-65.7078 109.619   9
   4   0   4 26263.3 1256.03   9
   4   0   5-12.4174 114.189   9
   4   0   6 23712.3 1291.75   9
   4   0   7 11.2292 164.306   9
   4   0   8 15721.9 1127.52   9
   4   0   9 326.814 235.373   9
   4   0  10 2339.04 474.997   9
   4   0  11 113.217 199.908   9
   4   0  12 1.44430 186.660   9
   4   0  13 48.9016 162.763   9
   4   0  13 328.655 195.515   7
   4   0  14 73626.9 3112.69   9
   4   0  14 77753.1 2577.89   7
   4   0  15-190.581 287.107   9
   4   0  15-87.9281 195.804   7
   4   0  16 2191.50 529.887   9
   4   0  16 3084.00 487.060   7
   4   0  17 146.220 226.790   7
   4   0  18 3617.84 546.351   7
   4   0  19 23.9925 154.533   7
   4   0  20 12644.3 992.267   7
   4   0  21 29.7106 134.089   7
   4   0  22 4206.52 517.040   7
   4   0  23 92.8125 142.976   7
   4   0  24 15.6615 110.952   7
   4   0  25 107.253 83.4948   7
  -4  -1  30-0.36133 98.4373   7
  -4  -1  29 1948.13 281.414   7
   4   1 -28 6558.43 650.996   4
  -4   1  28 5627.76 459.073   7
   4  -1 -27 39.6884 141.720   4
   4   1 -27 324.761 266.083   4
   4  -1 -26 175.536 162.215   4
   4   1 -26 186.770 265.678   4
   4  -1 -25 344.270 269.761   4
   4   1 -25 177.487 190.693   4
   4  -1 -24 570.062 258.471   4
   4   1 -24 302.725 214.309   4
   4   1 -23 31731.4 1767.73   4
   4  -1 -23 30683.5 1663.96   4
   4  -1 -22 609.481 287.181   4
   4   1 -22 669.063 310.897   4
   4  -1 -21 247.402 247.837   4
   4   1 -21 168.462 223.774   4
   4  -1 -20 98194.2 3124.90   4
   4   1 -20 95651.5 3217.05   4
  -4   1  20 91997.5 2552.07   6
  -4   1  19 1567.82 309.866   6
   4  -1 -19 1901.80 462.188   1
   4  -1 -19 1811.99 387.940   4
   4   1 -19 1732.75 375.873   4
   4   1 -18 9048.68 866.944   4
   4   1 -18 8309.58 897.053   1
   4  -1 -18 8589.78 940.861   1
   4  -1 -18 9899.69 876.841   4
  -4   1  18 9606.62 698.052   6
   4   1 -17 62993.0 2532.30   1
   4  -1 -17 66346.4 2622.28   1
   4  -1 -17 65549.4 2366.12   4
   4   1 -17 67793.4 2486.79   4
  -4   1  17 69471.1 2029.61   6
   4   1 -16 32237.5 1662.31   1
   4  -1 -16 30335.0 1665.90   1
   4  -1 -16 29794.2 1485.98   4
   4   1 -16 30984.1 1565.86   4
  -4   1  16 31770.1 1266.64   6
   4   1 -15 11724.6 958.374   1
   4  -1 -15 12298.2 1004.35   1
   4   1 -14 990.143 296.086   1
   4  -1 -14 993.302 294.657   1
   4   1 -13 7339.86 689.652   1
   4  -1 -13 9420.42 800.579   1
   4   1 -12 35856.3 1475.82   1
   4  -1 -12 33871.9 1524.86   1
   4   1 -11 81070.5 2307.63   1
   4  -1 -11 83099.2 2444.18   1
   4  -1 -10 2536.76 384.409   1
   4   1 -10 2461.87 349.873   1
   4   1  -9 7631.51 565.077   1
   4  -1  -9 8139.74 628.199   1
   4   1  -8 213528. 4099.90   1
   4  -1  -8 214828. 4291.83   1
   4   1  -7 7656.71 505.025   1
   4  -1  -7 8047.52 574.250   1
   4   1  -6 108729. 2309.33   1
   4  -1  -6 110020. 2550.66   1
   4  -1  -5 151388. 3207.48   1
   4  -1  -5 157733. 3671.15   9
   4   1  -5 158740. 3278.83   9
   4   1  -5 153828. 2896.36   1
   4  -1  -4 83097.2 2086.30   1
   4   1  -4 86145.5 1780.13   1
   4   1  -4 82640.0 2070.72   9
   4  -1  -4 89421.1 2456.71   9
   4  -1  -3 40243.4 1301.03   1
   4   1  -3 39965.6 1276.27   9
   4   1  -3 40612.4 1001.83   1
   4  -1  -3 40164.3 1517.96   9
   4  -1  -2 72858.9 1911.34   1
   4   1  -2 76259.1 1906.91   9
   4   1  -2 78423.8 1534.94   1
   4  -1  -2 71883.8 2154.86   9
   4  -1  -1 23888.0 1143.58   9
   4   1  -1 25743.9 986.283   9
   4  -1   0 58682.2 1899.66   9
   4   1   0 59934.5 1685.57   9
   4   1   1 851.449 189.156   9
   4  -1   1 740.768 213.694   9
   4  -1   2 19922.4 1081.51   9
   4   1   2 21492.0 990.592   9
   4  -1   3 12594.9 870.556   9
   4   1   3 12644.1 776.627   9
   4  -1   4 25695.2 1319.45   9
   4   1   4 26709.2 1229.79   9
   4  -1   5 93.1384 144.554   9
   4   1   5 203.773 161.755   9
   4   1   6 78839.3 2481.04   9
   4  -1   6 80641.8 2656.51   9
   4   1   7 27757.5 1417.40   9
   4  -1   7 27572.0 1516.23   9
   4   1   8 4708.31 603.417   9
   4  -1   8 5506.60 719.770   9
   4   1   9 27534.5 1537.09   9
   4  -1   9 27674.4 1645.06   9
   4   1  10 3510.44 561.750   9
   4  -1  10 3613.87 616.418   9
   4  -1  11 1151.60 351.508   9
   4   1  11 1796.94 424.193   9
   4  -1  12 74234.1 3075.50   9
   4   1  12 69248.7 2820.60   9
   4  -1  12 73553.1 2420.71   7
   4  -1  13-62.7857 245.211   9
   4   1  13 81.4787 206.329   9
   4   1  13-132.154 208.682   7
   4  -1  13 141.639 185.063   7
   4  -1  14 7429.07 983.626   9
   4  -1  14 8215.70 783.736   7
   4   1  14 8945.42 794.661   7
   4   1  14 9985.88 1089.80   9
   4  -1  15 197.576 276.662   9
   4   1  15 517.383 226.801   9
   4   1  15 717.108 246.190   7
   4  -1  15 920.594 323.172   7
   4  -1  16 29697.0 2047.84   9
   4   1  16 26413.2 1870.70   9
   4   1  16 27964.3 1467.06   7
   4  -1  16 26315.2 1481.18   7
   4   1  17 15167.9 1073.30   7
   4  -1  17 15650.7 1139.47   7
   4  -1  18 14822.4 1113.12   7
   4   1  18 13930.6 1022.07   7
   4   1  19 303.235 152.801   7
   4  -1  19 239.792 172.528   7
   4   1  20 4241.52 535.432   7
   4  -1  20 4050.58 572.574   7
   4   1  21 24841.2 1257.07   7
   4  -1  21 24607.5 1385.61   7
   4  -1  22 3285.52 476.540   7
   4  -1  23 921.044 254.904   7
   4  -1  24 16417.5 905.177   7
   4  -1  25 739.850 190.279   7
   4  -1  26 370.568 117.266   7
   4   2 -29 627.916 220.256   4
  -4  -2  29 447.882 150.655   7
   4   2 -28-145.413 187.192   4
   4   2 -27 201.636 118.321   3
   4   2 -27 35.6212 181.437   4
   4   2 -26 659.808 258.006   4
   4   2 -25 5871.29 719.064   4
   4   2 -24 9401.86 936.619   4
   4   2 -23 5067.33 697.912   4
   4   2 -22 3608.79 599.451   4
  -4   2  21 183.300 153.072   6
   4   2 -21 546.989 303.631   4
  -4   2  20-73.7284 138.352   6
   4   2 -20 606.763 359.667   4
   4   2 -19 23052.1 1447.73   4
  -4   2  19 21835.8 1092.99   6
  -4   2  18 2605.94 385.422   6
   4  -2 -18 2137.16 529.750   1
   4   2 -18 2607.63 490.021   4
   4   2 -17 21881.5 1361.32   4
  -4   2  17 23769.0 1114.42   6
   4  -2 -17 21408.1 1462.93   1
   4  -2 -16 9822.88 959.389   1
   4   2 -16 11266.8 959.937   4
  -4   2  16 10403.8 721.966   6
   4  -2 -15 22851.4 1421.74   1
   4   2 -15 23697.1 1349.97   4
  -4   2  15 23629.8 1054.95   6
   4  -2 -14 1578.56 389.170   1
   4  -2 -13 20575.4 1252.12   1
   4  -2 -12 9605.85 819.957   1
   4  -2 -11 4945.72 569.044   1
   4  -2 -10 5273.80 570.755   1
   4  -2  -9 1902.97 331.793   1
   4  -2  -8 2583.80 383.552   1
   4  -2  -7 487.778 183.062   1
   4  -2  -6 36608.8 1399.01   1
   4  -2  -5 24273.3 1091.79   1
   4  -2  -5 25697.3 1327.40   9
   4  -2  -4 44244.2 1741.83   9
   4  -2  -4 43225.0 1504.00   1
   4  -2  -3 2123.01 342.487   1
   4  -2  -3 2357.26 418.178   9
   4  -2  -2 667.041 231.913   9
   4  -2  -1 2393.94 389.210   9
   4  -2   0 26629.2 1298.17   9
   4  -2   1 4040.42 504.950   9
   4  -2   2 31318.4 1461.87   9
   4  -2   3 325.492 212.810   9
   4   2   4 1098.27 239.003   9
   4  -2   4 677.291 266.869   9
   4  -2   5 8326.34 795.014   9
   4   2   5 7430.70 644.220   9
   4  -2   6 2930.15 505.531   9
   4   2   6 3127.91 441.491   9
   4  -2   7 24641.0 1493.78   9
   4   2   7 25076.9 1322.54   9
   4   2   8 7354.75 735.087   9
   4  -2   8 6496.10 787.294   9
   4  -2   9-173.813 272.949   9
   4   2   9-64.4055 164.142   9
   4  -2  10 18908.1 1459.97   9
   4   2  10 19473.2 1318.13   9
   4  -2  11 15296.8 1331.44   9
   4   2  11 16654.0 1254.66   9
   4  -2  11 14302.0 992.717   7
   4  -2  12 14073.7 1327.64   9
   4  -2  12 15257.2 1045.18   7
   4  -2  13 2352.15 590.321   9
   4  -2  13 1433.38 349.907   7
   4  -2  14 10863.1 1231.15   9
   4  -2  14 12705.7 991.056   7
   4  -2  15 7440.07 771.203   7
   4  -2  15 8461.49 1104.76   9
   4  -2  16 4125.49 584.361   7
   4  -2  17 15041.1 1118.83   7
   4  -2  18 3863.49 577.791   7
   4  -2  19 1041.29 343.502   7
   4  -2  20 4482.12 604.123   7
   4  -2  21 6.72438 147.076   7
   4  -2  22 117.968 163.890   7
   4  -2  23 4583.27 521.492   7
   4  -2  24 490.460 182.308   7
   4  -2  25 3052.83 350.480   7
   4  -2  26 1832.88 229.661   7
  -4  -3  29 1421.14 224.544   7
   4   3 -28 836.929 177.916   3
   4   3 -28 691.189 234.869   4
  -4  -3  28 921.359 213.940   7
   4   3 -27 1948.50 291.367   3
   4   3 -27 1246.08 315.785   4
   4   3 -26 6500.76 689.235   4
   4   3 -26 6228.12 558.066   3
   4   3 -25 2524.26 387.829   3
   4   3 -25 3456.97 539.176   4
   4   3 -24 5238.94 577.215   3
   4   3 -24 4712.11 658.596   4
   4   3 -23 21372.0 1409.17   4
  -4   3  22 725.587 231.296   6
   4   3 -22 1008.92 382.441   4
   4   3 -21 28526.1 1659.86   4
  -4   3  21 25270.4 1202.43   6
   4   3 -20 25192.0 1544.19   4
  -4   3  20 24254.1 1188.25   6
   4   3 -19 48107.8 2187.29   4
  -4   3  19 50604.2 1759.18   6
   4  -3 -18 4176.75 699.126   1
  -4   3  18 4715.43 529.744   6
   4   3 -18 4933.75 672.661   4
   4  -3 -17 82454.0 3153.42   1
   4   3 -17 85166.3 2913.47   4
  -4   3  17 91100.1 2439.95   6
  -4   3  16-123.320 142.334   6
   4  -3 -16-80.8633 183.744   1
   4   3 -16 129.464 204.976   4
   4  -3 -15 15119.5 1198.65   1
   4   3 -15 14168.5 1077.16   4
  -4   3  15 16202.7 897.742   6
   4   3 -14 33.0409 209.434   4
  -4   3  14 197.548 145.039   6
   4  -3 -14 73.2411 214.279   1
   4  -3 -13 579.571 249.581   1
   4  -3 -12 1032.67 308.122   1
   4  -3 -11 5369.51 623.578   1
   4  -3 -10 6238.98 653.885   1
   4  -3  -9 31845.3 1477.44   1
   4  -3  -8 1634.21 337.083   1
   4  -3  -7 931.861 311.661   9
   4  -3  -7 893.036 260.202   1
   4  -3  -6 70807.2 2553.23   9
   4  -3  -6 70890.0 2226.76   1
   4  -3  -5 122295. 3131.33   1
   4  -3  -5 124276. 3494.26   9
   4  -3  -4 1380.87 319.291   1
   4  -3  -4 990.851 280.593   9
   4  -3  -3 35961.0 1502.71   1
   4  -3  -3 37205.6 1672.10   9
   4  -3  -2 5346.23 612.708   9
   4  -3  -2 4661.42 526.686   1
   4  -3  -1 214.750 231.282   9
   4  -3   0 3206.28 482.893   9
   4  -3   1 179.943 174.027   9
   4  -3   2 1234.70 322.429   9
   4  -3   3 119.591 203.881   9
   4  -3   4 50164.9 2110.00   9
   4  -3   5 24270.2 1471.09   9
   4  -3   6 16603.0 1263.10   9
   4  -3   7 18391.4 1353.58   9
   4  -3   8 15288.5 1273.11   9
   4  -3   9 30331.7 1882.58   9
   4  -3  10 10331.2 1125.21   9
   4  -3  10 11561.0 908.784   7
   4  -3  11 24825.2 1780.00   9
   4  -3  11 20895.9 1259.24   7
   4  -3  12 452.330 232.487   9
   4  -3  12 818.735 325.710   7
   4  -3  13 4981.25 630.276   7
   4  -3  13 4409.87 785.482   9
   4  -3  14-49.2131 223.932   9
   4  -3  14-281.896 235.041   7
   4  -3  15 3183.37 510.616   7
   4  -3  16 717.369 281.991   7
   4  -3  17 22352.5 1388.25   7
   4  -3  18 10118.9 900.411   7
   4  -3  19 3962.52 554.702   7
   4  -3  20 1134.42 347.151   7
   4  -3  21 6615.31 686.983   7
   4  -3  22 1031.92 288.205   7
   4  -3  23 4474.27 505.107   7
   4  -3  24 1587.64 287.054   7
   4  -3  25 4632.23 402.123   7
   4   4 -28 5020.81 479.216   4
  -4  -4  28 5868.99 441.992   7
   4   4 -27 701.946 170.756   3
   4   4 -27 475.586 215.659   4
  -4  -4  27 128.156 106.047   7
   4   4 -26 1852.19 294.111   3
   4   4 -26 1765.57 366.214   4
   4   4 -25 2129.83 335.368   3
   4   4 -25 2192.33 404.032   4
   4   4 -24 172.067 152.486   3
   4   4 -24 34.9944 221.208   4
   4   4 -23 5059.87 576.894   3
   4   4 -23 5613.49 699.243   4
  -4   4  23 5441.01 502.241   6
   4   4 -22-238.484 172.903   3
   4   4 -22 134.485 201.823   4
  -4   4  22 265.014 180.900   6
   4   4 -21 8965.61 810.347   3
   4   4 -21 9678.94 939.707   4
  -4   4  21 8701.43 687.474   6
   4   4 -20 17108.6 1131.05   3
   4   4 -20 15708.3 1208.48   4
  -4   4  20 17263.9 970.826   6
   4   4 -19 12231.4 966.480   3
   4   4 -19 11883.7 1037.92   4
  -4   4  19 11377.4 799.426   6
   4   4 -18 13223.0 989.676   3
   4   4 -18 11697.2 1029.62   4
  -4   4  18 12484.2 830.998   6
   4   4 -17 26.5105 192.807   3
   4   4 -17-103.115 180.961   4
   4  -4 -16 1833.84 473.623   1
   4   4 -16 2425.60 482.937   4
  -4   4  16 2261.02 363.992   6
   4   4 -16 2184.57 424.661   3
  -4   4  15 390.257 186.404   6
   4   4 -15 147.759 196.636   4
   4   4 -15 468.920 274.793   3
   4  -4 -15 187.761 233.664   1
   4   4 -14 20083.8 1165.10   3
   4   4 -14 19460.8 1264.66   4
   4  -4 -14 18769.2 1370.14   1
  -4   4  14 19046.1 997.414   6
   4   4 -13 3012.14 494.064   4
   4  -4 -13 3895.36 631.856   1
   4   4 -13 4269.06 534.764   3
  -4   4  13 3800.78 433.514   6
   4   4 -12 21532.8 1147.41   3
   4   4 -12 19070.5 1178.28   4
   4  -4 -12 19646.7 1327.65   1
  -4   4  12 18144.3 942.771   6
   4  -4 -11 1276.92 348.780   1
  -4   4  11 1313.53 261.029   6
   4  -4 -10 8421.80 826.264   1
   4  -4  -9 1281.57 411.197   9
   4  -4  -9 1235.43 352.017   1
   4  -4  -8 1271.08 397.217   9
   4  -4  -8 1434.59 346.950   1
   4  -4  -7 11614.6 1072.64   9
   4  -4  -7 13583.2 986.046   1
   4  -4  -6 1175.54 325.080   9
   4  -4  -6 1396.51 328.036   1
   4  -4  -5 2797.82 513.729   9
   4  -4  -5 2774.67 445.180   1
   4  -4  -4-205.230 199.936   9
   4  -4  -4-11.2184 183.875   1
   4  -4  -3 1531.15 369.953   9
   4  -4  -3 1453.79 342.596   1
   4  -4  -2 7702.42 732.987   1
   4  -4  -2 8091.63 826.160   9
   4  -4  -1 22784.0 1397.01   9
   4  -4   0 87.4615 188.650   9
   4  -4   1 3580.73 575.120   9
   4  -4   2 199.545 177.155   9
   4  -4   3 662.759 260.070   9
   4  -4   4 6943.58 812.418   9
   4  -4   5 15536.6 1254.35   9
   4  -4   6 333.811 257.653   9
   4  -4   7 10845.0 1094.58   9
   4  -4   8 8155.33 762.429   7
   4  -4   8 6706.53 886.609   9
   4  -4   9 293.664 263.486   9
   4  -4   9 300.591 232.103   7
   4  -4  10 88.1777 271.833   9
   4  -4  10 68.6685 207.436   7
   4  -4  11 938.055 346.644   9
   4  -4  11 751.264 328.623   7
   4  -4  12 5304.64 848.010   9
   4  -4  12 5793.22 697.838   7
   4  -4  13 3350.64 695.088   9
   4  -4  13 2493.54 470.564   7
   4  -4  14 17046.0 1199.31   7
   4  -4  15 71.2194 217.414   7
   4  -4  16 684.849 282.111   7
   4  -4  17 695.021 271.229   7
   4  -4  18 42.0935 219.338   7
   4  -4  19 0.97244 182.719   7
   4  -4  20 37.8210 177.145   7
   4  -4  21 69.1717 153.796   7
  -4   4 -22-45.0111 108.807   8
   4  -4  22 196.770 147.505   7
  -4   4 -23 2288.01 265.325   8
   4  -4  23 2375.45 336.141   7
   4  -4  24 36.9466 91.2857   7
   4  -4  25 55.1992 94.4836   7
   4   5 -26-36.8468 100.557   3
   4   5 -26-165.859 150.520   4
  -4  -5  26 266.215 133.318   7
   4   5 -25 11009.1 678.698   3
   4   5 -25 9860.19 755.871   4
  -4  -5  25 9945.53 681.589   7
   4   5 -24 8989.93 661.021   3
   4   5 -24 9852.87 808.867   4
   4   5 -23 4102.90 486.984   3
   4   5 -23 4251.16 566.163   4
  -4   5  23 3269.30 378.472   6
   4   5 -22 6545.02 627.895   3
   4   5 -22 7562.87 767.216   4
  -4   5  22 6906.93 568.813   6
  -4   5  21 1101.18 254.534   6
   4   5 -21 1384.53 321.764   3
   4   5 -21 1449.68 372.555   4
   4   5 -20 51501.0 1992.21   3
   4   5 -20 50842.5 2166.85   4
  -4   5  20 52049.4 1762.39   6
  -4   5  19 222.908 183.502   6
   4   5 -19 98.0054 210.065   3
   4   5 -19 5.75586 199.996   4
   4   5 -18 28332.0 1467.42   3
   4   5 -18 27423.7 1550.07   4
  -4   5  18 29285.9 1294.80   6
  -4   5  17 776.389 265.254   6
   4   5 -17 768.914 314.682   3
   4   5 -17 815.022 359.203   4
   4   5 -16 46035.5 1921.65   3
   4   5 -16 46860.7 2041.52   4
  -4   5  16 48331.6 1714.75   6
   4   5 -15 5988.48 672.201   3
   4   5 -15 6825.34 734.847   4
  -4   5  15 6768.13 620.934   6
   4  -5 -14 3293.87 620.715   1
   4   5 -14 2783.73 464.039   3
  -4   5  14 2851.23 396.033   6
   4   5 -14 2249.52 439.152   4
   4  -5 -13 24449.8 1833.26   9
   4   5 -13 28998.7 1440.12   3
   4   5 -13 27577.4 1485.56   4
   4  -5 -13 28995.8 1774.03   1
  -4   5  13 29736.4 1291.65   6
   4  -5 -12 3026.47 663.845   9
   4  -5 -12 3925.54 651.510   1
   4   5 -12 4000.98 529.480   3
   4   5 -12 3364.76 513.427   4
  -4   5  12 4050.79 477.426   6
   4   5 -11 22040.7 1202.55   3
   4   5 -11 22790.5 1290.70   4
   4  -5 -11 22404.5 1505.78   1
  -4   5  11 24005.9 1129.45   6
   4  -5 -11 19712.5 1581.78   9
   4   5 -10 588.064 271.573   4
   4  -5 -10 868.712 381.696   9
  -4   5  10 559.758 195.256   6
   4   5 -10 854.214 249.616   3
   4  -5 -10 856.288 331.324   1
  -4   5   9 1031.22 256.540   6
   4   5  -9 1227.88 310.947   3
   4  -5  -9 1089.49 418.363   9
   4  -5  -9 617.055 282.373   1
   4  -5  -8 15094.5 1156.12   1
  -4   5   8 14717.3 869.375   6
   4  -5  -8 13509.1 1243.28   9
   4  -5  -7 5624.61 791.982   9
  -4   5   7 7196.79 597.880   6
   4  -5  -7 5410.70 688.567   1
   4  -5  -6 41077.8 1928.74   1
   4  -5  -6 40319.6 2096.88   9
   4  -5  -5 278.547 259.445   9
   4  -5  -5 697.950 297.314   1
   4  -5  -4 28296.0 1560.83   1
   4  -5  -4 27743.7 1679.31   9
   4  -5  -3 20559.0 1328.39   1
   4  -5  -3 17463.7 1348.17   9
   4  -5  -2 1839.92 496.143   9
   4  -5  -2 2319.19 463.127   1
   4  -5  -1 197.461 246.617   1
   4  -5  -1 648.900 287.628   9
   4  -5   0 18243.5 1335.08   9
   4  -5   1 6216.87 792.182   9
   4  -5   2 135.755 204.132   9
   4  -5   3 8691.61 950.535   9
   4  -5   4 744.063 311.149   9
   4  -5   5 12321.5 1196.29   9
   4  -5   6 6738.25 901.165   9
   4  -5   7 31228.9 1987.28   9
   4  -5   7 29842.3 1502.95   7
   4  -5   8 10758.6 905.063   7
   4  -5   8 9910.99 1138.32   9
   4  -5   9 1515.42 433.916   9
   4  -5   9 1326.74 384.229   7
  -4   5 -10 196.431 194.529   8
   4  -5  10 44.3708 213.613   7
   4  -5  10-1.92492 207.348   9
   4  -5  11 2800.87 699.949   9
  -4   5 -11 3288.71 450.401   8
   4  -5  11 2714.25 465.486   7
  -4   5 -12 2291.33 390.259   8
   4  -5  12 2097.00 418.696   7
  -4   5 -13 3119.42 446.603   8
   4  -5  13 2890.41 507.362   7
  -4   5 -14 3540.09 484.396   8
   4  -5  14 4044.12 583.698   7
  -4   5 -15 175.085 172.174   8
   4  -5  15 191.347 177.262   7
  -4   5 -16 6844.83 634.389   8
   4  -5  16 6979.08 732.706   7
   4  -5  17 13373.2 1004.13   7
  -4   5 -17 14095.0 896.888   8
  -4   5 -18 22992.6 1121.73   8
   4  -5  18 23539.2 1292.91   7
  -4   5 -19 3780.50 426.937   8
   4  -5  19 3645.28 480.890   7
  -4   5 -20 5600.13 481.089   8
   4  -5  20 5519.54 563.459   7
  -4   5 -21 63.7885 104.988   8
   4  -5  21-86.3015 153.859   7
  -4   5 -22 1405.79 199.372   8
   4  -5  22 1636.40 273.541   7
   4  -5  23 2781.66 305.472   7
   4   6 -24 295.055 144.687   3
   4   6 -24 72.5134 129.025   4
  -4  -6  24 152.366 126.346   7
   4   6 -23 1951.29 301.249   3
   4   6 -23 1299.99 306.722   4
  -4  -6  23 1189.36 231.176   7
  -4   6  23 1912.72 267.836   6
   4   6 -22 4349.89 483.339   3
   4   6 -22 4791.39 552.799   4
  -4   6  22 4284.81 409.326   6
  -4   6  21 937.062 208.598   6
   4   6 -21 1109.64 272.002   3
   4   6 -21 1064.49 296.112   4
  -4   6  20-101.952 125.823   6
   4   6 -20-21.1607 164.116   3
   4   6 -20 269.444 209.098   4
   4   6 -19 5546.07 615.572   3
   4   6 -19 6680.50 715.046   4
  -4   6  19 5984.29 557.153   6
  -4   6  18 2789.86 396.612   6
   4   6 -18 3004.11 462.836   3
   4   6 -18 2703.02 462.380   4
   4   6 -17 5166.51 617.227   3
   4   6 -17 4611.69 616.199   4
  -4   6  17 5916.56 565.627   6
  -4   6  16 1085.94 273.802   6
   4   6 -16 937.605 293.165   3
   4   6 -16 1173.18 332.516   4
  -4   6  15 2277.28 364.032   6
   4   6 -15 2009.48 414.637   3
   4   6 -15 2212.79 424.042   4
   4   6 -14 23035.4 1303.29   3
   4   6 -14 22913.9 1351.62   4
  -4   6  14 22294.5 1162.36   6
  -4   6  13 1744.58 324.820   6
   4   6 -13 1625.62 390.149   3
  -4   6  12 312.968 193.771   2
  -4   6  12 284.789 162.237   6
   4   6 -12 93.4666 245.278   3
  -4   6  11 747.211 253.273   2
   4   6 -11 442.335 199.682   3
   4  -6 -11 427.425 228.438   1
   4  -6 -11 829.892 383.742   9
  -4   6  11 868.103 241.011   6
   4  -6 -10 1869.36 552.511   9
  -4   6  10 1661.25 321.691   6
   4   6 -10 1746.26 348.682   3
  -4   6  10 2011.54 390.388   2
   4  -6 -10 1487.90 418.255   1
  -4   6   9 572.801 272.390   2
  -4   6   9 738.307 253.964   6
   4  -6  -9 569.764 374.920   9
   4  -6  -9 1159.03 398.420   1
   4  -6  -8 33.6887 214.015   1
   4  -6  -8-265.435 323.925   9
  -4   6   8 323.248 171.884   2
  -4   6   8 38.8892 140.075   6
   4  -6  -7 10329.6 996.807   1
  -4   6   7 10536.7 859.578   2
  -4   6   7 10705.7 768.437   6
   4  -6  -7 8720.93 1040.98   9
   4  -6  -6 3795.12 645.367   1
   4  -6  -6 3376.67 651.460   9
  -4   6   6 4020.49 477.750   6
  -4   6   5 199.292 168.964   6
   4  -6  -5-112.562 204.904   9
   4  -6  -5 422.619 277.740   1
   4  -6  -4 1748.07 470.436   9
  -4   6   4 1687.17 311.580   6
   4  -6  -4 1743.63 438.415   1
   4  -6  -3 2268.85 522.479   9
  -4   6   3 2076.98 331.079   6
   4  -6  -3 3111.42 557.456   1
   4  -6  -2 19346.9 1353.66   1
   4  -6  -2 18980.7 1486.46   9
  -4   6   2 18298.2 1039.10   6
   4  -6  -1 53.1626 206.787   1
   4  -6  -1 589.803 307.861   9
  -4   6   1 68.4640 156.956   6
  -4   6   0 813.017 257.453   6
   4  -6   0 1371.18 436.951   9
   4  -6   0 622.734 384.463   1
   4  -6   1-1.58528 218.526   9
  -4   6  -1 151.038 151.708   6
   4  -6   1 72.2474 209.262   1
  -4   6  -2 7398.47 664.735   6
   4  -6   2 10189.9 1119.36   9
  -4   6  -3 1181.55 279.048   6
   4  -6   3 1075.49 404.551   9
  -4   6  -4 16474.6 1080.59   2
  -4   6  -4 16276.0 1011.47   6
   4  -6   4 17990.5 1522.61   9
  -4   6  -5 1939.60 356.565   2
  -4   6  -5 2304.46 416.981   6
   4  -6   5 1701.39 430.369   9
  -4   6  -6 17961.0 1111.89   2
  -4   6  -6 17977.5 1096.94   6
  -4   6  -7 9391.19 778.637   2
   4  -6   7 7863.68 1086.17   9
   4  -6   8 7336.81 1046.60   9
  -4   6  -8 7985.35 655.612   8
  -4   6  -9 1560.42 320.944   8
  -4   6 -10 1507.53 293.457   8
   4  -6  10 1840.13 352.114   7
  -4   6 -11-28.6848 166.777   8
   4  -6  11 213.609 165.502   7
  -4   6 -12 144.904 180.842   8
   4  -6  12 3.85491 157.964   7
  -4   6 -13 3709.89 474.166   8
   4  -6  13 3718.93 519.098   7
  -4   6 -14 395.275 201.174   8
   4  -6  14 502.483 190.835   7
  -4   6 -15 67.1700 129.574   8
   4  -6  15 185.286 165.471   7
  -4   6 -16 3058.77 401.892   8
   4  -6  16 3017.11 446.606   7
  -4   6 -17 1254.10 248.905   8
   4  -6  17 1576.16 308.683   7
  -4   6 -18 5461.11 472.653   8
   4  -6  18 5305.42 531.663   7
  -4   6 -19 3775.28 368.083   8
   4  -6  19 4005.40 428.193   7
  -4   6 -20-114.557 116.396   8
   4  -6  20 150.998 105.051   7
   4  -6  21 3523.64 335.739   7
  -4   6 -22 8441.29 484.227   6
  -4   7  22-34.9097 88.2467   6
  -4   7  21 7783.47 509.059   6
  -4   7  20 1619.45 264.276   6
  -4   7  19 109.270 139.593   6
  -4   7  18 2906.88 362.317   6
  -4   7  17 7972.35 615.777   6
  -4   7  16 38572.6 1455.30   6
  -4   7  15 2468.90 374.500   6
  -4   7  14 205.499 158.363   6
  -4   7  13 1523.73 305.276   6
  -4   7  13 1806.15 364.107   2
  -4   7  12 19398.3 1071.92   2
  -4   7  12 20503.1 1073.31   6
  -4   7  11 1487.44 303.864   6
  -4   7  11 1806.64 361.023   2
  -4   7  10 1986.05 410.612   2
  -4   7  10 2534.00 379.486   6
  -4   7   9 2818.36 411.604   6
  -4   7   9 2389.48 449.606   2
  -4   7   8 10942.7 905.238   2
  -4   7   8 10229.7 770.571   6
  -4   7   7-50.1537 182.226   2
  -4   7   7-10.7589 130.608   6
  -4   7   6 939.981 305.288   2
   4  -7  -6 317.040 310.365   9
  -4   7   6 588.237 192.600   6
  -4   7   5 4306.59 611.642   2
   4  -7  -5 3636.08 714.706   9
  -4   7   5 4441.26 521.359   6
   4  -7  -4 38990.0 2039.36   1
  -4   7   4 41939.8 1924.62   2
  -4   7   4 43256.6 1674.28   6
  -4   7   3 994.103 365.810   2
   4  -7  -3 1788.24 505.696   9
  -4   7   3 1278.05 299.746   6
   4  -7  -3 957.079 352.232   1
  -4   7   2 1532.41 386.817   6
   4  -7  -2 1506.04 466.339   9
   4  -7  -2 1596.94 459.549   1
  -4   7   2 2352.51 483.815   2
   4  -7  -1 1804.39 442.955   1
   4  -7  -1 3039.36 677.130   9
  -4   7   1 2509.79 437.146   6
  -4   7   1 2457.17 466.431   2
  -4   7   0 2601.23 470.426   2
  -4   7   0 2475.72 399.509   6
   4  -7   0 2927.08 640.933   9
   4  -7   0 2146.95 477.588   1
  -4   7  -1 270.337 205.562   2
   4  -7   1-225.280 315.616   9
  -4   7  -1 266.495 212.213   6
   4  -7   1-254.645 189.157   1
   4  -7   2 7679.59 1046.67   9
  -4   7  -2 6321.42 718.573   2
  -4   7  -2 7569.23 702.684   6
  -4   7  -3-63.7398 249.462   2
  -4   7  -3-234.306 195.868   6
  -4   7  -4 37135.1 1386.99   8
  -4   7  -4 34030.5 1556.50   6
  -4   7  -5 1829.72 365.388   6
  -4   7  -5 1464.80 277.641   8
  -4   7  -5 1349.42 350.940   2
  -4   7  -6 6053.60 665.887   6
  -4   7  -6 6284.13 565.433   8
  -4   7  -6 6482.91 665.611   2
  -4   7  -7 1996.23 394.439   6
  -4   7  -7 2582.30 375.227   8
  -4   7  -7 2608.49 434.926   2
  -4   7  -8 14973.5 909.995   8
  -4   7  -8 14872.1 1038.14   6
  -4   7  -9 851.810 304.666   6
  -4   7  -9 329.969 161.881   8
  -4   7 -10-291.204 199.249   6
  -4   7 -10 150.538 171.202   8
  -4   7 -11 1815.18 375.510   6
  -4   7 -11 1946.04 350.495   8
  -4   7 -12 1311.68 311.025   6
  -4   7 -12 963.536 249.309   8
  -4   7 -13 4288.46 471.167   8
  -4   7 -13 5502.81 615.450   6
  -4   7 -14 9584.44 671.060   8
  -4   7 -14 9446.68 771.727   6
  -4   7 -15 1485.79 312.536   6
  -4   7 -15 1319.00 250.555   8
  -4   7 -16 10233.7 630.851   8
  -4   7 -16 11241.8 766.854   6
  -4   7 -17 2503.71 348.982   6
  -4   7 -17 2040.11 261.585   8
  -4   7 -18 125.912 109.907   8
  -4   7 -18-92.5506 153.602   6
  -4   7 -19 2993.25 324.875   6
  -4   7 -20 12049.4 598.107   6
  -4   8  20-58.3183 75.9301   6
  -4   8  19 4928.24 382.019   6
  -4   8  18 4415.95 380.434   6
  -4   8  17 280.935 141.888   6
  -4   8  16 5286.82 463.303   6
  -4   8  15 4310.74 432.259   6
  -4   8  14 1169.67 270.284   6
  -4   8  13 1029.90 237.805   6
  -4   8  12 104.512 134.006   6
  -4   8  11 1635.18 336.378   2
  -4   8  11 1645.69 289.294   6
  -4   8  10 1837.99 322.587   6
  -4   8  10 1502.26 345.099   2
  -4   8   9 4584.44 573.421   2
  -4   8   9 4709.34 497.856   6
  -4   8   8 8965.53 818.824   2
  -4   8   8 8941.03 691.259   6
  -4   8   7 1541.82 316.279   6
  -4   8   7 1386.42 375.987   2
  -4   8   6 3502.80 452.495   6
  -4   8   6 2889.50 506.498   2
  -4   8   5 9050.53 873.372   2
  -4   8   5 9830.02 754.888   6
  -4   8   4 318.586 167.503   6
  -4   8   4 64.8036 247.056   2
  -4   8   3 27.0502 176.522   6
  -4   8   3-43.6254 177.437   2
  -4   8   2 1927.07 351.106   6
  -4   8   2 2089.97 459.162   2
  -4   8   1 251.157 196.254   6
  -4   8   1 354.168 197.813   2
  -4   8   0 528.364 216.884   6
  -4   8   0-9.92763 103.781   8
  -4   8   0 301.873 267.206   2
  -4   8  -1 10225.9 667.946   8
  -4   8  -1 8791.66 854.523   2
  -4   8  -1 8917.25 757.574   6
  -4   8  -2-167.034 174.752   6
  -4   8  -2 112.779 158.120   8
  -4   8  -2 161.766 188.980   2
  -4   8  -3 250.752 213.898   6
  -4   8  -3 484.801 181.774   8
  -4   8  -3 394.581 259.217   2
  -4   8  -4 4470.05 453.469   8
  -4   8  -4 4552.80 549.370   6
  -4   8  -4 3020.10 473.587   2
  -4   8  -5 5775.08 630.033   6
  -4   8  -5 6620.23 556.881   8
  -4   8  -5 5115.22 586.511   2
  -4   8  -6 5360.88 505.286   8
  -4   8  -6 5109.25 594.674   6
  -4   8  -6 4679.62 527.756   2
  -4   8  -7 848.527 301.025   6
  -4   8  -7 454.221 171.119   8
  -4   8  -7 474.415 214.836   2
  -4   8  -8 4767.14 474.859   8
  -4   8  -8 4906.28 585.432   6
  -4   8  -9 2874.31 454.664   6
  -4   8  -9 3117.34 379.768   8
  -4   8 -10 862.833 261.631   6
  -4   8 -10 484.088 182.234   8
  -4   8 -11 92.6496 170.002   6
  -4   8 -11-11.8627 116.884   8
  -4   8 -12 458.862 198.128   6
  -4   8 -12 158.845 111.584   8
  -4   8 -13-11.4269 131.745   6
  -4   8 -13-42.5318 101.940   8
  -4   8 -14 49.4163 137.700   6
  -4   8 -14-105.144 110.819   8
  -4   8 -15 104.542 105.431   6
  -4   8 -15 353.630 120.209   8
  -4   8 -16 110.662 103.728   6
  -4   8 -16-95.5412 82.9439   8
  -4   8 -17 297.295 112.845   6
  -4   8 -18 3143.42 285.146   6
  -4   9  18 1948.38 203.590   6
  -4   9  17 1470.38 190.050   6
  -4   9  16 2625.49 271.661   6
  -4   9  15 2268.69 269.842   6
  -4   9  14 1815.55 253.878   6
  -4   9  13 8538.61 561.916   6
  -4   9  12 7594.74 538.204   6
  -4   9  11 1114.22 235.241   6
  -4   9  10 553.711 181.829   6
  -4   9   9 5219.93 482.176   6
  -4   9   8 661.177 219.905   6
  -4   9   7 7656.53 607.585   6
  -4   9   6 518.546 188.427   6
  -4   9   6 663.605 264.275   2
  -4   9   5 433.903 172.867   6
  -4   9   5 286.803 192.997   2
  -4   9   4 1543.63 300.446   6
  -4   9   4 1496.06 380.079   2
  -4   9   3 2032.56 329.831   6
  -4   9   3 1923.65 269.662   8
  -4   9   3 1861.71 426.863   2
  -4   9   2 1635.16 313.754   6
  -4   9   2 1158.59 211.491   8
  -4   9   2 1505.66 383.632   2
  -4   9   1 1267.65 296.788   6
  -4   9   1 619.441 155.882   8
  -4   9   1 739.633 261.730   2
  -4   9   0 1979.34 349.016   6
  -4   9   0 1260.03 229.934   8
  -4   9   0 1849.41 388.155   2
  -4   9  -1 54.8073 131.707   6
  -4   9  -1 0.47536 117.501   8
  -4   9  -1 171.323 151.418   2
  -4   9  -2 10.7942 169.409   6
  -4   9  -2-122.330 130.568   8
  -4   9  -3 4659.56 417.655   8
  -4   9  -3 4378.07 528.334   6
  -4   9  -4 5113.06 442.921   8
  -4   9  -4 5992.52 588.160   6
  -4   9  -5 4793.78 432.332   8
  -4   9  -5 5437.51 580.711   6
  -4   9  -6 3965.96 394.152   8
  -4   9  -6 4257.71 501.245   6
  -4   9  -7 1637.69 320.460   6
  -4   9  -7 1611.89 263.048   8
  -4   9  -8 2604.10 378.563   6
  -4   9  -8 2003.48 273.952   8
  -4   9  -9 440.786 186.315   6
  -4   9  -9 346.865 119.749   8
  -4   9 -10 109.528 136.004   6
  -4   9 -10-33.3681 97.1515   8
  -4   9 -11 87.5669 124.398   6
  -4   9 -11 149.292 97.3760   8
  -4   9 -12 1998.05 289.217   6
  -4   9 -12 1676.96 202.586   8
  -4   9 -13 3785.35 368.865   6
  -4   9 -14 358.154 114.330   6
  -4   9 -15 198.863 100.545   6
  -4  10  13 171.913 88.4931   6
  -4  10  12 38.6053 84.4381   6
  -4  10  11 1867.71 225.879   6
  -4  10  10 407.768 124.241   6
  -4  10   9 1662.97 237.982   6
  -4  10   8 2503.17 293.426   6
  -4  10   7 697.694 172.577   6
  -4  10   6 112.251 104.886   6
  -4  10   5 153.758 110.642   6
  -4  10   4 323.648 158.855   6
  -4  10   3 188.610 133.267   6
  -4  10   2 1695.62 273.245   6
  -4  10   1 544.372 173.850   6
  -4  10   0 180.990 124.353   6
  -4  10  -1 1656.48 280.612   6
  -4  10  -2-8.53376 114.732   6
  -4  10  -3 738.764 199.457   6
  -4  10  -4 738.200 193.644   6
  -4  10  -5 263.172 145.856   6
  -4  10  -6-5.16935 107.867   6
  -4  10  -7 4229.55 394.240   6
  -4  10  -8 363.160 145.816   6
  -4  10  -9-108.560 97.6201   6
  -4  10 -10 795.874 155.337   6
  -5   0  29-12.5805 79.9789   7
   5   0 -28 2460.08 363.793   4
   5   0 -27 183.709 182.112   4
   5   0 -26 986.030 295.041   4
   5   0 -25 272.585 232.472   4
   5   0 -24 13924.2 1073.39   4
   5   0 -23-18.7379 206.875   4
   5   0 -22 5012.68 683.085   4
   5   0 -21 273.387 273.162   4
   5   0 -20 68016.9 2607.67   4
   5   0 -19 50.9851 275.374   4
   5   0 -18 53903.3 2264.13   4
   5   0 -17-80.1840 183.396   4
   5   0 -16 34677.9 1787.00   1
   5   0 -16 35830.9 1738.42   4
   5   0 -15 276.319 190.998   4
   5   0 -15-169.439 248.515   1
   5   0 -14 20768.7 1277.60   1
   5   0 -14 21834.5 1270.73   4
   5   0 -13-64.9268 190.140   1
   5   0 -12 29473.8 1424.53   1
   5   0 -11 23.4382 145.821   1
   5   0 -10 858.301 247.402   1
   5   0  -9 281.146 171.933   1
   5   0  -8 23650.1 1092.41   1
   5   0  -8 23828.6 1333.61   9
   5   0  -7 27.7504 191.890   9
   5   0  -7 23.8730 103.330   1
   5   0  -6 13317.3 932.169   9
   5   0  -6 14387.5 768.866   1
   5   0  -5 100.483 152.614   9
   5   0  -5 75.4580 89.0655   1
   5   0  -4 54.0197 83.1880   1
   5   0  -4 154.870 154.001   9
   5   0  -3-70.6274 131.244   9
   5   0  -3 100.523 97.1696   1
   5   0  -2 1987.31 340.197   9
   5   0  -2 2192.66 274.414   1
   5   0  -1-27.7950 107.306   1
   5   0  -1-127.180 123.492   9
   5   0   0 148540. 3054.02   1
   5   0   0 135403. 3447.45   9
   5   0   1-63.0478 173.011   9
   5   0   2 2553.05 417.813   9
   5   0   3 104.357 159.012   9
   5   0   4 12466.0 956.690   9
   5   0   5 160.986 211.866   9
   5   0   6 3812.15 593.109   9
   5   0   7 187.043 247.415   9
   5   0   8 6117.51 758.691   9
   5   0   9 32.7331 148.357   9
   5   0  10 385.778 242.883   9
   5   0  10 108.277 153.635   7
   5   0  11 313.629 273.730   9
   5   0  11-355.967 272.881   7
   5   0  12 28007.9 1855.32   9
   5   0  12 28356.8 1476.97   7
   5   0  13 130.895 349.906   9
   5   0  13 25.1813 171.746   7
   5   0  14 4632.36 779.845   9
   5   0  14 4559.79 591.277   7
   5   0  15-81.8436 197.048   7
   5   0  16 13548.9 1029.42   7
   5   0  17 145.122 221.218   7
   5   0  18 2269.77 421.205   7
   5   0  19 44.0764 157.952   7
   5   0  20 6530.19 641.451   7
   5   0  21-32.3934 116.874   7
   5   0  22 2362.48 337.647   7
   5   0  23-263.798 113.957   7
   5   1 -29-49.2868 113.066   4
   5   1 -28 5942.85 568.892   4
   5   1 -27 2605.74 414.426   4
   5  -1 -26 9009.42 729.460   4
   5   1 -26 10087.4 863.005   4
   5  -1 -25 3841.53 503.581   4
   5   1 -25 4095.32 593.029   4
   5  -1 -24 698.351 293.219   4
   5   1 -24 691.970 285.324   4
   5  -1 -23 8068.72 793.673   4
   5   1 -23 7763.80 842.534   4
   5  -1 -22 9795.83 904.949   4
   5   1 -22 9493.42 932.238   4
   5  -1 -21 20217.5 1301.71   4
   5   1 -21 20207.5 1385.09   4
   5  -1 -20 7058.97 767.329   4
   5   1 -20 7242.18 841.566   4
   5  -1 -19 48093.9 2072.77   4
   5   1 -19 49109.0 2184.12   4
  -5   1  19 48036.8 1653.11   6
   5  -1 -18 2029.96 501.212   1
   5  -1 -18 2210.24 442.436   4
   5   1 -18 2325.52 481.177   4
  -5   1  18 2365.15 358.797   6
  -5   1  17 931.490 248.239   6
   5  -1 -17 1106.58 352.825   1
   5  -1 -17 1131.42 348.352   4
   5   1 -17 1537.18 380.173   4
   5  -1 -16 48346.5 2201.42   1
   5  -1 -16 53621.5 2091.98   4
   5   1 -16 50239.3 2123.12   4
  -5   1  16 46222.3 1595.40   6
   5  -1 -15 32.3123 191.645   4
   5   1 -15 351.688 219.055   4
   5  -1 -15 39.8910 160.941   1
   5  -1 -14 19441.0 1278.30   1
   5  -1 -14 21162.1 1231.43   4
   5   1 -14 21720.5 1293.16   4
   5  -1 -13 21544.1 1299.17   1
   5   1 -13 21601.3 1264.28   4
   5  -1 -12 1211.29 317.811   1
   5  -1 -11 6323.07 659.830   1
   5  -1 -10 19952.4 1113.16   1
   5   1  -9 476.476 170.191   9
   5  -1  -9 861.623 245.376   1
   5  -1  -8 3798.30 564.763   9
   5  -1  -8 3753.59 442.725   1
   5   1  -8 3393.08 469.496   9
   5  -1  -7 10204.9 894.640   9
   5  -1  -7 9795.07 702.948   1
   5   1  -7 11860.9 819.131   9
   5  -1  -6 13183.7 793.648   1
   5  -1  -6 12833.2 986.410   9
   5   1  -6 12748.2 825.029   9
   5   1  -5 19254.2 997.606   9
   5  -1  -5 19493.0 969.472   1
   5  -1  -5 19082.4 1184.88   9
   5  -1  -4 34061.3 1312.37   1
   5   1  -4 36573.4 1383.48   9
   5  -1  -4 34979.0 1592.31   9
   5   1  -3 1795.51 295.018   9
   5  -1  -3 2356.80 390.199   9
   5  -1  -3 1663.26 275.708   1
   5  -1  -2 45644.5 1831.24   9
   5  -1  -2 45988.2 1570.75   1
   5   1  -2 49642.3 1624.66   9
   5  -1  -1 3580.29 484.792   9
   5  -1  -1 4559.82 452.088   1
   5   1  -1 4950.03 483.785   9
   5  -1   0 2530.25 401.820   9
   5   1   0 2837.78 379.927   9
   5  -1   1 1531.73 343.207   9
   5   1   1 2013.96 338.426   9
   5   1   2 40500.8 1586.00   9
   5  -1   2 37017.4 1708.00   9
   5  -1   3 6975.86 728.951   9
   5   1   3 5765.08 588.828   9
   5  -1   4 14079.1 1072.40   9
   5   1   4 15085.1 1013.72   9
   5   1   5 18251.8 1167.64   9
   5  -1   5 16327.7 1202.98   9
   5   1   6 10419.2 889.265   9
   5  -1   6 10077.9 955.483   9
   5  -1   7-39.7473 164.561   9
   5   1   7 178.323 198.383   9
   5  -1   8 5120.57 751.646   9
   5   1   8 4623.78 636.634   9
   5  -1   9 5964.22 818.442   9
   5   1   9 5984.21 752.021   9
   5  -1   9 5664.59 624.338   7
   5  -1  10 24767.0 1704.97   9
   5   1  10 24582.2 1592.46   9
   5   1  10 23610.8 1295.39   7
   5  -1  10 24288.7 1339.96   7
   5  -1  11 291.682 326.318   9
   5   1  11 447.465 201.933   9
   5   1  11 758.425 264.867   7
   5  -1  11 602.442 245.319   7
   5  -1  12 569.149 335.786   9
   5   1  12 297.971 142.181   7
   5  -1  12 447.283 222.407   7
   5  -1  13 1423.97 469.548   9
   5   1  13 800.083 248.868   7
   5  -1  13 1065.49 317.170   7
   5  -1  14 12080.1 1306.82   9
   5  -1  14 13282.6 1024.96   7
   5   1  14 14626.2 1035.36   7
   5   1  15 6234.24 668.052   7
   5  -1  15 4973.29 629.189   7
   5   1  16 8025.48 768.154   7
   5  -1  16 9054.54 848.774   7
   5   1  17 555.059 194.675   7
   5  -1  17 511.425 227.579   7
   5   1  18 13974.8 972.172   7
   5  -1  18 12627.7 984.633   7
   5   1  19 2835.29 419.533   7
   5  -1  19 3048.37 470.445   7
   5   1  20 104.226 137.192   7
   5  -1  20 262.522 218.941   7
   5  -1  21 1028.98 248.712   7
   5  -1  22 24621.4 1142.64   7
   5  -1  23 1120.53 217.284   7
   5  -1  24 120.932 106.271   7
   5   2 -29 888.019 212.260   4
  -5  -2  29 1056.70 192.784   7
   5   2 -28 4744.73 497.475   4
   5   2 -27 0.81040 151.602   4
   5   2 -26 161.307 215.195   4
   5   2 -25 2432.50 455.064   4
   5   2 -24 2893.20 529.280   4
   5   2 -23 8173.55 850.586   4
   5   2 -22 1823.92 417.096   4
   5   2 -21 3605.64 583.813   4
  -5   2  21 2733.68 391.630   6
   5   2 -20 1821.24 438.801   4
  -5   2  20 1882.26 330.582   6
  -5   2  19 1752.36 321.203   6
   5   2 -19 2428.95 494.973   4
   5   2 -18 11160.3 1010.73   4
  -5   2  18 12184.5 800.688   6
   5  -2 -17 44234.0 2175.93   1
   5   2 -17 47454.4 2097.79   4
  -5   2  17 42972.8 1568.30   6
   5  -2 -16 17408.7 1311.99   1
   5   2 -16 17538.4 1227.70   4
  -5   2  16 18608.1 968.537   6
   5  -2 -15 8082.40 869.551   1
   5   2 -15 9694.00 902.966   4
  -5   2  15 8052.64 624.741   6
   5   2 -14 427.023 234.915   4
   5  -2 -14 701.813 298.424   1
  -5   2  14 839.815 221.784   6
   5   2 -13 628.856 227.523   4
   5  -2 -13 436.040 219.471   1
   5  -2 -12 705.770 275.289   1
   5   2 -12 951.670 284.977   4
   5  -2 -11 22856.7 1295.56   1
   5  -2 -10 907.425 316.719   1
   5  -2  -9 12821.1 915.053   1
   5  -2  -9 13696.2 1152.78   9
   5  -2  -8 118.370 208.893   9
   5  -2  -8 666.989 240.327   1
   5  -2  -7 13068.9 882.002   1
   5  -2  -7 14106.2 1111.71   9
   5  -2  -6 24570.5 1471.57   9
   5  -2  -6 24043.9 1195.92   1
   5  -2  -5 23782.2 1180.44   1
   5  -2  -5 23475.7 1406.30   9
   5  -2  -4 17382.6 995.031   1
   5  -2  -4 18254.9 1206.37   9
   5  -2  -3 17390.7 1002.25   1
   5  -2  -3 17019.1 1166.35   9
   5  -2  -2 6958.13 743.521   9
   5  -2  -2 6101.29 587.630   1
   5  -2  -1 1925.41 395.607   9
   5  -2  -1 2159.91 339.548   1
   5  -2   0 10232.8 892.826   9
   5  -2   1 3849.88 561.104   9
   5  -2   2 2235.12 453.106   9
   5  -2   3 17130.7 1217.67   9
   5  -2   4 20579.3 1377.69   9
   5  -2   5 152.912 226.609   9
   5  -2   6 2236.73 497.082   9
   5  -2   7 1364.04 450.800   9
   5  -2   8 4915.56 581.617   7
   5  -2   8 5872.47 828.805   9
   5  -2   9 677.144 368.114   9
   5  -2   9 509.914 218.958   7
   5  -2  10 1989.36 518.622   9
   5  -2  10 3132.08 488.362   7
   5  -2  11 455.888 209.298   9
   5  -2  11 988.450 318.152   7
   5  -2  12 3527.50 691.245   9
   5  -2  12 3959.55 546.717   7
   5  -2  13 12483.9 1316.60   9
   5  -2  13 10349.0 897.775   7
   5  -2  14 1337.43 349.422   7
   5  -2  15-27.4321 193.098   7
   5  -2  16 2159.83 430.758   7
   5  -2  17 7618.18 769.811   7
   5  -2  18 557.355 262.914   7
   5  -2  19 46.6669 223.267   7
   5  -2  20 5401.59 594.859   7
   5  -2  21 454.741 198.260   7
   5  -2  22 45.2629 128.731   7
   5  -2  23 586.943 182.568   7
   5  -2  24 934.224 179.421   7
   5   3 -28 274.536 177.024   4
   5   3 -27 1321.86 292.193   4
   5   3 -26-61.2149 148.660   4
   5   3 -25 4209.20 558.874   4
   5   3 -24 9.33108 202.029   4
   5   3 -23 386.075 265.482   4
   5   3 -22 7826.30 835.348   4
  -5   3  22 6851.27 572.425   6
  -5   3  21 298.252 193.569   6
   5   3 -21 123.761 198.555   4
  -5   3  20 2457.20 369.168   6
   5   3 -20 2702.33 499.565   4
   5   3 -19 24147.1 1492.54   4
  -5   3  19 23352.3 1145.16   6
  -5   3  18-42.4263 126.365   6
   5   3 -18 34.6924 173.848   4
   5   3 -17 81010.7 2859.15   4
  -5   3  17 80828.7 2313.55   6
   5  -3 -16 71742.1 2887.93   1
   5   3 -16 74335.5 2673.96   4
  -5   3  16 75273.1 2199.08   6
   5  -3 -15 37507.2 1975.00   1
   5   3 -15 34854.4 1733.86   4
  -5   3  15 34994.1 1386.51   6
   5   3 -14 893.762 273.002   4
   5  -3 -14 942.974 331.887   1
  -5   3  14 860.660 230.240   6
   5   3 -13 72579.9 2546.18   4
   5  -3 -13 69728.2 2657.25   1
  -5   3  13 73574.1 2083.92   6
   5  -3 -12 4482.12 614.422   1
   5   3 -12 5144.38 637.355   4
  -5   3  12 5618.00 524.969   6
   5  -3 -11 65.4821 186.469   9
   5   3 -11 99.8615 176.286   4
   5  -3 -11 430.980 264.577   1
   5  -3 -10 1423.80 445.160   9
   5  -3 -10 1468.67 332.030   1
   5  -3  -9 4584.45 714.432   9
   5  -3  -9 4217.45 560.894   1
   5  -3  -8 22378.1 1277.47   1
   5  -3  -8 23375.9 1590.41   9
   5  -3  -7 616.472 242.533   1
   5  -3  -7 305.817 248.553   9
   5  -3  -6 2248.15 491.042   9
   5  -3  -6 2415.44 418.656   1
   5  -3  -5 66590.8 2288.30   1
   5  -3  -5 68457.6 2676.63   9
   5  -3  -4 3819.24 611.684   9
   5  -3  -4 4084.58 534.546   1
   5  -3  -3-73.2518 176.389   9
   5  -3  -3 109.944 186.819   1
   5  -3  -2 3186.18 546.534   9
   5  -3  -2 3426.36 486.844   1
   5  -3  -1 40634.5 1758.67   1
   5  -3  -1 40232.2 1939.09   9
   5  -3   0 1834.60 429.923   9
   5  -3   1 910.055 314.483   9
   5  -3   2 13923.2 1145.10   9
   5  -3   3 16448.5 1267.53   9
   5  -3   4 1161.27 381.532   9
   5  -3   5 3170.92 604.194   9
   5  -3   6 520.312 315.155   9
   5  -3   6 479.762 198.911   7
   5  -3   7 8720.91 802.129   7
   5  -3   7 7563.99 952.179   9
   5  -3   8 288.993 260.826   9
   5  -3   8 321.898 187.252   7
   5  -3   9 777.609 313.691   7
   5  -3   9 810.333 400.908   9
   5  -3  10 2507.43 628.312   9
   5  -3  10 2650.61 468.930   7
   5  -3  11 547.097 322.708   9
   5  -3  11 129.911 172.619   7
   5  -3  12 7932.16 1061.50   9
   5  -3  12 7080.68 764.751   7
   5  -3  13 1059.35 318.335   7
   5  -3  14 266.441 208.896   7
   5  -3  15 14003.1 1074.92   7
   5  -3  16 1130.33 307.231   7
   5  -3  17 158.368 185.698   7
   5  -3  18 13.2602 165.559   7
   5  -3  19 3530.57 513.790   7
   5  -3  20 117.427 166.628   7
   5  -3  21 4301.87 488.617   7
   5  -3  22 2618.66 364.565   7
   5  -3  23 7205.22 520.892   7
   5  -3  24 2770.51 279.986   7
   5   4 -27 4231.09 429.472   4
  -5  -4  27 4045.85 378.751   7
   5   4 -26 1462.42 297.088   4
   5   4 -25-163.125 192.327   4
   5   4 -24 16330.7 1068.55   4
   5   4 -23 1357.55 343.289   4
  -5   4  23 661.647 210.735   6
   5   4 -22 1390.07 284.018   3
   5   4 -22 1187.29 345.458   4
  -5   4  22 1165.68 253.420   6
  -5   4  21 30.6523 123.118   6
   5   4 -21-145.598 152.858   3
   5   4 -21 244.068 227.015   4
  -5   4  20 1791.65 334.328   6
   5   4 -20 2162.09 354.755   3
   5   4 -20 2441.63 482.129   4
  -5   4  19 465.007 196.884   6
   5   4 -19 945.594 272.972   3
   5   4 -19 566.831 246.861   4
   5   4 -18 6742.82 773.640   4
  -5   4  18 7836.68 658.917   6
   5   4 -17 9808.26 923.780   4
  -5   4  17 9962.54 738.465   6
   5   4 -16 32988.4 1722.09   4
  -5   4  16 35862.1 1435.64   6
   5   4 -15 9099.63 874.955   4
  -5   4  15 10835.6 768.856   6
   5   4 -14 53889.1 2190.37   4
   5  -4 -14 52832.0 2437.83   1
   5  -4 -14 53623.1 2868.63   9
  -5   4  14 59052.2 1875.29   6
   5   4 -13 3388.44 513.407   4
   5  -4 -13 2936.58 679.523   9
  -5   4  13 3050.08 421.416   6
   5  -4 -13 3315.10 587.272   1
   5   4 -12 243.226 229.040   4
   5  -4 -12 202.479 257.495   9
  -5   4  12 493.170 201.254   6
   5  -4 -12 178.212 178.906   1
   5   4 -11 8794.72 828.459   4
   5  -4 -11 8007.52 871.218   1
  -5   4  11 9330.76 687.600   6
   5  -4 -11 9065.35 1086.99   9
   5  -4 -10 5682.39 851.491   9
   5   4 -10 5593.35 653.946   4
   5  -4 -10 5182.72 676.118   1
  -5   4  10 5554.52 537.349   6
   5  -4  -9 25.8751 290.692   9
   5   4  -9 33.4550 198.169   4
  -5   4   9 316.702 197.312   6
   5  -4  -9 185.677 207.788   1
   5  -4  -8 29247.6 1883.45   9
   5   4  -8 28760.6 1413.46   4
   5  -4  -8 26861.3 1526.22   1
  -5   4   8 28352.7 1211.55   6
   5  -4  -7 5089.85 788.150   9
   5  -4  -7 4799.02 640.511   1
   5  -4  -6 43664.5 1955.76   1
   5  -4  -6 43094.5 2239.51   9
   5  -4  -5 10402.6 934.752   1
   5  -4  -5 10860.5 1085.66   9
   5  -4  -4 1762.14 406.927   1
   5  -4  -4 1544.21 442.016   9
   5  -4  -3 5861.00 698.697   1
   5  -4  -3 5080.24 742.403   9
   5  -4  -2 4429.08 661.843   9
   5  -4  -2 4214.33 596.412   1
   5  -4  -1 2905.18 494.646   1
   5  -4  -1 2981.03 535.955   9
   5  -4   0 349.824 202.823   9
   5  -4   1 15417.5 1273.79   9
   5  -4   2 2999.59 566.697   9
   5  -4   3 5472.90 785.139   9
   5  -4   4 4346.48 702.806   9
   5  -4   4 5395.62 625.277   7
   5  -4   5 11339.6 913.171   7
   5  -4   5 11512.2 1170.62   9
   5  -4   6 359.014 339.157   9
   5  -4   6 88.4042 158.070   7
   5  -4   7 1985.29 411.542   7
   5  -4   7 1411.79 457.235   9
   5  -4   8 236.756 165.348   7
   5  -4   8 412.361 328.900   9
   5  -4   9 36.6752 239.170   9
   5  -4   9 110.136 182.561   7
   5  -4  10 2056.41 614.317   9
   5  -4  10 1338.68 358.915   7
   5  -4  11 518.248 272.580   7
   5  -4  12 783.293 294.607   7
   5  -4  13 119.195 198.587   7
   5  -4  14 177.126 192.489   7
   5  -4  15 2353.52 438.248   7
   5  -4  16 4318.21 587.622   7
   5  -4  17 3395.70 494.669   7
   5  -4  18 1021.16 286.325   7
   5  -4  19 14.2886 136.057   7
   5  -4  20 89.7904 136.304   7
   5  -4  21 317.820 153.122   7
   5  -4  22 848.504 199.319   7
   5  -4  23 1580.65 221.715   7
   5   5 -26 882.787 202.202   4
   5   5 -25 4445.29 469.986   4
   5   5 -24 696.001 226.653   4
   5   5 -23 7026.21 526.125   3
   5   5 -23 7364.73 663.461   4
  -5   5  23 6697.50 498.536   6
   5   5 -22 1647.12 292.167   3
   5   5 -22 1272.34 325.922   4
  -5   5  22 1458.85 271.502   6
   5   5 -21 12357.2 795.806   3
   5   5 -21 13179.2 988.633   4
  -5   5  21 13940.5 798.970   6
   5   5 -20 9575.51 727.804   3
   5   5 -20 10088.1 889.731   4
  -5   5  20 9426.58 688.414   6
  -5   5  19 1259.40 275.812   6
   5   5 -19 1011.96 283.142   3
   5   5 -19 932.143 293.029   4
   5   5 -18 4811.45 535.353   3
  -5   5  18 4671.48 515.729   6
   5   5 -18 3825.94 568.412   4
  -5   5  17 1330.00 301.806   6
   5   5 -17 1468.76 336.928   3
   5   5 -17 1275.95 381.475   4
   5   5 -16 50010.5 1875.37   3
   5   5 -16 45804.7 2023.17   4
  -5   5  16 49838.0 1749.36   6
  -5   5  15 247.049 163.729   6
   5   5 -15 401.909 223.229   3
   5   5 -15 101.198 162.498   4
   5   5 -14 23199.2 1228.13   3
   5   5 -14 20686.2 1293.05   4
  -5   5  14 22651.5 1135.78   6
  -5   5  13 1085.07 263.021   6
   5   5 -13 832.351 260.257   3
   5   5 -13 773.376 290.643   4
   5   5 -12 18261.3 1078.22   3
   5  -5 -12 18007.4 1627.69   9
   5   5 -12 18466.3 1201.22   4
  -5   5  12 17981.4 1001.84   6
   5  -5 -11 5760.92 915.574   9
   5   5 -11 7877.55 697.595   3
   5   5 -11 5356.61 638.401   4
   5  -5 -11 5380.78 767.305   1
  -5   5  11 6803.60 618.843   6
   5   5 -10 6890.66 722.408   4
   5  -5 -10 5727.08 778.342   1
  -5   5  10 7987.99 664.102   6
   5  -5 -10 8607.86 1088.39   9
   5   5  -9 45931.2 1894.36   4
   5  -5  -9 45694.2 2213.91   1
  -5   5   9 47918.3 1706.21   6
   5  -5  -9 48407.9 2603.10   9
   5   5  -8 1522.72 345.730   4
  -5   5   8 1535.82 276.877   6
   5  -5  -8 1230.36 407.919   9
   5  -5  -8 1832.18 490.291   1
   5  -5  -7 957.965 339.053   9
   5   5  -7 1170.87 333.993   4
   5  -5  -7 1374.37 408.643   1
  -5   5   7 1170.42 261.652   6
   5  -5  -6 29474.2 1707.52   1
  -5   5   6 29152.1 1301.15   6
   5  -5  -6 29043.7 1911.92   9
   5  -5  -5 57082.8 2425.26   1
   5  -5  -5 57876.5 2744.98   9
  -5   5   5 53070.7 1838.13   6
   5  -5  -4 5846.81 815.239   9
   5  -5  -4 5293.41 721.238   1
  -5   5   4 4794.17 522.606   6
   5  -5  -3 13313.9 1150.87   1
  -5   5   3 11172.4 797.047   6
   5  -5  -3 10932.7 1129.81   9
  -5   5   2 16331.8 958.617   6
   5  -5  -2 17162.4 1300.17   1
   5  -5  -2 16961.2 1413.83   9
   5  -5  -1 116.823 256.646   9
   5  -5  -1 505.825 230.905   1
  -5   5   1 337.972 168.219   6
   5  -5   0 1294.87 365.429   1
   5  -5   0 1802.64 459.848   9
  -5   5   0 1148.09 265.545   6
  -5   5  -1 19143.4 1063.03   6
   5  -5   1 20859.4 1577.61   9
  -5   5  -2 22373.8 1163.39   6
   5  -5   2 23794.6 1700.16   9
  -5   5  -3 11842.5 837.139   6
   5  -5   3 12777.3 1256.24   9
   5  -5   4 3556.22 685.389   9
  -5   5  -4 3156.80 432.838   6
   5  -5   4 3651.58 511.526   7
   5  -5   5 3367.03 683.941   9
  -5   5  -5 2332.46 382.976   6
   5  -5   5 2618.41 440.091   7
   5  -5   6 5018.88 807.377   9
   5  -5   6 4852.37 603.008   7
   5  -5   7 8827.67 822.699   7
   5  -5   7 8648.24 1088.97   9
   5  -5   8 2964.34 479.640   7
   5  -5   9 1563.02 392.321   7
   5  -5  10 3696.86 546.882   7
   5  -5  11 6221.91 707.630   7
   5  -5  12 2408.58 435.737   7
   5  -5  13 20.4438 187.981   7
   5  -5  14 3129.58 493.353   7
   5  -5  15 80.7125 213.618   7
   5  -5  16 40.4666 171.099   7
   5  -5  17 331.759 192.266   7
   5  -5  18 1652.93 320.836   7
   5  -5  19 304.552 158.467   7
   5  -5  20 261.636 140.952   7
  -5   5 -21 1215.92 193.481   6
   5  -5  21 1218.75 211.880   7
   5   6 -24 2786.13 316.898   4
   5   6 -23 259.006 157.936   4
   5   6 -22 1159.56 270.093   4
  -5   6  22 1123.66 220.087   6
   5   6 -21 905.658 242.117   4
  -5   6  21 1122.21 220.363   6
  -5   6  20 2292.54 325.855   6
   5   6 -20 1886.63 366.987   4
  -5   6  19 673.701 216.658   6
   5   6 -19 192.040 179.500   4
   5   6 -18 7801.87 748.981   4
  -5   6  18 8002.17 622.520   6
  -5   6  17 2173.26 349.065   6
   5   6 -17 2450.29 448.798   4
   5   6 -16 5917.36 670.730   4
  -5   6  16 6764.69 602.818   6
  -5   6  15 2670.45 406.684   6
   5   6 -15 2422.79 454.639   4
  -5   6  14-135.611 162.401   6
   5   6 -14 326.711 177.025   4
  -5   6  13 2347.26 377.617   2
  -5   6  13 1531.50 317.599   6
   5   6 -13 1493.46 343.548   4
  -5   6  12 7053.70 666.394   2
  -5   6  12 7634.49 658.255   6
  -5   6  11 17824.8 1096.43   2
  -5   6  11 18783.4 1039.07   6
  -5   6  10 5347.65 615.856   2
  -5   6  10 4927.72 544.243   6
  -5   6   9 1854.76 345.094   6
  -5   6   9 2648.63 449.949   2
  -5   6   8 24056.4 1195.82   6
   5  -6  -8 22869.0 1806.82   9
  -5   6   7 23591.9 1204.68   6
   5  -6  -7 24781.9 1645.34   1
   5  -6  -7 22954.3 1793.42   9
   5  -6  -6 2048.29 554.663   9
  -5   6   6 902.313 290.522   6
   5  -6  -6 1460.17 435.440   1
   5  -6  -5 3920.63 725.831   9
  -5   6   5 3476.97 457.689   6
   5  -6  -5 3341.89 595.826   1
   5  -6  -4 30258.0 1811.42   1
  -5   6   4 29876.3 1365.05   6
   5  -6  -4 28146.1 1941.71   9
   5  -6  -3 4762.23 786.872   9
   5  -6  -3 6160.59 820.036   1
  -5   6   3 5761.16 598.416   6
   5  -6  -2 435.865 421.434   9
  -5   6   2 647.628 292.353   6
   5  -6  -2 854.176 336.053   1
   5  -6  -1 2503.01 614.720   9
  -5   6   1 3437.53 464.389   6
   5  -6  -1 3508.62 647.593   1
   5  -6   0 8209.68 952.268   1
  -5   6   0 9507.62 757.729   6
   5  -6   0 10080.0 1152.17   9
   5  -6   1 6626.20 955.289   9
   5  -6   1 7858.82 931.552   1
  -5   6  -1 6286.68 620.763   6
   5  -6   2 2177.19 559.987   9
  -5   6  -2 2083.22 374.418   6
   5  -6   2 2015.65 495.757   1
   5  -6   3 3764.66 770.197   9
  -5   6  -3 2719.45 427.493   6
  -5   6  -4 35605.7 1567.41   6
  -5   6  -5 6029.69 655.772   2
  -5   6  -5 6800.66 666.568   6
  -5   6  -6 1023.12 275.265   2
  -5   6  -6 618.823 224.249   6
  -5   6  -7 123.542 161.101   2
  -5   6  -7-50.5130 172.242   6
   5  -6   8 6389.95 653.129   7
  -5   6  -8 6452.65 664.541   6
  -5   6  -9 191.303 158.178   6
   5  -6   9 172.057 219.754   7
  -5   6 -10 3645.48 494.430   6
   5  -6  10 3649.43 509.150   7
  -5   6 -11 242.017 161.472   6
   5  -6  11 123.201 127.286   7
   5  -6  12 5917.76 629.029   7
   5  -6  13 147.789 174.392   7
   5  -6  14 906.205 248.206   7
  -5   6 -15-138.323 157.761   6
   5  -6  15 146.652 116.317   7
   5  -6  16 2395.25 346.619   7
  -5   6 -16 3310.79 401.692   6
  -5   6 -17 89.2223 119.990   6
   5  -6  17 251.247 145.573   7
  -5   6 -18 360.283 134.692   6
   5  -6  18 393.722 134.280   7
  -5   6 -19 312.849 115.144   6
   5  -6  19 59.4077 97.9436   7
  -5   6 -20 170.908 84.8345   6
  -5   7  22 1299.33 181.542   6
  -5   7  21-35.2217 81.5566   6
  -5   7  20 9881.49 567.783   6
  -5   7  19 9385.52 588.946   6
  -5   7  18 8608.14 594.436   6
  -5   7  17 714.796 220.609   6
  -5   7  16 1477.40 284.261   6
  -5   7  15 3372.66 422.225   6
  -5   7  14 1093.34 267.908   6
  -5   7  13 1330.00 284.011   6
  -5   7  13 1231.98 267.955   2
  -5   7  12 466.318 210.367   6
  -5   7  12 190.622 161.490   2
  -5   7  11 1317.20 294.980   6
  -5   7  11 949.729 322.951   2
  -5   7  10 18904.8 1153.57   2
  -5   7  10 18318.3 1018.51   6
  -5   7   9 3769.60 527.810   2
  -5   7   9 3889.52 485.017   6
  -5   7   8 13074.1 1023.42   2
  -5   7   8 12618.5 849.604   6
  -5   7   7 11221.5 952.005   2
  -5   7   7 9521.96 743.790   6
  -5   7   6 39545.0 1865.61   2
  -5   7   6 39139.4 1576.06   6
  -5   7   5 1989.20 481.385   2
  -5   7   5 2279.39 383.655   6
  -5   7   4 10038.3 949.687   2
  -5   7   4 10296.0 783.240   6
  -5   7   3 2150.94 421.174   2
  -5   7   3 2147.39 369.097   6
  -5   7   2 2992.60 543.605   2
  -5   7   2 2803.12 414.233   6
  -5   7   1 1192.17 339.886   2
  -5   7   1 1831.73 396.124   6
  -5   7   0 1343.54 337.465   2
  -5   7   0 1973.94 363.798   6
  -5   7  -1 1677.10 408.240   2
  -5   7  -1 1812.99 378.255   6
  -5   7  -2 9737.61 885.744   2
  -5   7  -2 10650.5 828.831   6
  -5   7  -3 1683.03 352.605   2
  -5   7  -3 1805.14 342.661   6
  -5   7  -4 5791.14 658.017   2
  -5   7  -4 5362.64 589.043   6
  -5   7  -5-76.8909 199.066   2
  -5   7  -5 145.286 227.083   6
  -5   7  -6 26420.5 1338.06   2
  -5   7  -6 27503.1 1368.21   6
  -5   7  -7 4839.85 550.901   2
  -5   7  -7 5283.03 592.065   6
  -5   7  -8 6842.80 674.682   6
  -5   7  -9 4456.18 538.923   6
  -5   7 -10 4159.53 524.827   6
  -5   7 -11 742.693 245.333   6
  -5   7 -12 39.4871 160.989   6
  -5   7 -13 901.091 233.348   6
  -5   7 -14 4471.80 467.630   6
  -5   7 -15 259.367 163.871   6
  -5   7 -16 30.0510 113.382   6
  -5   7 -17 137.598 100.246   6
  -5   7 -18 1580.80 211.333   6
  -5   8  20 534.932 125.830   6
  -5   8  19 216.772 102.374   6
  -5   8  18 3570.56 324.929   6
  -5   8  17 7096.34 482.711   6
  -5   8  16 3270.81 343.608   6
  -5   8  15 278.691 157.403   6
  -5   8  14 1126.38 233.693   6
  -5   8  13 680.629 208.359   6
  -5   8  12 7112.76 582.514   2
  -5   8  12 7929.22 605.852   6
  -5   8  11 327.032 157.864   6
  -5   8  11 514.828 236.629   2
  -5   8  10 1306.58 268.861   6
  -5   8  10 1136.31 293.311   2
  -5   8   9 3862.28 444.804   6
  -5   8   9 3322.75 488.215   2
  -5   8   8 5738.12 636.149   2
  -5   8   8 5896.84 548.923   6
  -5   8   7 7539.61 760.569   2
  -5   8   7 8476.73 665.123   6
  -5   8   6 589.383 229.916   6
  -5   8   6 555.858 253.325   2
  -5   8   5 178.288 178.141   6
  -5   8   5 141.098 197.802   2
  -5   8   4 7569.79 800.334   2
  -5   8   4 7845.88 658.667   6
  -5   8   3 1731.19 331.180   6
  -5   8   3 1126.49 371.276   2
  -5   8   2 463.769 163.582   6
  -5   8   2 95.9577 224.112   2
  -5   8   1 50.3880 146.822   6
  -5   8   1 29.6796 216.954   2
  -5   8   0 21.2067 167.338   6
  -5   8   0 259.043 222.616   2
  -5   8  -1 1592.51 319.985   6
  -5   8  -1 2053.35 440.469   2
  -5   8  -2-205.764 200.764   6
  -5   8  -2 58.9113 248.159   2
  -5   8  -3 3320.51 466.996   6
  -5   8  -3 2622.58 461.951   2
  -5   8  -4 3650.85 491.643   2
  -5   8  -4 4576.65 537.943   6
  -5   8  -5 2684.10 424.505   6
  -5   8  -5 2656.09 412.257   2
  -5   8  -6 918.089 276.169   6
  -5   8  -6 415.222 180.707   2
  -5   8  -7 2710.05 405.513   6
  -5   8  -7 2633.95 370.552   2
  -5   8  -8 2432.74 382.197   6
  -5   8  -9 832.995 258.937   6
  -5   8 -10 220.648 184.362   6
  -5   8 -11 290.998 164.288   6
  -5   8 -12 4559.65 452.087   6
  -5   8 -13-25.6910 101.536   6
  -5   8 -14 225.714 119.609   6
  -5   8 -15 82.1427 84.5436   6
  -5   8 -16 3768.00 302.015   6
  -5   9  17 2656.50 228.972   6
  -5   9  16 1195.21 177.780   6
  -5   9  15 155.296 96.8830   6
  -5   9  14 4925.69 377.915   6
  -5   9  13 1229.59 207.344   6
  -5   9  12 3645.81 350.652   6
  -5   9  11 172.104 122.775   6
  -5   9  10 4855.78 430.637   6
  -5   9   9 11825.4 690.576   6
  -5   9   8 2131.75 300.413   6
  -5   9   7 134.417 156.352   6
  -5   9   7 17.6812 143.805   2
  -5   9   6 2322.05 340.854   6
  -5   9   6 1964.83 375.690   2
  -5   9   5 6209.15 647.866   2
  -5   9   5 7900.03 597.731   6
  -5   9   4 1904.24 323.230   6
  -5   9   4 1642.52 350.930   2
  -5   9   3 994.723 235.529   6
  -5   9   3 615.793 269.123   2
  -5   9   2 319.949 156.419   6
  -5   9   2 373.506 216.362   2
  -5   9   1-77.7940 155.332   6
  -5   9   1 169.607 186.218   2
  -5   9   0 919.240 226.695   6
  -5   9   0 513.815 231.584   2
  -5   9  -1 2923.01 431.724   2
  -5   9  -1 3769.21 437.349   6
  -5   9  -2 548.214 216.716   6
  -5   9  -2 305.480 220.364   2
  -5   9  -3 2442.00 359.276   6
  -5   9  -4 3390.75 421.741   6
  -5   9  -5 720.229 224.615   6
  -5   9  -6 170.058 126.978   6
  -5   9  -7 1349.28 267.670   6
  -5   9  -8 5007.38 456.366   6
  -5   9  -9 182.495 136.928   6
  -5   9 -10 3048.11 334.543   6
  -5   9 -11 5540.84 415.156   6
  -5   9 -12 643.623 147.704   6
  -5   9 -13 445.867 112.083   6
  -5  10  12 1223.21 160.731   6
  -5  10  11 2326.28 226.673   6
  -5  10  10 1836.92 217.072   6
  -5  10   9 163.989 99.4175   6
  -5  10   8 333.397 116.642   6
  -5  10   7 583.552 147.237   6
  -5  10   6 1298.99 207.621   6
  -5  10   5 1009.41 198.621   6
  -5  10   4 272.646 110.261   6
  -5  10   3 38.7406 97.1516   6
  -5  10   2 751.215 175.161   6
  -5  10   1 210.934 130.285   6
  -5  10   0 564.166 168.236   6
  -5  10  -1 3226.64 343.889   6
  -5  10  -2 888.498 188.983   6
  -5  10  -3 1655.85 236.529   6
  -5  10  -4 341.381 138.515   6
  -5  10  -5 3459.04 322.446   6
  -5  10  -6 868.217 172.880   6
  -5  10  -7 338.887 115.229   6
   6   0 -27 15.0849 109.275   4
   6   0 -26 1289.17 283.882   4
   6   0 -25-62.2676 154.287   4
   6   0 -24 4352.93 568.331   4
   6   0 -23 18.5053 174.062   4
   6   0 -22 4137.23 582.935   4
   6   0 -21-91.4556 196.344   4
   6   0 -20 8862.81 875.299   4
   6   0 -19-139.010 256.072   4
   6   0 -18 57580.1 2333.23   4
   6   0 -17 269.259 254.529   4
   6   0 -16 32928.8 1709.82   4
   6   0 -15-18.8698 200.077   4
   6   0 -14 37072.0 1773.87   4
   6   0 -13 8.35305 193.888   9
   6   0 -13-127.551 233.962   4
   6   0 -12 1167.36 341.057   9
   6   0 -12 1386.18 358.301   4
   6   0 -11-155.911 174.261   9
   6   0 -11-93.1108 212.462   4
   6   0 -10 4161.14 634.161   9
   6   0 -10 4010.86 532.773   4
   6   0  -9-218.707 192.299   9
   6   0  -8 8525.98 870.082   9
   6   0  -7-59.5563 169.165   9
   6   0  -6 43922.5 1944.20   9
   6   0  -5 276.310 176.395   9
   6   0  -4 339.265 168.426   9
   6   0  -3-171.723 170.374   9
   6   0  -2 14223.9 1022.69   9
   6   0  -1 75.5806 137.616   9
   6   0   0 6316.99 693.970   9
   6   0   1-13.8304 132.448   9
   6   0   2 481.562 236.605   9
   6   0   3-124.681 134.181   9
   6   0   4 10067.7 824.168   7
   6   0   4 9481.51 916.053   9
   6   0   5-45.6474 160.818   9
   6   0   5 123.979 207.558   7
   6   0   6 13261.2 1156.92   9
   6   0   6 12718.4 957.415   7
   6   0   7-64.2347 231.067   9
   6   0   7-53.5614 180.131   7
   6   0   8 9613.39 1033.01   9
   6   0   8 8809.64 813.574   7
   6   0   9-436.152 220.066   9
   6   0   9 73.9251 156.220   7
   6   0  10 34820.6 1663.86   7
   6   0  10 35476.5 2092.59   9
   6   0  11 169.407 188.192   7
   6   0  12 1499.42 365.191   7
   6   0  13-46.5036 167.890   7
   6   0  14 21154.6 1271.44   7
   6   0  15 164.022 170.328   7
   6   0  16 464.754 216.400   7
   6   0  17-1.75035 141.878   7
   6   0  18 7382.41 665.639   7
   6   0  19-23.4859 128.445   7
   6   0  20 494.540 187.545   7
   6   0  21 191.051 85.9355   7
   6   1 -27 79.0129 117.973   4
   6   1 -26 627.720 217.020   4
   6   1 -25 261.693 152.139   4
   6  -1 -24 993.885 261.125   4
   6   1 -24 800.808 286.944   4
   6  -1 -23 585.415 227.048   4
   6   1 -23 154.208 226.898   4
   6  -1 -22 8638.76 788.859   4
   6   1 -22 8789.90 859.972   4
   6  -1 -21 385.726 201.477   4
   6   1 -21 434.732 244.809   4
   6  -1 -20-78.0798 187.154   4
   6   1 -20 243.753 234.432   4
   6  -1 -19 15478.6 1127.16   4
   6   1 -19 16267.6 1222.64   4
   6  -1 -18 117.999 180.670   4
   6   1 -18 232.507 211.914   4
   6  -1 -17 285.526 250.827   4
   6   1 -17 636.014 334.528   4
   6  -1 -16 34079.3 1697.54   4
   6   1 -16 34717.3 1775.81   4
   6  -1 -15 1882.23 413.572   4
   6   1 -15 2190.96 435.163   4
   6  -1 -14 10398.7 888.520   4
   6   1 -14 11260.5 959.891   4
   6  -1 -14 9632.96 1064.96   9
   6  -1 -13 3640.63 660.850   9
   6   1 -13 4446.34 604.896   4
   6  -1 -13 4974.42 624.527   4
   6  -1 -12 4384.98 570.543   4
   6  -1 -12 3195.32 595.727   9
   6   1 -12 3937.75 552.469   4
   6  -1 -11 306.861 181.619   9
   6  -1 -11 82.0724 175.749   4
   6   1 -11 292.005 155.538   4
   6  -1 -10 2065.26 499.158   9
   6  -1 -10 2109.03 441.129   4
   6   1 -10 1828.62 392.726   4
   6  -1  -9 629.376 314.294   9
   6   1  -9 152.209 191.280   4
   6  -1  -9 335.110 201.335   7
   6  -1  -8 7958.02 884.192   9
   6  -1  -7 548.345 291.379   9
   6  -1  -6 4094.91 620.701   9
   6  -1  -5-20.3230 395.196   9
   6  -1  -4 53217.8 2248.77   9
   6  -1  -3 322.675 177.865   9
   6  -1  -2 11788.3 991.775   9
   6  -1  -1 4583.98 624.110   9
   6  -1   0-177.048 183.724   9
   6  -1   1 32414.6 1730.13   9
   6  -1   2 28999.2 1661.40   9
   6  -1   3 32077.4 1787.64   9
   6  -1   4 1065.25 370.878   9
   6  -1   4 1553.27 343.850   7
   6   1   5 5189.92 587.474   7
   6  -1   5 6183.34 656.285   7
   6  -1   5 5850.14 782.640   9
   6  -1   6 5193.46 746.019   9
   6   1   6 4496.50 543.954   7
   6  -1   6 3938.46 534.244   7
   6  -1   7 551.675 252.642   9
   6   1   7 655.336 256.524   7
   6  -1   7 685.237 274.862   7
   6  -1   8 25276.1 1765.34   9
   6   1   8 23460.4 1312.37   7
   6  -1   8 24707.2 1377.76   7
   6  -1   9 64.4868 230.226   9
   6   1   9 74.2069 147.327   7
   6  -1   9 163.120 182.297   7
   6  -1  10 3139.59 598.187   9
   6   1  10 3166.99 501.104   7
   6  -1  10 3469.57 529.125   7
   6  -1  11 5677.84 879.429   9
   6   1  11 6998.02 719.759   7
   6  -1  11 5706.38 667.421   7
   6   1  12 18221.4 1164.30   7
   6  -1  12 18588.8 1216.60   7
   6   1  13 19463.9 1190.31   7
   6  -1  13 16660.5 1144.89   7
   6   1  14 2761.82 455.197   7
   6  -1  14 2353.76 429.278   7
   6   1  15 237.302 171.254   7
   6  -1  15 230.440 169.432   7
   6   1  16 6506.18 643.138   7
   6  -1  16 6209.94 662.732   7
   6   1  17 761.192 227.054   7
   6  -1  17 1229.44 297.563   7
   6   1  18 170.042 100.525   7
   6  -1  18 360.862 179.233   7
   6  -1  19 194.296 138.940   7
   6  -1  20-21.4996 125.346   7
   6  -1  21 251.191 140.044   7
   6  -1  22 8341.34 519.067   7
   6   2 -28-12.8396 100.578   4
   6   2 -27 9006.79 656.152   4
   6   2 -26 4152.42 489.123   4
   6   2 -25-21.3705 163.315   4
   6   2 -24 1438.02 345.163   4
   6   2 -23 260.069 249.771   4
   6   2 -22 1024.04 325.591   4
   6   2 -21 8605.09 857.382   4
   6   2 -20 305.236 256.848   4
  -6   2  20 440.360 186.173   6
   6   2 -19 2295.79 472.211   4
  -6   2  19 1662.44 276.952   6
  -6   2  18 1093.50 245.259   6
   6   2 -18 807.872 322.585   4
   6   2 -17 55429.8 2302.79   4
  -6   2  17 56710.9 1766.74   6
   6   2 -16 690.949 351.090   4
  -6   2  16 460.512 189.477   6
   6  -2 -15 12075.6 1101.47   1
   6   2 -15 13465.4 1059.99   4
  -6   2  15 11443.8 720.623   6
   6  -2 -15 13526.8 1328.20   9
   6  -2 -14 4061.99 624.432   1
   6  -2 -14 5189.60 832.889   9
   6   2 -14 6010.71 714.837   4
   6  -2 -13 613.291 416.337   9
   6   2 -13 470.020 245.560   4
   6  -2 -13 1024.45 386.902   1
   6  -2 -12 10105.9 952.436   1
   6   2 -12 9595.58 876.800   4
   6  -2 -12 9411.25 1087.46   9
   6  -2 -11 165.612 220.071   9
   6   2 -11 443.865 235.550   4
   6  -2 -11 541.880 217.811   1
   6   2 -10 12116.9 950.344   4
   6  -2 -10 13703.3 1033.00   1
   6  -2  -9 2746.34 581.221   9
   6   2  -9 2202.96 409.982   4
   6  -2  -9 1947.66 376.613   7
   6  -2  -9 2946.53 483.593   1
   6  -2  -8 426.025 237.420   9
   6   2  -8 292.168 147.451   4
   6  -2  -8 264.258 132.955   7
   6  -2  -8 268.208 182.313   1
   6  -2  -7 121.523 199.479   9
   6   2  -7-53.1046 168.572   4
   6  -2  -7 80.9749 178.435   1
   6  -2  -6 50157.6 1934.47   1
   6  -2  -6 47106.7 2271.92   9
   6  -2  -5 27849.8 1712.89   9
   6  -2  -5 26310.6 1359.48   1
   6  -2  -4 988.929 324.827   9
   6  -2  -4 1002.68 270.277   1
   6  -2  -3 1054.66 392.994   9
   6  -2  -3 1103.33 303.027   1
   6  -2  -2 3915.20 620.622   9
   6  -2  -2 3791.77 503.906   1
   6  -2  -1-49.5050 223.426   9
   6  -2  -1-91.6869 174.796   1
   6  -2   0 5100.54 702.334   9
   6  -2   0 5208.94 608.527   1
   6  -2   1 1681.85 354.646   1
   6  -2   1 1154.06 359.344   9
   6  -2   2 2000.00 473.320   9
   6  -2   2 2342.46 444.023   7
   6  -2   3 16141.1 1080.72   7
   6  -2   3 15760.8 1306.10   9
   6  -2   4 1001.01 340.019   9
   6  -2   4 859.317 294.793   7
   6   2   5 13137.9 932.072   7
   6  -2   5 11888.3 944.443   7
   6  -2   5 14516.5 1302.22   9
   6   2   6 8498.44 745.533   7
   6  -2   6 8755.95 809.421   7
   6  -2   6 7609.02 966.428   9
   6  -2   7 11404.8 957.023   7
   6  -2   7 11915.0 1228.83   9
   6  -2   8 1147.85 424.305   9
   6  -2   8 1016.81 263.664   7
   6  -2   9 1585.79 514.457   9
   6  -2   9 1192.70 340.027   7
   6  -2  10 6810.76 988.642   9
   6  -2  10 6379.66 709.039   7
   6  -2  11 16006.9 1121.96   7
   6  -2  12 450.109 242.022   7
   6  -2  13 2552.94 460.071   7
   6  -2  14 43.0228 153.649   7
   6  -2  15 4593.94 601.799   7
   6  -2  16 551.455 233.562   7
   6  -2  17 362.803 176.850   7
   6  -2  18 2232.06 402.139   7
   6  -2  19 788.965 246.621   7
   6  -2  20 1268.29 262.274   7
   6  -2  21 4942.20 455.611   7
   6  -2  22 4029.79 360.161   7
   6   3 -27 5707.52 489.230   4
   6   3 -26 285.022 187.946   4
   6   3 -25 1248.97 294.226   4
   6   3 -24 136.682 183.434   4
   6   3 -23 1339.83 344.774   4
   6   3 -22 218.270 266.384   4
   6   3 -21 160.780 207.137   4
  -6   3  21 97.9606 131.047   6
   6   3 -20 973.607 315.646   4
  -6   3  20 872.400 216.282   6
  -6   3  19 69.5565 153.747   6
   6   3 -19-139.564 217.712   4
  -6   3  18 520.119 182.808   6
   6   3 -18 210.092 190.223   4
  -6   3  17 199.372 156.186   6
   6   3 -17 345.315 276.465   4
  -6   3  16 3829.94 428.347   6
   6   3 -16 4323.24 620.507   4
   6   3 -15 1266.77 354.221   4
  -6   3  15 1467.70 286.377   6
   6   3 -14 2211.01 453.005   4
   6  -3 -14 1829.48 497.389   9
  -6   3  14 2295.38 345.928   6
   6   3 -13 19112.1 1249.05   4
   6  -3 -13 19853.5 1406.46   1
  -6   3  13 18716.0 963.818   6
   6  -3 -13 17668.8 1551.91   9
   6  -3 -12 13493.9 1354.32   9
   6   3 -12 13467.2 1035.51   4
   6  -3 -12 15628.5 1223.84   1
  -6   3  12 14539.2 835.811   6
   6  -3 -11 4487.00 806.737   9
   6  -3 -11 4281.39 641.813   1
   6   3 -11 5901.76 686.105   4
  -6   3  11 4385.58 455.773   6
   6   3 -10 6913.39 731.062   4
   6  -3 -10 7150.62 794.875   1
  -6   3  10 7784.02 598.993   6
   6  -3 -10 7365.71 992.645   9
   6   3  -9 10312.9 879.292   4
   6  -3  -9 10493.6 942.194   1
  -6   3   9 10782.7 693.941   6
   6  -3  -9 10627.3 1160.39   9
   6  -3  -8-138.033 294.358   9
  -6   3   8 84.6255 172.342   6
   6   3  -8 345.820 219.433   4
   6  -3  -8 26.8010 149.515   7
   6  -3  -8 1.11684 183.432   1
   6  -3  -7 48580.8 2472.01   9
   6  -3  -7 45795.1 1860.81   7
   6   3  -7 49696.1 1973.59   4
   6  -3  -7 48104.4 2053.42   1
   6  -3  -6 648.438 240.745   9
   6  -3  -6 1237.21 362.885   1
   6   3  -6 539.397 205.242   4
   6  -3  -6 996.205 296.873   7
   6  -3  -5 3136.33 508.690   1
   6  -3  -5 3653.59 662.625   9
   6  -3  -5 3913.65 507.017   7
   6  -3  -4 4751.93 747.177   9
   6  -3  -4 6311.93 700.614   1
   6  -3  -4 5858.59 632.449   7
   6  -3  -3 15395.5 1117.82   1
   6  -3  -3 15321.5 1018.57   7
   6  -3  -3 16410.3 1351.93   9
   6  -3  -2 3679.06 696.912   9
   6  -3  -2 4177.23 589.147   1
   6  -3  -2 4170.53 528.247   7
   6  -3  -1 542.996 336.123   9
   6  -3  -1 469.487 203.448   7
   6  -3  -1 359.231 217.166   1
   6  -3   0 13208.3 1062.81   1
   6  -3   0 13084.8 960.771   7
   6  -3   0 14789.3 1286.07   9
   6  -3   1 25536.1 1505.97   1
   6  -3   1 24911.1 1362.21   7
   6  -3   1 25521.7 1729.92   9
   6  -3   2 4708.97 759.373   9
   6  -3   2 5234.55 632.062   7
   6  -3   3 8813.31 808.935   7
   6  -3   3 8893.65 1038.21   9
   6  -3   4 151.016 204.544   9
   6  -3   4 125.290 154.290   7
   6  -3   5 19809.4 1249.82   7
  -6   3  -5 20172.9 1077.02   6
   6  -3   5 21228.1 1647.43   9
   6  -3   6-69.1322 252.045   9
   6  -3   6 676.219 257.004   7
   6  -3   7-27.7024 294.477   9
   6  -3   7 361.206 244.373   7
   6  -3   8 967.483 417.087   9
   6  -3   8 500.946 217.724   7
   6  -3   9 11521.4 955.485   7
   6  -3  10 2388.56 457.935   7
   6  -3  11 1494.46 382.005   7
   6  -3  12 2475.41 443.363   7
   6  -3  13 10231.9 888.399   7
   6  -3  14 189.366 170.972   7
   6  -3  15-59.8780 179.865   7
   6  -3  16 1114.89 281.639   7
   6  -3  17 2013.66 367.771   7
   6  -3  18 166.135 125.471   7
   6  -3  19 1876.88 319.954   7
   6  -3  20 1816.45 290.311   7
   6  -3  21 896.045 193.955   7
   6  -3  22 1191.31 185.720   7
   6   4 -26 458.276 151.253   4
   6   4 -25 6085.14 542.901   4
   6   4 -24 224.006 174.099   4
   6   4 -23 242.089 168.782   4
   6   4 -22 4960.98 585.020   4
  -6   4  22 4128.84 402.626   6
   6   4 -21 2490.09 434.799   4
  -6   4  21 2178.69 312.193   6
  -6   4  20 221.624 148.446   6
   6   4 -20-63.3905 181.925   4
  -6   4  19 608.710 197.596   6
   6   4 -19 187.138 226.547   4
  -6   4  18 1775.93 315.485   6
   6   4 -18 1917.64 422.971   4
  -6   4  17 4302.01 471.925   6
   6   4 -17 3994.14 584.071   4
  -6   4  16 271.040 169.238   6
   6   4 -16-30.0995 182.788   4
   6   4 -15 6761.27 749.678   4
  -6   4  15 7127.42 608.904   6
   6   4 -14 4799.59 631.678   4
  -6   4  14 4108.44 458.889   6
   6   4 -13 571.666 257.875   4
  -6   4  13 832.120 221.749   6
   6   4 -12 4133.64 587.388   4
  -6   4  12 4260.69 482.717   6
   6  -4 -11-309.473 280.110   9
   6   4 -11-80.1668 194.051   4
  -6   4  11-40.7206 141.706   6
   6  -4 -11-145.097 181.215   1
   6  -4 -10 16554.7 1531.40   9
   6   4 -10 14103.8 1056.22   4
   6  -4 -10 14418.9 1194.44   1
  -6   4  10 13780.2 848.566   6
   6   4  -9 44638.2 1924.46   4
   6  -4  -9 43023.2 2102.41   1
  -6   4   9 44649.2 1596.39   6
   6  -4  -9 45699.0 2550.16   9
   6   4  -8 8359.03 798.154   4
   6  -4  -8 9639.46 964.868   1
  -6   4   8 8704.02 680.150   6
   6  -4  -8 9515.41 1152.61   9
   6   4  -7 7746.46 749.395   4
  -6   4   7 7362.98 617.924   6
   6  -4  -7 7994.80 872.771   1
   6  -4  -7 7352.59 991.539   9
   6  -4  -6 11830.1 891.189   7
   6   4  -6 12324.6 956.326   4
  -6   4   6 12658.2 823.797   6
   6  -4  -6 13656.3 1346.99   9
   6  -4  -6 12770.6 1103.97   1
   6  -4  -5 23835.5 1506.43   1
   6  -4  -5 22235.7 1231.87   7
   6   4  -5 21576.3 1273.67   4
  -6   4   5 20436.3 1059.10   6
   6  -4  -5 23270.4 1724.37   9
   6  -4  -4 10097.2 976.313   1
   6  -4  -4 9046.52 1066.42   9
   6  -4  -4 9642.97 798.773   7
   6   4  -4 10807.0 883.151   4
  -6   4   4 9612.30 714.033   6
   6  -4  -3 3622.52 678.959   9
  -6   4   3 3609.68 455.231   6
   6  -4  -3 3299.72 471.152   7
   6  -4  -3 3780.55 609.840   1
   6  -4  -2-58.0437 293.704   9
   6  -4  -2 156.318 239.652   1
  -6   4   2 428.694 271.117   6
   6  -4  -2 510.401 236.572   7
   6  -4  -1 2839.83 591.287   9
  -6   4   1 2720.21 395.249   6
   6  -4  -1 2583.90 441.628   7
   6  -4  -1 2971.01 569.853   1
   6  -4   0 1750.57 496.054   9
  -6   4   0 1477.40 312.507   6
   6  -4   0 1566.90 426.362   1
   6  -4   0 1375.46 313.738   7
   6  -4   1 12590.1 1133.96   1
   6  -4   1 12726.8 962.000   7
  -6   4  -1 11063.6 803.290   6
   6  -4   1 13165.7 1299.28   9
   6  -4   2 935.883 342.135   1
  -6   4  -2 992.225 273.313   6
   6  -4   2 1519.05 462.491   9
   6  -4   2 1122.94 296.701   7
  -6   4  -3 26735.9 1288.23   6
   6  -4   3 26982.6 1462.80   7
   6  -4   3 27792.3 1909.26   9
   6  -4   4 5483.85 856.250   9
  -6   4  -4 4567.25 518.390   6
   6  -4   4 5007.57 625.987   7
   6  -4   5 76.2928 202.952   9
  -6   4  -5 58.1916 138.640   6
   6  -4   5-254.335 249.941   7
   6  -4   6 59.2692 310.279   9
  -6   4  -6 68.0633 166.882   6
   6  -4   6 266.643 183.506   7
  -6   4  -7 3328.71 450.061   6
   6  -4   7 4684.14 613.456   7
   6  -4   8 4036.46 582.484   7
  -6   4  -8 4188.99 516.764   6
   6  -4   9 650.575 263.260   7
   6  -4  10 1876.12 419.016   7
   6  -4  11 1115.63 315.347   7
   6  -4  12 214.011 188.035   7
   6  -4  13 493.582 266.627   7
   6  -4  14 2698.79 438.961   7
   6  -4  15 3019.50 448.656   7
   6  -4  16 279.027 177.369   7
   6  -4  17 287.053 151.653   7
  -6   4 -18 79.0243 101.332   6
   6  -4  18-24.3745 126.248   7
  -6   4 -19 1202.30 197.904   6
   6  -4  19 1423.06 260.358   7
   6  -4  20 748.868 179.725   7
   6  -4  21 2613.50 274.319   7
   6   5 -25 498.034 153.494   4
   6   5 -24 4027.40 423.393   4
   6   5 -23 638.396 198.941   4
   6   5 -22 100.223 167.640   4
  -6   5  22-72.8934 94.1176   6
   6   5 -21 1050.21 279.513   4
  -6   5  21 1048.01 213.767   6
  -6   5  20 211.258 146.211   6
   6   5 -20 301.444 190.423   4
  -6   5  19 750.823 211.678   6
   6   5 -19 184.473 173.401   4
  -6   5  18 4098.37 464.271   6
   6   5 -18 3580.15 529.760   4
  -6   5  17 2754.23 377.622   6
   6   5 -17 2387.89 442.028   4
  -6   5  16 2459.60 385.373   6
   6   5 -16 3010.08 494.901   4
   6   5 -15 10520.2 920.182   4
  -6   5  15 9354.12 702.116   6
  -6   5  14 2578.34 394.555   6
   6   5 -14 2619.64 460.211   4
   6   5 -13 4642.43 616.858   4
  -6   5  13 4901.01 516.496   6
   6   5 -12 1849.59 399.525   4
  -6   5  12 1237.07 291.926   6
   6   5 -11 3183.54 506.800   4
  -6   5  11 4473.93 508.772   6
   6   5 -10 29937.6 1553.89   4
  -6   5  10 31335.5 1346.08   6
   6   5  -9 1711.75 382.122   4
  -6   5   9 1779.51 335.553   6
   6   5  -8 113.385 225.893   4
  -6   5   8 197.214 186.582   6
   6  -5  -7-52.6153 272.308   9
   6   5  -7 87.8775 169.987   4
  -6   5   7 72.9420 141.694   6
   6   5  -6 23682.4 1349.68   4
  -6   5   6 23179.7 1168.40   6
   6  -5  -6 23780.3 1859.01   9
   6  -5  -6 24229.8 1621.76   1
   6  -5  -5 26705.6 1704.51   1
   6   5  -5 27430.0 1453.34   4
  -6   5   5 26999.5 1271.10   6
   6  -5  -5 29181.0 2028.13   9
   6  -5  -4 10513.5 1064.62   1
   6   5  -4 10294.2 865.889   4
  -6   5   4 9740.70 748.065   6
   6  -5  -4 10451.8 1214.35   9
   6  -5  -3 11083.5 1094.17   1
   6   5  -3 9375.98 825.134   4
  -6   5   3 10680.8 792.808   6
   6  -5  -3 10940.8 1237.52   9
   6  -5  -2 1335.77 453.459   9
  -6   5   2 1060.99 258.920   6
   6   5  -2 216.624 156.944   4
   6  -5  -2 609.410 275.726   1
   6  -5  -1 3613.29 727.995   9
  -6   5   1 3397.03 452.834   6
   6  -5  -1 3047.10 602.394   1
   6  -5   0 53208.5 2525.76   1
  -6   5   0 50760.0 1860.31   6
   6  -5   0 58010.3 2894.55   9
   6  -5   1 16001.2 1359.30   1
   6  -5   1 16461.0 1061.90   7
  -6   5  -1 14923.4 961.015   6
   6  -5   1 14530.8 1435.14   9
   6  -5   2 6651.67 993.934   9
   6  -5   2 6801.43 694.234   7
  -6   5  -2 5876.51 600.609   6
  -6   5  -3 2936.12 434.818   6
   6  -5   3 3142.12 480.452   7
   6  -5   4 11582.0 933.316   7
  -6   5  -4 9876.62 790.526   6
   6  -5   5 14048.4 1042.49   7
  -6   5  -5 13869.6 940.486   6
  -6   5  -6 2188.11 383.933   6
   6  -5   6 2868.45 475.684   7
   6  -5   7 7479.58 765.213   7
  -6   5  -7 7531.24 687.881   6
  -6   5  -8 2382.58 373.678   6
   6  -5   8 2503.59 438.842   7
  -6   5  -9 894.101 266.243   6
   6  -5   9 1379.66 346.866   7
  -6   5 -10 2450.17 387.878   6
   6  -5  10 2688.36 466.937   7
  -6   5 -11 166.205 163.950   6
   6  -5  11-40.6274 174.942   7
   6  -5  12 17637.1 1113.39   7
  -6   5 -12 16235.1 969.979   6
  -6   5 -13 2153.26 337.658   6
   6  -5  13 2272.63 414.420   7
  -6   5 -14 1480.78 289.059   6
   6  -5  14 1773.44 340.545   7
  -6   5 -15 638.940 181.259   6
   6  -5  15 674.123 226.333   7
  -6   5 -16 1014.05 219.261   6
   6  -5  16 895.684 252.427   7
  -6   5 -17 385.369 129.302   6
   6  -5  17 780.099 207.410   7
  -6   5 -18 163.183 94.1852   6
   6  -5  18-66.2692 114.251   7
  -6   5 -19 145.236 81.9924   6
   6  -5  19 2.52787 69.1745   7
   6   6 -22 2997.25 347.835   4
  -6   6  22 2950.78 275.871   6
   6   6 -21-110.311 130.273   4
  -6   6  21 219.615 114.243   6
  -6   6  20 1352.65 224.490   6
   6   6 -20 1310.90 288.247   4
  -6   6  19 98.0006 105.176   6
   6   6 -19 122.441 136.755   4
   6   6 -18 5382.51 574.565   4
  -6   6  18 5707.35 488.208   6
  -6   6  17 492.546 191.561   6
   6   6 -17 519.460 183.043   4
   6   6 -16 9005.26 780.377   4
  -6   6  16 10467.1 697.626   6
  -6   6  15 720.821 240.486   6
   6   6 -15 481.175 231.619   4
  -6   6  14 434.678 197.754   6
   6   6 -14 136.922 140.508   4
  -6   6  13 3693.39 461.011   2
   6   6 -13 4127.55 557.398   4
  -6   6  13 4451.13 478.167   6
  -6   6  12 1217.33 281.766   2
  -6   6  12 1498.76 310.963   6
   6   6 -12 1276.94 333.016   4
  -6   6  11 480.249 189.895   6
  -6   6  11 612.112 267.571   2
   6   6 -11 534.516 239.796   4
   6   6 -10 11062.5 900.710   4
  -6   6  10 12791.7 960.167   2
  -6   6  10 13887.6 873.449   6
  -6   6   9 3474.41 445.257   6
  -6   6   8 14265.9 898.594   6
  -6   6   7 15796.5 954.594   6
  -6   6   6 2560.08 390.480   6
  -6   6   5 5028.01 538.083   6
  -6   6   4 17690.5 1034.59   6
  -6   6   3 9686.02 767.764   6
  -6   6   2 3986.29 502.419   6
  -6   6   1 456.950 256.009   6
  -6   6   0 1256.04 312.515   6
  -6   6  -1 803.165 265.513   6
  -6   6  -2 33608.0 1482.69   6
  -6   6  -3 227.334 176.883   6
  -6   6  -4 1464.12 312.013   6
  -6   6  -5 1563.74 312.440   2
  -6   6  -5 1931.43 355.566   6
   6  -6   6 7752.21 694.622   7
  -6   6  -6 8009.48 718.072   2
  -6   6  -6 7118.05 671.203   6
  -6   6  -7 907.618 246.918   6
   6  -6   7 1267.37 292.905   7
  -6   6  -8 996.300 273.781   6
   6  -6   8 1417.95 304.381   7
  -6   6  -9 664.431 221.683   6
   6  -6   9 541.442 234.123   7
   6  -6  10 5072.26 548.819   7
  -6   6 -10 5066.95 530.532   6
  -6   6 -11 751.399 232.113   6
   6  -6  11 923.505 261.297   7
  -6   6 -12 258.515 169.561   6
   6  -6  12 152.584 157.015   7
  -6   6 -13 92.9758 125.151   6
   6  -6  13 37.5635 109.551   7
  -6   6 -14 2797.14 347.717   6
   6  -6  14 2120.28 310.938   7
  -6   6 -15 528.673 158.635   6
   6  -6  15 307.926 141.568   7
  -6   6 -16 1488.47 227.648   6
   6  -6  16 1465.19 228.512   7
  -6   6 -17-4.33791 69.6948   6
   6  -6  17-33.9150 71.9633   7
  -6   7  21 146.214 81.5556   6
  -6   7  20 2477.82 251.546   6
  -6   7  19 878.672 180.044   6
  -6   7  18 167.254 113.427   6
  -6   7  17 1595.00 247.121   6
  -6   7  16 783.137 200.080   6
  -6   7  15 486.927 175.309   6
  -6   7  14 11844.3 726.185   6
  -6   7  13 108.575 127.369   6
  -6   7  13-92.5539 140.714   2
  -6   7  12 137.898 141.276   6
  -6   7  12 178.651 156.888   2
  -6   7  11 274.977 167.757   6
  -6   7  11 329.159 156.214   2
  -6   7  10-197.303 184.510   2
  -6   7  10-21.7829 144.626   6
  -6   7   9 202.259 218.642   2
  -6   7   9-36.4837 127.129   6
  -6   7   8 1236.56 368.914   2
  -6   7   8 1543.75 305.288   6
  -6   7   7 442.072 314.651   2
  -6   7   7 484.356 216.856   6
  -6   7   6 12223.6 1010.14   2
  -6   7   6 12345.5 831.836   6
  -6   7   5 1374.89 361.995   2
  -6   7   5 1306.90 295.511   6
  -6   7   4 19.4187 228.235   2
  -6   7   4-199.854 165.520   6
  -6   7   3 10038.5 921.549   2
  -6   7   3 10033.5 778.261   6
  -6   7   2 11172.6 968.212   2
  -6   7   2 11356.2 808.596   6
  -6   7   1 1509.39 382.835   2
  -6   7   1 1712.24 336.178   6
  -6   7   0 22509.8 1383.44   2
  -6   7   0 27799.4 1294.94   6
  -6   7  -1 3296.89 458.834   6
  -6   7  -1 2563.81 476.162   2
  -6   7  -2 4272.85 577.400   2
  -6   7  -2 6314.71 602.329   6
  -6   7  -3 580.495 276.314   2
  -6   7  -3 776.487 271.186   6
  -6   7  -4 8352.06 739.931   2
  -6   7  -4 9790.31 750.360   6
  -6   7  -5 156.019 172.013   2
  -6   7  -5 431.346 193.204   6
  -6   7  -6 1026.95 266.846   6
  -6   7  -6 1287.95 277.689   2
  -6   7  -7 5552.41 550.354   6
  -6   7  -8 6293.82 576.453   6
  -6   7  -9 453.647 192.120   6
  -6   7 -10 3723.05 420.282   6
  -6   7 -11 2245.11 311.444   6
  -6   7 -12 2760.64 331.946   6
  -6   7 -13 17.9140 84.7684   6
  -6   7 -14 591.803 152.070   6
  -6   7 -15 661.440 141.742   6
  -6   7 -16 1825.41 201.088   6
  -6   8  18 2469.27 232.453   6
  -6   8  17 5704.39 377.798   6
  -6   8  16 14.0869 85.9890   6
  -6   8  15 581.484 151.666   6
  -6   8  14 160.995 111.328   6
  -6   8  13 4660.27 406.774   6
  -6   8  12 1540.23 256.017   6
  -6   8  12 1785.55 279.833   2
  -6   8  11 2555.93 366.681   2
  -6   8  11 3291.80 373.082   6
  -6   8  10 15518.4 927.324   2
  -6   8  10 16556.6 842.554   6
  -6   8   9 2318.78 320.026   6
  -6   8   9 2036.52 379.709   2
  -6   8   8 3155.60 372.217   6
  -6   8   8 2978.53 458.506   2
  -6   8   7 7480.49 724.111   2
  -6   8   7 8312.78 624.705   6
  -6   8   6 4612.21 474.832   6
  -6   8   6 4635.03 596.532   2
  -6   8   5 11849.8 943.050   2
  -6   8   5 11726.3 749.048   6
  -6   8   4 1174.65 265.494   6
  -6   8   4 882.008 316.622   2
  -6   8   3 6910.49 726.468   2
  -6   8   3 8123.65 637.152   6
  -6   8   2 1966.72 341.982   6
  -6   8   2 1688.86 392.279   2
  -6   8   1 174.017 186.124   6
  -6   8   1 493.412 270.656   2
  -6   8   0 320.216 163.721   6
  -6   8   0 561.319 213.065   2
  -6   8  -1 1855.69 311.396   6
  -6   8  -1 1844.71 369.505   2
  -6   8  -2 6058.49 613.738   2
  -6   8  -2 6676.95 574.184   6
  -6   8  -3-242.033 225.290   6
  -6   8  -3 221.372 163.237   2
  -6   8  -4 691.927 203.827   6
  -6   8  -4 687.584 215.767   2
  -6   8  -5 4461.26 453.509   2
  -6   8  -5 5918.10 529.783   6
  -6   8  -6 2271.41 332.601   6
  -6   8  -6 1697.97 285.001   2
  -6   8  -7 2064.64 315.548   6
  -6   8  -8 472.446 163.618   6
  -6   8  -9 10.7331 120.684   6
  -6   8 -10 4627.26 407.229   6
  -6   8 -11 120.045 121.129   6
  -6   8 -12 900.061 161.298   6
  -6   8 -13 278.808 86.1074   6
  -6   9  15 2379.66 214.256   6
  -6   9  14 212.679 96.5781   6
  -6   9  13 495.305 119.689   6
  -6   9  12 130.752 89.8969   6
  -6   9  11 11471.2 572.470   6
  -6   9  10 3353.73 319.546   6
  -6   9   9 3108.99 314.444   6
  -6   9   8 22.7069 95.4778   6
  -6   9   7 64.0633 95.3908   6
  -6   9   7-156.457 188.559   2
  -6   9   6 4819.25 509.537   2
  -6   9   6 5299.83 430.539   6
  -6   9   5-189.513 124.646   6
  -6   9   5-62.9220 160.160   2
  -6   9   4 3000.26 423.403   2
  -6   9   4 3490.94 370.859   6
  -6   9   3 4680.33 504.921   2
  -6   9   3 6794.84 508.398   6
  -6   9   2 2222.68 308.811   6
  -6   9   2 1773.90 319.220   2
  -6   9   1-51.9182 118.054   6
  -6   9   1 37.1491 164.616   2
  -6   9   0 461.042 178.630   6
  -6   9   0 348.237 161.917   2
  -6   9  -1 3418.58 401.353   2
  -6   9  -1 5075.79 440.190   6
  -6   9  -2 185.179 132.178   6
  -6   9  -3 519.036 175.359   6
  -6   9  -4 2270.67 291.841   6
  -6   9  -5 3781.25 362.795   6
  -6   9  -6 3717.72 348.912   6
  -6   9  -7 429.522 136.321   6
  -6   9  -8 4984.62 365.127   6
  -6   9  -9 3537.59 290.476   6
  -6  10   8 3045.59 246.894   6
  -6  10   7 125.173 80.8034   6
  -6  10   6 137.932 79.8087   6
  -6  10   5 768.632 143.985   6
  -6  10   4 57.9264 64.8627   6
  -6  10   3 73.5041 82.2428   6
  -6  10   2 895.985 158.451   6
  -6  10   1-56.4393 87.6555   6
  -6  10   0 245.741 105.609   6
  -6  10  -1 329.157 114.679   6
  -6  10  -2 414.731 116.498   6
   7   0 -25-165.544 148.373   4
   7   0 -24 6589.26 605.395   4
   7   0 -23-142.701 158.377   4
   7   0 -22 873.462 269.389   4
   7   0 -21 159.352 204.255   4
   7   0 -20 9145.17 844.637   4
   7   0 -19-228.907 225.027   4
   7   0 -18 6605.25 739.967   4
   7   0 -17 425.037 255.704   4
   7   0 -16 4222.12 615.828   4
   7   0 -15-73.6964 226.862   4
   7   0 -14 13956.9 1087.95   4
   7   0 -13 403.437 241.649   4
   7   0 -12 19833.8 1294.92   4
   7   0 -11-158.758 242.040   4
   7   0 -10 13280.3 1027.66   4
   7   0  -9-151.179 181.492   4
   7   0  -8 7593.03 756.414   7
   7   0  -8 12008.9 963.511   4
   7   0  -7 74.8863 182.148   7
   7   0  -6 7423.02 750.319   7
   7   0  -5-129.389 221.358   7
   7   0  -4 24177.2 1372.40   7
   7   0  -3-1.01855 183.812   7
   7   0  -2 5840.10 667.938   7
   7   0  -1 445.150 252.049   7
   7   0   0 125033. 3531.30   7
   7   0   1 28.3165 161.004   7
   7   0   2 48087.4 2039.89   7
   7   0   3-196.598 244.890   7
   7   0   4 97.2091 220.963   7
   7   0   5 16.9056 187.924   7
   7   0   6 26008.5 1449.16   7
   7   0   7-82.7857 205.042   7
   7   0   8 12144.2 974.269   7
   7   0   9 53.2754 168.472   7
   7   0  10 1041.98 301.237   7
   7   0  11-192.921 204.852   7
   7   0  12 32539.1 1567.31   7
   7   0  13 105.354 191.049   7
   7   0  14 1424.92 301.520   7
   7   0  15-42.0627 123.498   7
   7   0  16 20123.7 1067.84   7
   7   0  17 43.7298 99.1158   7
   7   0  18 4194.00 416.548   7
   7   0  19 107.784 103.808   7
   7   1 -26 845.856 217.046   4
   7   1 -25-8.73852 128.611   4
   7   1 -24 528.265 203.192   4
   7   1 -23 424.671 199.256   4
   7  -1 -22 646.498 205.591   4
   7   1 -22 803.815 300.779   4
   7  -1 -21 1459.35 341.259   4
   7   1 -21 1324.78 351.540   4
   7  -1 -20-87.8437 199.863   4
   7   1 -20 199.777 217.677   4
   7  -1 -19 545.873 232.408   4
   7   1 -19 74.4202 173.573   4
   7  -1 -18 9888.42 877.809   4
   7   1 -18 8175.49 832.393   4
   7  -1 -17-59.1023 192.475   4
   7   1 -17 22.7501 172.417   4
   7   1 -16 4758.01 648.085   4
   7  -1 -16 5181.22 649.573   4
   7  -1 -15 1702.92 400.875   4
   7   1 -15 1436.32 371.025   4
   7  -1 -14 5569.62 679.200   4
   7   1 -14 5313.72 678.179   4
   7  -1 -13 1628.30 391.978   4
   7   1 -13 1760.57 418.766   4
   7  -1 -12 1217.86 342.602   4
   7   1 -12 2049.30 420.737   4
   7  -1 -11 23.8988 265.747   9
   7  -1 -11 484.155 236.059   4
   7   1 -11 198.891 178.563   4
   7  -1 -10 2240.15 557.308   9
   7  -1 -10 3023.31 507.567   4
   7   1 -10 2464.19 473.905   4
   7  -1  -9 1547.67 448.800   9
   7  -1  -9 1779.72 388.222   4
   7   1  -9 2449.78 470.501   4
   7  -1  -8-167.855 223.499   9
   7  -1  -8 7.23442 166.208   4
   7   1  -8 264.851 233.375   4
   7  -1  -8 200.118 182.940   7
   7  -1  -7 349.350 225.937   9
   7   1  -7 1015.79 335.268   4
   7  -1  -7 1677.41 418.113   4
   7   1  -7 1338.26 344.267   7
   7  -1  -7 1601.81 374.990   7
   7  -1  -6 339.946 250.515   9
   7   1  -6 317.137 218.387   7
   7  -1  -6-3.05381 142.446   7
   7   1  -5 19213.2 1227.97   7
   7  -1  -5 21244.5 1283.70   7
   7  -1  -5 22720.8 1583.97   9
   7   1  -4 14781.6 1068.59   7
   7  -1  -4 13432.8 1015.46   7
   7  -1  -4 13731.6 1212.03   9
   7   1  -3 33274.9 1637.73   7
   7  -1  -3 33389.0 1643.53   7
   7  -1  -3 32748.8 1913.06   9
   7   1  -2 11464.7 950.243   7
   7  -1  -2 12945.1 1005.78   7
   7  -1  -2 14296.6 1275.14   9
   7  -1  -1 2172.41 497.807   9
   7   1  -1 1308.05 322.111   7
   7  -1  -1 1923.64 424.599   7
   7   1   0 52441.3 2102.62   7
   7  -1   0 51051.7 2089.88   7
   7  -1   0 51943.9 2448.02   9
   7   1   1 12955.3 993.628   7
   7  -1   1 12533.8 997.550   7
   7  -1   1 11080.0 1105.23   9
   7  -1   2 965.403 399.605   9
   7   1   2 1499.84 343.108   7
   7  -1   2 1232.10 336.906   7
   7   1   3 19537.5 1230.34   7
   7  -1   3 18698.2 1224.95   7
   7  -1   3 17161.0 1426.61   9
   7  -1   4 398.785 279.406   9
   7   1   4 19.5872 161.898   7
   7  -1   4 2.15276 189.811   7
   7   1   5 17386.4 1152.66   7
   7  -1   5 17473.6 1191.54   7
   7  -1   5 18889.3 1550.08   9
   7  -1   6 2535.83 590.122   9
   7   1   6 2790.82 463.835   7
   7  -1   6 2690.45 473.329   7
   7   1   7 834.875 274.831   7
   7  -1   7 974.548 302.527   7
   7   1   8 4336.66 557.750   7
   7  -1   8 4280.89 573.863   7
   7   1   9 2860.14 468.084   7
   7  -1   9 2967.92 491.777   7
   7   1  10 195.856 145.311   7
   7  -1  10 134.229 148.123   7
   7   1  11 7917.46 743.690   7
   7  -1  11 9166.39 832.207   7
   7   1  12 19818.5 1167.46   7
   7  -1  12 19356.6 1196.95   7
   7   1  13-49.8039 161.274   7
   7  -1  13 87.7229 173.858   7
   7   1  14 1721.14 327.963   7
   7  -1  14 1801.32 361.719   7
   7   1  15 13230.0 849.844   7
   7  -1  15 11794.1 856.671   7
   7   1  16 4667.06 501.694   7
   7  -1  16 4915.64 530.733   7
   7  -1  17 1413.35 282.524   7
   7  -1  18 4218.27 433.418   7
   7  -1  19 380.878 139.306   7
   7  -1  20 501.278 133.835   7
   7   2 -26 2884.65 347.119   4
   7   2 -25 524.304 191.359   4
   7   2 -24-90.2574 127.329   4
   7   2 -23 4754.06 546.193   4
   7   2 -22 359.861 201.834   4
   7   2 -21-41.6970 184.850   4
   7   2 -20 2029.59 428.407   4
   7   2 -19 9083.36 870.368   4
   7   2 -18 3390.62 549.344   4
   7   2 -17 2498.60 477.636   4
   7   2 -16 1379.38 370.390   4
   7   2 -15 15200.9 1139.70   4
   7   2 -14 2895.11 503.936   4
   7   2 -13 585.368 271.863   4
   7   2 -12 457.543 219.329   4
   7  -2 -11 2725.48 626.154   9
   7   2 -11 3146.56 510.325   4
   7  -2 -10 471.950 341.905   9
   7  -2 -10 414.129 175.922   4
   7   2 -10 496.177 271.036   4
   7  -2  -9 544.461 362.305   9
   7  -2  -9 241.598 215.247   4
   7   2  -9 157.002 217.468   4
   7  -2  -8 2762.56 611.891   9
   7  -2  -8 3427.48 514.353   4
   7   2  -8 2963.88 515.041   4
   7  -2  -8 2367.51 428.484   7
   7  -2  -7 1172.58 441.889   9
   7  -2  -7 1113.63 298.040   4
   7   2  -7 1363.41 380.500   4
   7  -2  -7 829.423 271.298   7
   7  -2  -6 32166.6 1628.15   7
   7  -2  -6 35225.9 2100.88   9
   7  -2  -5-478.823 400.006   9
   7   2  -5-165.067 153.860   7
   7  -2  -5 35.4045 156.505   7
   7   2  -4 24482.8 1374.59   7
   7  -2  -4 27316.7 1480.01   7
   7  -2  -4 26721.0 1814.44   9
   7   2  -3 19515.7 1229.00   7
   7  -2  -3 23550.4 1363.46   7
   7  -2  -3 24409.2 1722.67   9
   7   2  -2 36331.5 1736.79   7
   7  -2  -2 39945.4 1832.16   7
   7  -2  -2 42968.3 2308.94   9
   7  -2  -1 5778.94 845.961   9
   7  -2  -1 5717.44 707.291   7
   7   2  -1 3710.29 558.094   7
   7   2   0 10549.7 892.277   7
   7  -2   0 11383.1 952.304   7
   7  -2   0 10740.5 1142.25   9
   7   2   1 13072.0 994.803   7
   7  -2   1 15971.4 1135.79   7
   7  -2   1 14362.4 1339.96   9
   7  -2   2 5258.43 824.019   9
   7   2   2 5905.28 663.240   7
   7  -2   2 6696.56 743.249   7
   7   2   3 12864.9 970.325   7
   7  -2   3 13229.1 1040.79   7
   7  -2   3 14137.1 1349.40   9
   7   2   4 24901.6 1373.55   7
   7  -2   4 26512.7 1483.12   7
   7  -2   4 28062.8 1917.24   9
   7   2   5 9935.08 848.530   7
   7  -2   5 9184.00 860.831   7
   7  -2   5 9163.58 1110.19   9
   7   2   6 495.883 235.886   7
   7  -2   6 811.611 330.342   7
   7   2   7 6628.89 680.124   7
   7  -2   7 6340.82 710.363   7
   7   2   8 4970.34 586.615   7
   7  -2   8 4875.59 613.708   7
   7   2   9 10682.2 837.830   7
   7  -2   9 10224.1 909.157   7
   7  -2  10 1790.82 378.171   7
   7  -2  11 3700.02 522.336   7
   7  -2  12-114.124 170.540   7
   7  -2  13 19368.1 1157.81   7
   7  -2  14 1437.98 330.893   7
   7  -2  15 189.996 164.230   7
   7  -2  16 430.601 158.784   7
   7  -2  17 2048.15 317.456   7
   7  -2  18 531.875 177.672   7
   7  -2  19 737.055 184.295   7
   7  -2  20 1843.65 232.470   7
   7   3 -26 114.177 87.7585   4
   7   3 -25 1018.29 229.441   4
   7   3 -24-28.9233 127.076   4
   7   3 -23 708.528 225.641   4
   7   3 -22-171.701 161.723   4
   7   3 -21 2205.71 411.412   4
   7   3 -20 1004.78 330.936   4
  -7   3  20 619.409 159.305   6
   7   3 -19 63.7287 217.725   4
  -7   3  19 175.327 130.400   6
  -7   3  18 156.994 100.923   6
   7   3 -18 420.784 275.609   4
   7   3 -17 10796.0 944.409   4
  -7   3  17 10348.5 643.337   6
   7   3 -16 801.175 275.129   4
  -7   3  16 873.265 216.623   6
   7   3 -15 12184.1 1010.11   4
   7   3 -14 2141.75 445.708   4
   7   3 -13 4779.41 628.659   4
   7   3 -12-62.1046 215.236   4
   7   3 -11 1467.73 367.773   4
   7   3 -10 4268.44 583.573   4
   7  -3  -9 112.884 261.752   9
   7   3  -9 476.757 269.484   4
   7  -3  -8 14326.1 1054.57   7
   7   3  -8 16384.5 1169.91   4
   7  -3  -8 15825.2 1494.06   9
   7  -3  -7 219.998 205.160   9
   7  -3  -7 591.269 240.719   7
   7  -3  -6 13085.3 1014.63   7
   7   3  -6 16299.1 1189.80   4
   7  -3  -6 13625.4 1362.02   9
   7  -3  -5 1017.71 401.483   9
   7   3  -5 1794.03 418.080   4
   7  -3  -5 962.926 302.754   7
   7  -3  -4 11671.1 965.534   7
   7  -3  -4 11841.0 1245.44   9
   7  -3  -3 102535. 3200.35   7
   7  -3  -3 116404. 4175.93   9
   7   3  -2 6802.19 700.819   7
   7  -3  -2 8153.42 812.177   7
   7  -3  -1 4648.82 793.425   9
   7  -3  -1 5087.49 649.096   7
   7  -3   0 35143.1 1741.47   7
   7  -3   0 37604.4 2277.55   9
   7  -3   1 46394.6 2031.00   7
   7  -3   1 47929.5 2596.80   9
   7  -3   2 7076.56 771.199   7
   7  -3   2 8073.82 1036.60   9
   7  -3   3 953.396 324.071   7
   7  -3   4 789.452 316.922   7
   7  -3   5 2116.83 421.762   7
   7  -3   6 646.293 238.064   7
   7  -3   7 1112.39 318.062   7
   7  -3   8 902.214 289.063   7
   7  -3   9 9930.67 882.450   7
   7  -3  10 3094.79 502.491   7
   7  -3  11 16343.4 1095.81   7
   7  -3  12 6489.44 681.043   7
   7  -3  13 23216.5 1241.77   7
   7  -3  14 1258.66 312.362   7
   7  -3  15 2695.53 392.146   7
   7  -3  16 174.161 137.195   7
   7  -3  17 510.077 173.244   7
   7  -3  18 173.461 102.236   7
   7  -3  19 4257.26 371.287   7
   7   4 -25 462.707 146.778   4
   7   4 -24 2160.44 308.733   4
   7   4 -23 3381.51 417.879   4
   7   4 -22 345.139 170.873   4
   7   4 -21 1699.13 333.335   4
  -7   4  21 1653.25 229.801   6
   7   4 -20 4843.63 565.043   4
  -7   4  20 4558.51 399.420   6
  -7   4  19 4196.87 394.356   6
   7   4 -19 4090.30 540.727   4
   7   4 -18 9021.50 822.276   4
  -7   4  18 8064.13 568.334   6
   7   4 -17 4871.94 610.176   4
  -7   4  17 4451.18 443.111   6
  -7   4  16 762.030 211.860   6
   7   4 -16 784.209 271.783   4
  -7   4  15 2555.99 352.397   6
   7   4 -15 2675.67 485.013   4
   7   4 -14 984.754 334.474   4
  -7   4  14 717.584 204.997   6
   7   4 -13 340.650 248.796   4
  -7   4  13 235.320 167.318   6
   7   4 -12 7392.37 784.416   4
  -7   4  12 6934.50 571.623   6
   7   4 -11 11066.5 956.670   4
  -7   4  11 11747.2 759.981   6
   7   4 -10 4065.31 583.322   4
  -7   4  10 3978.86 453.870   6
   7   4  -9 9962.53 904.812   4
  -7   4   9 8350.33 649.243   6
   7   4  -8 5747.12 687.669   4
  -7   4   8 4494.73 466.094   6
   7  -4  -7 20614.5 1229.43   7
   7   4  -7 21240.7 1340.71   4
  -7   4   7 23241.1 1091.60   6
  -7   4   6 1092.71 234.123   6
   7   4  -6 1881.73 447.102   4
   7  -4  -6 1679.01 379.515   7
   7  -4  -5 21301.7 1278.46   7
   7   4  -5 22444.0 1387.73   4
  -7   4   5 22561.8 1101.78   6
   7  -4  -4 9327.85 851.259   7
  -7   4   4 10243.6 733.090   6
   7  -4  -3 8292.65 807.777   7
   7   4  -3 9526.14 921.784   4
  -7   4   3 9691.09 731.950   6
   7  -4  -2 8421.15 827.965   7
  -7   4   2 8162.44 657.878   6
   7  -4  -1 10051.0 895.044   7
  -7   4   1 11158.5 780.468   6
   7  -4   0 5971.20 686.794   7
  -7   4   0 4765.35 535.620   6
   7  -4   1 39166.1 1837.27   7
  -7   4  -1 44049.7 1642.85   6
  -7   4  -2 2920.47 426.858   6
   7  -4   2 2682.50 486.589   7
  -7   4  -3 2342.15 376.941   6
   7  -4   3 1955.80 428.425   7
  -7   4  -4 3572.81 471.447   6
   7  -4   4 3796.48 563.421   7
   7  -4   5 3494.61 528.747   7
  -7   4  -5 4094.48 484.421   6
  -7   4  -6 123.084 171.026   6
   7  -4   6-62.2254 228.158   7
  -7   4  -7 3.09762 164.838   6
   7  -4   7-13.6606 214.708   7
   7  -4   8 10677.0 906.564   7
  -7   4  -8 12102.6 821.002   6
   7  -4   9 6116.65 671.537   7
  -7   4  -9 8027.19 665.239   6
  -7   4 -10 3010.67 402.864   6
   7  -4  10 2589.88 438.378   7
  -7   4 -11 44.2967 126.528   6
   7  -4  11-8.96895 129.170   7
  -7   4 -12 3195.75 375.013   6
   7  -4  12 2875.46 439.355   7
   7  -4  13 4956.76 555.955   7
  -7   4 -13 4921.59 444.102   6
   7  -4  14 808.197 239.432   7
   7  -4  15 1372.98 269.473   7
   7  -4  16 315.077 145.414   7
   7  -4  17 2966.60 338.579   7
   7  -4  18 776.553 165.864   7
   7   5 -23 109.240 124.241   4
   7   5 -22 2697.71 340.977   4
   7   5 -21 1036.73 258.143   4
  -7   5  21 1019.49 168.830   6
  -7   5  20 3479.16 326.813   6
   7   5 -20 3182.64 428.719   4
  -7   5  19 2671.98 305.667   6
   7   5 -19 2808.29 425.918   4
  -7   5  18 959.828 203.951   6
   7   5 -18 1160.15 293.033   4
  -7   5  17 229.136 149.996   6
   7   5 -17-29.5270 151.576   4
  -7   5  16 863.820 213.417   6
   7   5 -16 1283.06 327.158   4
  -7   5  15 963.229 223.485   6
   7   5 -15 961.945 272.032   4
  -7   5  14 760.342 209.193   6
  -7   5  14 843.166 232.205   2
   7   5 -14 413.241 203.991   4
   7   5 -13 203.478 216.221   4
  -7   5  13 513.875 193.415   6
   7   5 -12 123.652 192.887   4
  -7   5  12 309.304 161.055   6
   7   5 -11 2711.47 479.926   4
  -7   5  11 2439.26 363.652   6
   7   5 -10 3845.95 566.384   4
  -7   5  10 3492.76 430.760   6
   7   5  -9 14363.8 1065.15   4
  -7   5   9 14866.9 894.041   6
   7   5  -8 388.437 240.261   4
  -7   5   8-46.0570 151.551   6
   7   5  -7 21044.7 1297.66   4
  -7   5   7 21271.4 1084.04   6
  -7   5   6 1171.93 263.637   6
   7   5  -6 862.487 298.245   4
  -7   5   5 215.336 164.934   6
   7   5  -5-64.6959 150.182   4
  -7   5   4 3972.64 463.014   6
   7   5  -4 5473.96 653.689   4
   7  -5  -3 15362.6 1021.28   7
   7   5  -3 16529.6 1134.50   4
  -7   5   3 14290.0 909.978   6
   7  -5  -2 22969.8 1275.35   7
   7   5  -2 21024.7 1280.29   4
  -7   5   2 23521.8 1172.67   6
  -7   5   1 651.114 244.555   6
   7   5  -1 619.321 250.237   4
   7  -5  -1 434.978 226.910   7
   7  -5   0 30108.8 1490.66   7
  -7   5   0 30504.6 1349.69   6
  -7   5  -1 3204.70 434.197   6
   7  -5   1 3668.94 515.081   7
  -7   5  -2 340.204 191.443   6
   7  -5   2 584.764 269.909   7
  -7   5  -3 3099.64 441.636   6
   7  -5   3 2546.50 441.943   7
   7  -5   4 4873.52 608.318   7
  -7   5  -4 4713.76 536.051   6
   7  -5   5 23539.9 1343.16   7
  -7   5  -5 25982.8 1248.22   6
  -7   5  -6 936.895 238.357   6
   7  -5   6 1170.42 320.118   7
  -7   5  -7 1726.37 333.151   6
   7  -5   7 1312.51 292.701   7
  -7   5  -8 1063.56 269.291   6
   7  -5   8 965.088 270.713   7
  -7   5  -9 49.4133 133.477   6
   7  -5   9 263.157 186.823   7
  -7   5 -10 262.444 167.001   6
   7  -5  10 205.844 155.847   7
  -7   5 -11 104.486 112.779   6
   7  -5  11-148.693 122.139   7
   7  -5  12 12592.0 834.680   7
  -7   5 -12 14200.4 762.521   6
  -7   5 -13 1718.80 260.971   6
   7  -5  13 1661.97 289.983   7
  -7   5 -14 349.790 147.270   6
   7  -5  14 460.197 160.563   7
  -7   5 -15 11.4935 73.5954   6
   7  -5  15 11.3401 82.2074   7
   7  -5  16 4440.83 381.204   7
   7  -5  17 181.465 92.8019   7
   7   6 -20 25.4449 108.281   4
  -7   6  20-14.4604 73.5711   6
   7   6 -19 434.939 161.164   4
  -7   6  19 475.200 136.384   6
  -7   6  18 2001.48 258.784   6
   7   6 -18 2053.89 314.430   4
  -7   6  17 57.5941 97.5090   6
   7   6 -17 66.1761 133.947   4
  -7   6  16 2419.27 308.019   6
   7   6 -16 3039.78 409.740   4
  -7   6  15-33.3584 103.257   6
   7   6 -15 207.139 171.536   4
  -7   6  14 3344.50 381.356   6
   7   6 -14 3440.96 472.296   4
  -7   6  14 3788.01 403.168   2
  -7   6  13 50.8053 157.589   2
  -7   6  13 21.6424 111.825   6
   7   6 -13 149.461 172.078   4
   7   6 -12 19628.9 1144.24   4
  -7   6  12 21886.0 1127.96   2
  -7   6  12 21154.2 998.539   6
   7   6 -11 14502.6 978.798   4
  -7   6  11 15047.8 981.072   2
  -7   6  11 15880.4 870.756   6
   7   6 -10 11419.0 871.264   4
  -7   6  10 12433.9 926.682   2
  -7   6  10 11112.6 741.865   6
   7   6  -9 4475.06 559.675   4
  -7   6   9 6468.30 566.379   6
   7   6  -8 2601.17 444.103   4
  -7   6   8 3042.21 389.821   6
  -7   6   7 45.2368 122.443   6
  -7   6   6 6484.09 588.069   6
  -7   6   5 92.3362 157.506   6
  -7   6   4 2610.88 371.388   6
  -7   6   3 1773.62 323.632   6
  -7   6   2 1756.71 321.784   6
  -7   6   1 4595.91 515.810   6
  -7   6   0 27237.4 1257.84   6
  -7   6  -1 646.404 242.754   6
  -7   6  -2 10886.3 775.734   6
  -7   6  -3 3010.74 415.570   6
  -7   6  -4 1247.30 305.200   2
  -7   6  -4 1607.21 303.397   6
  -7   6  -5-26.0859 169.149   2
  -7   6  -5 175.767 161.458   6
   7  -6   5 237.324 121.526   7
   7  -6   6 11908.0 825.045   7
  -7   6  -6 13404.8 842.134   2
  -7   6  -6 12168.0 787.020   6
  -7   6  -7 318.108 164.140   6
   7  -6   7 614.307 224.264   7
   7  -6   8 4439.45 479.397   7
  -7   6  -8 4980.82 481.598   6
  -7   6  -9 2600.01 337.212   6
   7  -6   9 2402.67 338.983   7
  -7   6 -10 138.461 102.844   6
   7  -6  10 267.660 152.886   7
   7  -6  11 2982.43 352.512   7
  -7   6 -11 3644.18 366.405   6
   7  -6  12 10007.6 618.150   7
  -7   6 -12 10315.6 586.155   6
  -7   6 -13 1525.24 215.976   6
   7  -6  13 669.098 162.845   7
  -7   6 -14 1674.58 202.307   6
   7  -6  14 1650.74 212.275   7
  -7   7  18 3190.86 263.603   6
  -7   7  17 275.130 99.3103   6
  -7   7  16 3561.29 316.261   6
  -7   7  15 1856.02 246.213   6
  -7   7  14 940.100 193.114   6
  -7   7  13 192.062 132.829   6
  -7   7  13 218.960 178.439   2
  -7   7  12 1989.58 286.239   6
  -7   7  12 1774.12 308.758   2
  -7   7  11 3529.82 390.176   6
  -7   7  11 3617.74 433.710   2
  -7   7  10-179.045 180.994   2
  -7   7  10 39.7338 130.247   6
  -7   7   9 825.083 268.043   2
  -7   7   9 736.519 205.547   6
  -7   7   8 1736.82 391.129   2
  -7   7   8 1235.87 247.053   6
  -7   7   7 2078.59 393.295   2
  -7   7   7 1919.53 310.383   6
  -7   7   6 4136.65 566.742   2
  -7   7   6 4031.66 448.966   6
  -7   7   5 290.421 231.370   2
  -7   7   5-226.096 170.224   6
  -7   7   4 580.161 319.132   2
  -7   7   4 221.866 181.222   6
  -7   7   3 6248.51 687.068   2
  -7   7   3 5782.02 537.020   6
  -7   7   2 67.0509 215.317   2
  -7   7   2-12.7718 140.864   6
  -7   7   1 394.221 204.843   2
  -7   7   1 235.934 125.927   6
  -7   7   0 69.4484 159.567   2
  -7   7   0 68.5568 124.370   6
  -7   7  -1 5919.57 631.330   2
  -7   7  -1 6598.64 578.146   6
  -7   7  -2 4001.10 494.051   2
  -7   7  -2 3705.68 417.651   6
  -7   7  -3 1692.89 306.504   2
  -7   7  -3 1761.91 314.820   6
  -7   7  -4 16557.2 936.680   2
  -7   7  -4 18040.9 911.878   6
  -7   7  -5 1787.87 289.411   6
  -7   7  -5 1663.59 291.677   2
  -7   7  -6 477.573 153.604   6
  -7   7  -7 303.720 149.035   6
  -7   7  -8 6827.32 505.243   6
  -7   7  -9 929.145 182.276   6
  -7   7 -10 1645.78 238.465   6
  -7   7 -11-91.2339 89.0650   6
  -7   7 -12 2821.32 251.269   6
  -7   8  15 1576.27 184.524   6
  -7   8  14 496.452 117.043   6
  -7   8  13 57.7038 68.6729   6
  -7   8  12 3369.54 303.651   6
  -7   8  11 9994.13 596.454   2
  -7   8  11 9616.76 536.251   6
  -7   8  10 1308.96 213.469   6
  -7   8  10 1523.15 270.010   2
  -7   8   9 6745.85 556.356   2
  -7   8   9 7057.00 476.318   6
  -7   8   8 3666.32 445.521   2
  -7   8   8 3089.88 333.837   6
  -7   8   7-4.11792 101.534   6
  -7   8   7 6.34221 141.668   2
  -7   8   6 2142.97 281.061   6
  -7   8   6 2496.99 385.447   2
  -7   8   5 1466.49 249.014   6
  -7   8   5 1386.10 332.353   2
  -7   8   4 1045.89 240.889   6
  -7   8   4 1208.71 276.233   2
  -7   8   3 9084.37 736.556   2
  -7   8   3 8550.83 578.883   6
  -7   8   2 1496.67 272.212   6
  -7   8   2 1431.53 311.663   2
  -7   8   1 4139.49 482.561   2
  -7   8   1 3944.48 400.324   6
  -7   8   0 752.022 185.029   6
  -7   8   0 698.556 228.664   2
  -7   8  -1 1400.99 237.175   6
  -7   8  -1 1786.48 307.954   2
  -7   8  -2 4694.54 458.298   2
  -7   8  -2 4064.46 386.558   6
  -7   8  -3-23.3010 92.9174   6
  -7   8  -3-96.7697 101.988   2
  -7   8  -4 2920.18 320.991   2
  -7   8  -4 2773.22 308.663   6
  -7   8  -5 721.362 164.293   6
  -7   8  -6 1554.82 219.178   6
  -7   8  -7 99.7218 78.0207   6
  -7   8  -8 1611.95 204.231   6
  -7   8  -9 3235.78 261.778   6
  -7   9  10 1156.06 159.210   6
  -7   9   9 378.181 108.076   6
  -7   9   8 205.686 95.2559   6
  -7   9   7 3815.78 297.711   6
  -7   9   6 551.770 133.092   6
  -7   9   5 1966.15 222.863   6
  -7   9   4 21.4167 73.0391   6
  -7   9   4-75.1619 103.279   2
  -7   9   3 284.739 103.272   6
  -7   9   3 455.825 150.951   2
  -7   9   2 3409.64 294.754   6
  -7   9   1 104.547 92.4660   6
  -7   9   0 1377.23 191.179   6
  -7   9  -1 3233.78 280.567   6
  -7   9  -2 101.564 71.1531   6
  -7   9  -3 456.406 115.204   6
  -7   9  -4 379.659 99.8209   6
   8   0 -23-55.0226 110.903   4
   8   0 -22 8005.10 646.169   4
   8   0 -21-4.56165 169.657   4
   8   0 -20 10836.0 840.897   4
   8   0 -19-290.087 178.220   4
   8   0 -18 3111.44 485.135   4
   8   0 -17 389.413 220.539   4
   8   0 -16 10154.8 888.363   4
   8   0 -15-97.4449 153.082   4
   8   0 -14 9423.75 894.735   4
   8   0 -13 218.389 210.012   4
   8   0 -12 68.8450 177.608   4
   8   0 -11-94.3692 184.632   4
   8   0 -10 2905.63 511.883   4
   8   0  -9 13.8163 166.761   4
   8   0  -8 14002.8 1097.83   4
   8   0  -7-165.469 238.579   4
   8   0  -7-247.546 223.405   7
   8   0  -6 592.291 299.638   4
   8   0  -6-51.2125 153.326   7
   8   0  -5-94.7546 220.958   7
   8   0  -4 14332.5 1129.83   7
   8   0  -3-71.1462 196.230   7
   8   0  -2 36457.7 1833.59   7
   8   0  -1 469.167 296.268   7
   8   0   0 36287.6 1827.29   7
   8   0   1 246.244 236.107   7
   8   0   2 245.089 208.032   7
   8   0   3 138.519 181.420   7
   8   0   4 63509.8 2405.44   7
   8   0   5 282.125 206.975   7
   8   0   6 812.712 286.427   7
   8   0   7-44.1338 154.135   7
   8   0   8 21742.0 1266.24   7
   8   0   9-46.3284 162.775   7
   8   0  10 3887.00 512.231   7
   8   0  11 183.595 175.602   7
   8   0  12 24031.7 1206.15   7
   8   0  13-193.093 162.586   7
   8   0  14 4705.48 471.727   7
   8   0  15 4.45363 86.1010   7
   8   0  16 5399.38 428.920   7
   8   1 -24-55.8718 123.541   4
   8   1 -23 913.616 231.977   4
   8   1 -22 2777.77 395.190   4
   8   1 -21 270.543 163.671   4
   8  -1 -20 7902.76 652.102   4
   8   1 -20 7425.89 706.976   4
   8  -1 -19 5013.14 551.760   4
   8   1 -19 5426.21 627.552   4
   8  -1 -18 10226.5 820.457   4
   8   1 -18 10631.7 889.667   4
   8  -1 -17 942.340 301.454   4
   8   1 -17 783.816 306.812   4
   8   1 -16 3340.04 523.216   4
   8  -1 -16 2580.76 451.215   4
   8  -1 -15-160.543 195.513   4
   8   1 -15 296.290 199.228   4
   8  -1 -14 518.152 262.442   4
   8   1 -14 521.856 268.910   4
   8  -1 -13 11062.2 927.769   4
   8   1 -13 10810.8 953.556   4
   8  -1 -12 14818.7 1093.67   4
   8   1 -12 13665.3 1094.07   4
   8  -1 -11 277.893 254.085   4
   8   1 -11 249.213 247.863   4
   8  -1 -10 1885.75 413.386   4
   8   1 -10 1362.92 365.100   4
   8   1  -9 5440.19 673.169   4
   8  -1  -9 6007.18 710.482   4
   8  -1  -8 90.4665 179.970   4
   8   1  -8-114.125 164.719   4
   8  -1  -7 70.8885 160.219   4
   8   1  -7 35.5479 176.369   4
   8  -1  -7 62.1430 149.193   7
   8  -1  -6 14689.0 1137.81   7
   8   1  -6 19227.5 1315.01   4
   8  -1  -6 17474.4 1219.25   4
   8   1  -5 5270.21 670.734   7
   8  -1  -5 5564.34 706.513   7
   8   1  -4 55.2254 188.408   7
   8  -1  -4 114.115 230.585   7
   8   1  -3 5629.46 715.237   7
   8  -1  -3 5088.38 667.645   7
   8   1  -2 6243.48 750.983   7
   8  -1  -2 7063.44 790.266   7
   8   1  -1 12963.3 1053.92   7
   8  -1  -1 11920.1 1035.20   7
   8   1   0 10490.4 944.066   7
   8  -1   0 11755.7 1020.19   7
   8   1   1 13348.3 1062.89   7
   8  -1   1 14370.9 1126.65   7
   8   1   2 1324.94 374.413   7
   8  -1   2 643.628 293.498   7
   8   1   3 1086.63 317.622   7
   8  -1   3 790.237 285.277   7
   8   1   4 1664.52 361.835   7
   8  -1   4 1752.16 408.050   7
   8   1   5 3146.39 509.602   7
   8  -1   5 2805.14 497.862   7
   8   1   6 16208.6 1110.27   7
   8  -1   6 16899.4 1159.95   7
   8   1   7 11883.4 924.923   7
   8  -1   7 11377.1 928.885   7
   8   1   8 6016.88 642.048   7
   8  -1   8 6222.31 663.769   7
   8   1   9 1691.43 333.502   7
   8  -1   9 1614.28 354.684   7
   8   1  10 826.257 234.828   7
   8  -1  10 273.617 219.939   7
   8   1  11-6.99790 123.376   7
   8  -1  11-56.6330 143.977   7
   8   1  12 4681.24 497.831   7
   8  -1  12 4057.84 493.138   7
   8   1  13 22.9964 118.382   7
   8  -1  13 104.053 126.441   7
   8   1  14 2743.76 327.894   7
   8  -1  14 2838.37 373.302   7
   8  -1  15 275.058 125.102   7
   8  -1  16 205.611 128.590   7
   8  -1  17 2910.78 297.360   7
   8   2 -24-119.584 112.093   4
   8   2 -23-194.041 166.889   4
   8   2 -22 1480.51 286.268   4
   8   2 -21 8998.25 721.949   4
   8   2 -20 3433.55 486.604   4
   8   2 -19 3544.39 516.862   4
   8   2 -18-110.311 158.273   4
   8   2 -17 982.884 308.816   4
   8   2 -16 5622.31 665.527   4
   8   2 -15 9560.55 885.705   4
   8   2 -14-17.5350 189.152   4
   8   2 -13-158.004 210.160   4
   8   2 -12 4310.39 605.444   4
   8  -2 -11 15413.1 1053.03   4
   8   2 -11 16292.8 1185.10   4
   8  -2 -10 658.094 290.783   4
   8   2 -10 446.748 301.048   4
   8  -2  -9 1314.36 372.379   4
   8   2  -9 1528.53 368.898   4
   8  -2  -8 856.105 292.159   4
   8   2  -8 960.599 350.477   4
   8  -2  -7 235.309 176.919   4
   8   2  -7 34.7859 167.497   4
   8  -2  -7 295.605 210.252   7
   8  -2  -6 468.487 243.289   4
   8   2  -6 413.671 272.609   4
   8  -2  -6 158.576 164.323   7
   8   2  -5 537.435 321.238   4
   8  -2  -5 458.208 257.399   4
   8  -2  -5 1199.88 394.267   7
   8   2  -4-38.6799 158.077   7
   8  -2  -4 124.403 175.233   7
   8   2  -3 14157.2 1073.42   7
   8  -2  -3 17046.8 1226.15   7
   8   2  -2 19.3248 164.716   7
   8  -2  -2 840.509 323.671   7
   8   2  -1 4146.45 574.746   7
   8  -2  -1 3608.07 579.493   7
   8   2   0 43977.0 1960.58   7
   8  -2   0 48110.6 2115.09   7
   8   2   1 114871. 3389.19   7
   8  -2   1 120701. 3573.59   7
   8   2   2 4850.11 617.245   7
   8  -2   2 4957.83 681.798   7
   8   2   3 302.038 220.523   7
   8  -2   3 407.702 271.130   7
   8   2   4 6871.08 707.946   7
   8  -2   4 6860.95 749.558   7
   8   2   5 1967.53 369.423   7
   8  -2   5 1552.88 344.181   7
   8   2   6 3682.20 489.130   7
   8  -2   6 2183.90 422.133   7
   8   2   7 13168.2 919.662   7
   8  -2   7 12315.6 955.097   7
   8   2   8 2481.73 383.635   7
   8  -2   8 2448.08 456.380   7
   8  -2   9 11575.6 898.201   7
   8  -2  10 4484.63 530.540   7
   8  -2  11 10621.5 799.002   7
   8  -2  12 5606.85 557.919   7
   8  -2  13 6176.77 568.805   7
   8  -2  14-21.7884 106.187   7
   8  -2  15 1169.00 228.971   7
   8  -2  16 718.201 166.092   7
   8  -2  17 940.626 174.130   7
   8   3 -24 902.992 188.611   4
   8   3 -23 3856.71 410.013   4
   8   3 -22 706.521 215.923   4
   8   3 -21 3703.66 450.049   4
   8   3 -20 150.153 154.567   4
   8   3 -19 4594.36 555.842   4
   8   3 -18 447.728 253.832   4
   8   3 -17 2705.33 457.017   4
   8   3 -16 1608.48 397.297   4
   8   3 -15 10592.0 902.925   4
   8   3 -14 160.751 230.919   4
   8   3 -13 122.839 194.389   4
   8   3 -12 394.122 242.637   4
   8   3 -11 4531.04 631.323   4
   8   3 -10 4881.72 640.507   4
   8   3  -9 1222.49 343.367   4
   8   3  -8 549.426 293.557   4
   8   3  -7 113.426 199.337   4
   8  -3  -7-73.5609 195.251   7
   8  -3  -6 9637.28 887.299   7
   8   3  -6 11822.4 1031.40   4
   8   3  -5 306.905 246.666   4
   8  -3  -5-63.6087 175.276   7
   8   3  -4 3574.79 620.385   4
   8  -3  -4 3416.85 548.082   7
   8  -3  -3 7061.42 788.960   7
   8  -3  -2 2341.87 468.532   7
   8  -3  -1 4587.07 648.109   7
   8  -3   0 612.767 291.284   7
   8  -3   1 170.839 216.775   7
   8  -3   2 10319.4 941.453   7
   8  -3   3 15119.3 1126.05   7
   8  -3   4 4959.25 628.503   7
   8  -3   5 988.247 323.590   7
   8  -3   6-2.98761 206.805   7
   8  -3   7 94.3275 149.501   7
   8  -3   8 2056.22 401.851   7
   8  -3   9 8552.01 734.133   7
   8  -3  10 1397.96 302.505   7
   8  -3  11 123.810 136.944   7
   8  -3  12 238.655 144.181   7
   8  -3  13 42.1569 126.766   7
   8  -3  14 274.372 145.256   7
   8  -3  15 5199.71 437.910   7
   8  -3  16 263.807 105.242   7
   8   4 -22 3380.38 363.065   4
   8   4 -21 1659.64 286.033   4
   8   4 -20 675.494 210.997   4
   8   4 -19 5273.79 547.391   4
   8   4 -18 492.701 217.070   4
   8   4 -17 2658.50 434.984   4
   8   4 -16 1142.33 302.353   4
   8   4 -15 12140.7 925.926   4
   8   4 -14 4050.24 548.350   4
   8   4 -13 4652.01 602.540   4
   8   4 -12 5865.40 677.909   4
   8   4 -11 17920.9 1200.86   4
   8   4 -10 336.090 257.160   4
   8   4  -9 6487.42 738.784   4
   8   4  -8 1999.96 434.834   4
   8   4  -7 6686.80 757.594   4
   8  -4  -6 10058.0 853.992   7
   8   4  -6 11359.0 984.764   4
   8   4  -5 1210.35 356.855   4
   8  -4  -5 1078.57 305.537   7
   8   4  -4 803.720 225.721   4
   8  -4  -4 127.434 169.855   7
   8  -4  -3 10917.3 929.164   7
   8   4  -3 11691.8 1006.30   4
   8   4  -2 3024.12 547.516   4
   8  -4  -2 3772.41 554.264   7
   8  -4  -1 8571.00 822.829   7
   8   4  -1 6072.42 813.799   4
   8  -4   0 32653.6 1648.54   7
   8  -4   1 19354.9 1242.66   7
   8  -4   2 16588.7 1140.60   7
   8  -4   3 5785.96 683.894   7
   8  -4   4 934.957 282.137   7
   8  -4   5 6927.28 712.672   7
   8  -4   6-42.8459 163.463   7
   8  -4   7-41.6649 162.375   7
   8  -4   8-215.219 197.483   7
   8  -4   9 4710.46 535.181   7
   8  -4  10 2211.79 353.040   7
   8  -4  11 5346.09 524.976   7
   8  -4  12 6169.58 527.136   7
   8  -4  13 8849.06 601.598   7
   8  -4  14 1034.93 197.034   7
   8  -4  15 1069.77 193.307   7
   8   5 -20 1867.03 278.357   4
   8   5 -19 33.7181 125.255   4
   8   5 -18 4840.14 493.323   4
   8   5 -17 2099.41 351.943   4
  -8   5  17 1639.08 203.361   6
  -8   5  16 1376.71 205.205   6
   8   5 -16 1140.22 277.719   4
  -8   5  15 877.364 175.808   6
   8   5 -15 146.769 173.335   4
  -8   5  14 893.421 178.136   6
  -8   5  14 803.393 203.160   2
   8   5 -14 972.074 266.898   4
  -8   5  13 1769.86 253.315   6
  -8   5  13 2060.00 337.345   2
   8   5 -13 1558.62 342.978   4
   8   5 -12 9158.03 794.522   4
  -8   5  12 8394.60 558.149   6
   8   5 -11 9953.34 839.505   4
  -8   5  11 9579.60 605.973   6
   8   5 -10 3198.74 489.420   4
  -8   5  10 3379.33 371.592   6
   8   5  -9 3308.14 504.886   4
  -8   5   9 3123.50 359.843   6
   8   5  -8-68.1733 165.622   4
  -8   5   8 89.6679 121.174   6
   8   5  -7 5496.71 631.113   4
  -8   5   7 5339.50 482.420   6
   8   5  -6 3004.64 510.988   4
  -8   5   6 3180.73 375.385   6
  -8   5   5 1377.29 239.009   6
   8   5  -5 1577.05 393.281   4
   8  -5  -4 14442.3 939.836   7
   8   5  -4 14696.3 1053.06   4
  -8   5   4 16161.2 854.308   6
  -8   5   3 1542.09 257.035   6
   8   5  -3 2546.44 432.161   4
   8  -5  -3 1801.88 351.102   7
  -8   5   2 1816.19 289.335   6
   8   5  -2 1693.31 358.795   4
   8  -5  -2 1725.76 358.621   7
  -8   5   1-192.841 150.096   6
   8   5  -1 37.1630 170.434   4
   8  -5  -1 204.660 181.562   7
   8  -5   0 10083.5 819.163   7
   8   5   0 10266.3 857.398   4
   8  -5   1 7307.02 698.346   7
   8   5   1 6081.50 645.591   4
   8   5   2 2634.67 414.960   4
   8  -5   2 2716.67 428.899   7
   8   5   3 126.489 154.493   4
   8  -5   3 512.378 224.305   7
   8   5   4-46.6395 167.911   4
   8  -5   4 540.512 207.658   7
   8  -5   5 5.80041 122.427   7
  -8   5  -6 3593.18 390.570   2
   8  -5   6 2882.69 413.268   7
   8  -5   7 3763.50 457.972   7
   8  -5   8 220.132 130.227   7
   8  -5   9 2980.32 384.156   7
   8  -5  10 356.893 176.498   7
   8  -5  11 3894.28 388.641   7
   8  -5  12 275.971 121.360   7
   8  -5  13-114.191 101.292   7
   8   6 -17 168.100 133.642   4
  -8   6  17 287.143 94.2289   6
  -8   6  16 2022.27 215.950   6
   8   6 -16 2335.57 319.865   4
  -8   6  15 28.0888 75.4490   6
   8   6 -15-37.3568 108.619   4
  -8   6  14 195.595 121.766   6
   8   6 -14 229.556 126.374   4
   8   6 -13 3327.64 421.751   4
  -8   6  13 3803.94 380.746   2
  -8   6  13 3711.59 341.856   6
   8   6 -12 15505.1 898.518   4
  -8   6  12 15782.9 838.131   2
  -8   6  12 15016.1 720.678   6
  -8   6  11 302.491 138.005   6
  -8   6  11 174.640 139.256   2
   8   6 -11 170.863 128.347   4
  -8   6  10 558.252 165.777   6
  -8   6  10 557.867 210.446   2
   8   6 -10 386.583 205.502   4
   8   6  -9 857.663 236.355   4
  -8   6   9 881.621 197.757   6
  -8   6   9 1234.31 299.581   2
   8   6  -8 14931.9 915.673   4
  -8   6   8 15142.0 776.451   6
   8   6  -7 11588.3 810.618   4
  -8   6   7 13031.5 725.168   6
  -8   6   6 1835.16 279.310   6
  -8   6   5 1000.17 232.396   6
  -8   6   4 11542.5 698.391   6
  -8   6   3-140.949 120.091   6
  -8   6   2 830.926 200.261   6
  -8   6   1 2322.87 319.995   6
  -8   6   0 12771.8 728.918   6
  -8   6  -1 5621.21 474.495   6
  -8   6  -2 38.6693 133.330   2
  -8   6  -2-153.568 123.107   6
  -8   6  -3 459.978 190.769   2
  -8   6  -3 498.642 153.094   6
  -8   6  -4 123.318 132.228   2
  -8   6  -4 302.321 129.865   6
  -8   6  -5-74.7768 130.864   2
  -8   6  -5 101.202 96.2591   6
   8  -6   5-26.0372 95.8517   7
  -8   6  -6 183.245 104.339   6
   8  -6   6 99.1428 89.9253   7
  -8   6  -7 1195.84 195.075   6
   8  -6   7 1067.40 217.675   7
   8  -6   8 10760.7 611.591   7
  -8   6  -8 12608.1 573.959   6
   8  -6   9 1870.48 244.427   7
  -8   7  14 1315.31 169.687   6
  -8   7  13 1974.45 211.074   6
  -8   7  12 807.457 144.098   6
  -8   7  12 675.809 154.454   2
  -8   7  11 68.9402 91.6205   6
  -8   7  11-31.2156 105.456   2
  -8   7  10 10477.7 655.304   2
  -8   7  10 9790.42 528.170   6
  -8   7   9-10.3666 93.2488   6
  -8   7   9-217.671 149.100   2
  -8   7   8 2834.17 374.591   2
  -8   7   8 3078.09 311.682   6
  -8   7   7 3033.00 420.417   2
  -8   7   7 1998.04 254.179   6
  -8   7   6 633.308 201.527   2
  -8   7   6 382.463 144.091   6
  -8   7   5 2138.51 365.254   2
  -8   7   5 2036.62 266.232   6
  -8   7   4 2667.92 404.329   2
  -8   7   4 2221.10 277.675   6
  -8   7   3 536.354 211.466   2
  -8   7   3 865.551 184.663   6
  -8   7   2 794.330 234.779   2
  -8   7   2 808.533 183.129   6
  -8   7   1 18061.7 976.437   2
  -8   7   1 18206.8 796.819   6
  -8   7   0 2099.62 342.060   2
  -8   7   0 2480.07 297.230   6
  -8   7  -1 866.508 220.900   2
  -8   7  -1 1204.76 200.405   6
  -8   7  -2 71.2375 91.4653   6
  -8   7  -2-88.5386 115.285   2
  -8   7  -3 1430.45 206.573   6
  -8   7  -3 1308.39 224.713   2
  -8   7  -4 1335.53 191.714   6
  -8   7  -4 776.639 169.970   2
  -8   7  -5-50.0736 88.2078   6
  -8   7  -6 615.179 133.278   6
  -8   8   9 942.361 146.720   6
  -8   8   9 1021.35 182.669   2
  -8   8   8 2922.16 301.104   2
  -8   8   8 2326.26 220.090   6
  -8   8   7 1294.71 171.504   6
  -8   8   7 1803.38 253.011   2
  -8   8   6 510.100 115.168   6
  -8   8   6 585.829 167.841   2
  -8   8   5 132.421 71.9568   6
  -8   8   5 378.173 151.999   2
  -8   8   4 4046.39 387.486   2
  -8   8   4 3180.22 274.541   6
  -8   8   3 6531.61 489.821   2
  -8   8   3 5753.92 362.753   6
  -8   8   2 2812.01 313.923   2
  -8   8   2 2762.32 247.366   6
  -8   8   1 26.2452 69.8537   6
  -8   8   1 5.92498 87.2960   2
  -8   8   0 1053.14 156.839   6
  -8   8   0 1025.90 187.076   2
  -8   8  -1 2457.86 264.652   2
  -8   8  -1 2443.03 222.842   6
   9   0 -21 112.891 121.493   4
   9   0 -20 2985.21 368.578   4
   9   0 -19-38.8990 161.200   4
   9   0 -18 5973.36 567.570   4
   9   0 -17 184.897 143.161   4
   9   0 -16 564.977 223.120   4
   9   0 -15 423.152 222.723   4
   9   0 -14 2776.36 442.683   4
   9   0 -13 7.82666 163.173   4
   9   0 -12 3408.60 500.890   4
   9   0 -11 316.076 232.015   4
   9   0 -10 353.244 249.473   4
   9   0  -9-151.538 190.553   4
   9   0  -8 271.540 252.531   4
   9   0  -7 301.482 264.449   4
   9   0  -6 2384.80 454.870   4
   9   0  -5 121.627 241.605   4
   9   0  -5-57.7010 177.152   7
   9   0  -4 2828.46 545.852   4
   9   0  -4 1446.28 374.984   7
   9   0  -3 99.3033 162.801   7
   9   0  -2 15685.9 1157.04   7
   9   0  -1 262.391 318.338   7
   9   0   0 5733.46 682.681   7
   9   0   1 765.815 300.453   7
   9   0   2 1996.72 449.551   7
   9   0   3 177.038 176.784   7
   9   0   4 848.184 283.250   7
   9   0   5-67.6077 157.762   7
   9   0   6 1131.07 282.993   7
   9   0   7 89.2917 116.855   7
   9   0   8 932.829 219.892   7
   9   0   9-40.9745 132.944   7
   9   0  10 2181.41 328.164   7
   9   0  11 28.3699 89.3105   7
   9   0  12 1128.21 219.383   7
   9   0  13 88.8101 93.2507   7
   9   1 -21 74.8684 95.5876   4
   9   1 -20 12140.5 752.230   4
   9   1 -19 814.170 228.182   4
   9  -1 -18 221.404 172.035   4
   9   1 -18 212.286 138.635   4
   9  -1 -17 1436.61 294.089   4
   9   1 -17 1800.25 345.338   4
   9  -1 -16 2161.03 362.426   4
   9   1 -16 2707.75 427.639   4
   9   1 -15 338.647 209.353   4
   9  -1 -15 499.988 253.846   4
   9  -1 -14 779.104 263.281   4
   9   1 -14 1073.31 280.140   4
   9  -1 -13 350.524 209.822   4
   9   1 -13 384.405 190.553   4
   9  -1 -12 10074.0 834.032   4
   9   1 -12 9817.75 866.999   4
   9  -1 -11 3278.80 496.682   4
   9   1 -11 3604.44 536.386   4
   9  -1 -10 545.738 194.604   4
   9   1 -10 738.000 299.470   4
   9  -1  -9-275.755 199.028   4
   9   1  -9-212.727 211.992   4
   9  -1  -8 7374.38 763.391   4
   9   1  -8 6999.10 768.727   4
   9  -1  -7 1122.56 355.759   4
   9   1  -7 994.767 321.765   4
   9  -1  -6 3282.47 528.518   4
   9   1  -6 3776.99 566.827   4
   9  -1  -5 147.561 196.294   4
   9   1  -5 603.772 331.797   4
   9  -1  -5 33.0895 192.031   7
   9  -1  -4 1637.94 395.249   4
   9  -1  -4 1456.95 358.570   7
   9  -1  -3 4596.37 644.607   7
   9   1  -3 3892.50 585.742   7
   9   1  -2 983.802 321.615   7
   9  -1  -2 1501.37 380.092   7
   9   1  -1 4526.34 609.013   7
   9  -1  -1 4794.42 633.641   7
   9   1   0 17030.0 1167.65   7
   9  -1   0 17997.6 1214.52   7
   9   1   1 18980.6 1211.38   7
   9  -1   1 16283.6 1151.15   7
   9   1   2 819.619 274.096   7
   9  -1   2 1152.56 320.882   7
   9   1   3 984.698 316.785   7
   9  -1   3 531.372 244.668   7
   9   1   4 20.8064 149.135   7
   9  -1   4 88.8006 177.835   7
   9   1   5 2284.65 387.992   7
   9  -1   5 2487.89 408.084   7
   9   1   6-117.523 128.242   7
   9  -1   6 3.40712 142.685   7
   9   1   7 291.367 178.563   7
   9  -1   7 237.199 203.547   7
   9   1   8 1563.22 290.767   7
   9  -1   8 1653.35 310.453   7
   9   1   9 703.337 199.085   7
   9  -1   9 546.897 184.217   7
   9   1  10 269.357 107.037   7
   9  -1  10 314.527 144.814   7
   9   1  11 353.115 127.369   7
   9  -1  11 591.094 173.152   7
   9  -1  12 13748.7 732.330   7
   9  -1  13 2953.47 310.701   7
   9  -1  14 726.387 145.107   7
   9   2 -21 10505.6 650.910   4
   9   2 -20-30.5285 118.923   4
   9   2 -19 1555.49 303.034   4
   9   2 -18 4182.91 485.135   4
   9   2 -17 12429.7 869.769   4
   9   2 -16 2900.60 444.302   4
   9   2 -15 5.37283 153.571   4
   9   2 -14 155.359 183.080   4
   9   2 -13 255.619 256.700   4
   9   2 -12 1282.62 350.136   4
   9   2 -11 630.479 294.149   4
   9  -2 -10 15131.0 980.088   4
   9   2 -10 16065.6 1151.04   4
   9  -2  -9-155.325 204.910   4
   9   2  -9 368.331 232.305   4
   9  -2  -8-21.1636 182.598   4
   9   2  -8 1018.28 329.980   4
   9  -2  -7-125.207 165.231   4
   9   2  -7-83.8984 222.712   4
   9  -2  -6 1172.05 314.753   4
   9   2  -6 1088.50 311.713   4
   9  -2  -5 10548.3 939.790   7
   9  -2  -5 13103.1 981.256   4
   9   2  -5 14307.0 1115.88   4
   9  -2  -4 2729.32 497.073   4
   9   2  -4 3794.14 611.573   4
   9  -2  -4 2864.60 493.703   7
   9   2  -3 629.309 242.111   4
   9  -2  -3 379.103 258.998   4
   9  -2  -3 533.518 235.929   7
   9  -2  -2 1930.62 407.299   7
   9  -2  -1 15286.1 1133.18   7
   9   2   0 668.586 251.874   7
   9  -2   0 611.003 273.045   7
   9   2   1 160.328 132.649   7
   9  -2   1 200.887 205.386   7
   9   2   2 36.0059 156.290   7
   9  -2   2 0.99566 198.502   7
   9   2   3 2268.52 381.764   7
   9  -2   3 2360.55 441.285   7
   9   2   4 6356.22 603.876   7
   9  -2   4 6036.29 646.028   7
   9   2   5 55.6490 179.960   7
   9  -2   5-131.754 141.153   7
   9   2   6 1243.50 257.750   7
   9  -2   6 1537.65 334.076   7
   9  -2   7-16.9025 150.078   7
   9  -2   8 3072.42 411.260   7
   9  -2   9 787.897 224.751   7
   9  -2  10 5250.93 482.708   7
   9  -2  11 5526.44 472.904   7
   9  -2  12 1542.79 245.176   7
   9  -2  13 997.067 182.160   7
   9   3 -21 2132.41 277.972   4
   9   3 -20 284.430 155.283   4
   9   3 -19 12333.5 765.677   4
   9   3 -18 1145.52 277.804   4
   9   3 -17 2073.88 355.974   4
   9   3 -16 255.915 199.517   4
   9   3 -15 5586.72 599.492   4
   9   3 -14 453.494 238.254   4
   9   3 -13 1829.65 364.646   4
   9   3 -12 1968.46 405.931   4
   9   3 -11 19703.8 1233.07   4
   9   3 -10 4222.28 578.219   4
   9   3  -9 2364.10 437.084   4
   9   3  -8 2151.58 428.620   4
   9   3  -7 4197.26 577.935   4
   9   3  -6 874.138 308.683   4
   9   3  -5 4885.30 646.122   4
   9  -3  -5 3587.93 530.823   7
   9   3  -4 1698.39 406.910   4
   9  -3  -4 1139.09 324.444   7
   9   3  -3 2605.78 489.516   4
   9  -3  -3 2498.11 448.332   7
   9  -3  -2 10899.4 922.568   7
   9   3  -2 12272.3 1007.79   4
   9  -3  -1 6243.25 691.283   7
   9   3  -1 5889.79 725.940   4
   9  -3   0 2589.37 446.651   7
   9  -3   1 9215.31 816.980   7
   9  -3   2 186.173 213.513   7
   9  -3   3 18.9087 139.301   7
   9  -3   4 17.1291 136.510   7
   9  -3   5 1350.15 298.546   7
   9  -3   6 2686.53 403.874   7
   9  -3   7-31.1918 117.763   7
   9  -3   8 103.492 144.907   7
   9  -3   9 5933.62 517.511   7
   9  -3  10 78.1539 123.558   7
   9  -3  11 3094.73 336.003   7
   9  -3  12 348.927 105.445   7
   9  -3  13 6617.90 417.536   7
   9   4 -19 233.991 130.435   4
   9   4 -18 8869.32 619.516   4
   9   4 -17 6474.06 556.996   4
   9   4 -16 505.643 181.667   4
   9   4 -15 1210.68 288.323   4
   9   4 -14 270.869 203.544   4
   9   4 -13 13282.0 917.470   4
   9   4 -12 1349.89 312.018   4
   9   4 -11 1286.81 311.799   4
   9   4 -10 1323.43 336.151   4
   9   4  -9 9741.53 831.173   4
   9   4  -8 2039.54 406.882   4
   9   4  -7 1635.91 349.817   4
   9   4  -6 2296.06 421.065   4
   9   4  -5 6399.14 693.151   4
   9   4  -4 447.716 223.753   4
   9   4  -3-55.1932 167.162   4
   9  -4  -3 584.184 212.133   7
   9   4  -2 3481.92 503.151   4
   9  -4  -2 3197.86 470.708   7
   9   4  -1 515.253 230.618   4
   9  -4  -1 177.546 177.758   7
   9   4   0 814.027 269.207   4
   9  -4   0 876.037 255.252   7
   9   4   1 541.424 239.389   4
   9  -4   1 1020.19 310.042   7
   9   4   2 544.481 212.026   4
   9  -4   2 520.578 193.566   7
   9   4   3 960.371 256.890   4
   9  -4   3 1256.30 284.898   7
   9   4   4 1797.72 335.557   4
   9  -4   4 3135.19 431.105   7
   9   4   5 1008.51 237.375   4
   9  -4   5 2862.98 402.540   7
   9   4   6 655.773 218.912   4
   9  -4   6 1657.63 303.241   7
   9  -4   7 18927.4 915.244   7
   9   4   7 3242.15 432.037   4
   9   4   8-94.7485 122.895   4
   9  -4   8 53.3606 111.617   7
   9   4   9-171.907 121.303   4
   9  -4   9 1191.88 219.439   7
   9  -4  10 49.5871 113.419   7
   9  -4  11 3427.83 313.055   7
   9   5 -17 272.055 134.400   4
   9   5 -16 10943.6 647.729   4
   9   5 -15 3727.91 403.618   4
   9   5 -14 216.467 153.237   4
   9   5 -13 5441.57 515.634   4
  -9   5  13 5254.03 391.513   2
   9   5 -12 6722.38 596.247   4
  -9   5  12 6697.95 488.795   2
  -9   5  11 2624.38 321.955   2
   9   5 -11 2497.77 382.877   4
   9   5 -10-191.108 185.835   4
   9   5  -9 217.863 182.983   4
   9   5  -8 4148.77 486.098   4
   9   5  -7 1424.52 289.048   4
   9   5  -6 313.972 175.812   4
   9   5  -5 3233.91 436.772   4
   9   5  -4 2692.14 406.917   4
   9   5  -3 4359.10 488.329   4
   9   5  -2-204.091 191.565   4
   9   5  -1 3282.68 416.550   4
   9  -5  -1 3509.43 415.520   7
   9  -5   0 7475.50 602.713   7
   9   5   0 6555.00 570.662   4
   9   5   1 744.821 199.813   4
   9  -5   1 767.657 212.163   7
   9   5   2 350.955 140.952   4
   9  -5   2 387.302 152.694   7
   9  -5   3-25.8682 100.684   7
  -9   5  -4 1079.62 199.206   2
   9  -5   4 1502.91 265.443   7
   9  -5   5 0.54657 94.8126   7
   9  -5   6 46.6611 99.4349   7
   9  -5   7 1696.09 239.739   7
   9  -5   8 3018.13 294.597   7
  -9   6  12 149.433 99.2036   2
  -9   6  11 282.519 114.230   2
  -9   6  10 2803.90 308.106   2
  -9   6   9 12972.6 707.791   2
  -9   6   8 113.365 125.955   2
  -9   6   7 1885.85 281.096   2
  -9   6   6 3617.58 412.591   2
  -9   6   5 308.877 166.134   2
  -9   6   4 438.628 180.390   2
  -9   6   3 914.057 235.287   2
  -9   6   2 1323.54 259.843   2
  -9   6   1 7355.69 558.491   2
  -9   6   0 81.1416 112.330   2
  -9   6  -1 456.713 164.034   2
  -9   6  -2 2585.77 283.557   2
  -9   6  -3 2029.02 243.177   2
  -9   7   8 993.818 161.769   2
  -9   7   7-20.3005 96.7196   2
  -9   7   6 90.6130 93.7516   2
  -9   7   5 199.268 121.310   2
  -9   7   4 9164.25 532.570   2
  -9   7   3-89.7243 98.7492   2
  -9   7   2 1397.50 208.154   2
  -9   7   1 946.634 175.222   2
  -9   7   0 9954.68 489.759   2
  10   0 -17-170.109 126.713   4
  10   0 -16-7.47996 130.983   4
  10   0 -15 104.395 127.041   4
  10   0 -14 83.9929 121.460   4
  10   0 -13 288.348 163.614   4
  10   0 -12 6887.67 615.075   4
  10   0 -11 73.9595 143.045   4
  10   0 -10 7045.74 656.460   4
  10   0  -9 74.9294 161.411   4
  10   0  -8 565.130 222.712   4
  10   0  -7 120.223 170.279   4
  10   0  -6 1321.21 335.171   4
  10   0  -5 96.9443 152.627   4
  10   0  -4 13999.0 972.109   4
  10   0  -3 358.172 260.685   4
  10   0  -2 2063.16 396.193   4
  10   0  -1 231.298 195.242   4
  10   0  -1-243.637 177.913   7
  10   0   0 4639.44 521.955   7
  10   0   0 4560.08 563.126   4
  10   0   1 55.9997 161.586   7
  10   0   2 8707.92 681.326   7
  10   0   3 23.0586 116.075   7
  10   0   4 1654.17 285.019   7
  10   0   5 15.3433 109.165   7
  10   0   6 28.5839 99.0580   7
  10   0   7 317.367 123.982   7
  10   0   8 2953.69 308.800   7
  10   0   9-125.817 95.2117   7
  10   1 -18 284.476 108.329   4
  10   1 -17 86.0523 107.110   4
  10   1 -16 1983.30 302.632   4
  10   1 -15 2071.72 327.482   4
  10  -1 -14 6225.95 509.619   4
  10   1 -14 6180.45 564.700   4
  10  -1 -13 4113.40 430.097   4
  10   1 -13 4159.02 476.030   4
  10  -1 -12 4545.02 474.447   4
  10   1 -12 4176.82 491.278   4
  10  -1 -11 156.129 161.225   4
  10   1 -11 441.834 196.763   4
  10  -1 -10 3490.26 446.545   4
  10   1 -10 4078.05 504.992   4
  10  -1  -9 1332.78 269.880   4
  10   1  -9 1227.05 307.260   4
  10  -1  -8 357.260 191.017   4
  10   1  -8 404.179 186.428   4
  10  -1  -7 79.9782 160.297   4
  10   1  -7-41.9411 169.044   4
  10  -1  -6 3146.25 435.269   4
  10   1  -6 4016.58 540.369   4
  10  -1  -5 1503.32 344.352   4
  10   1  -5 1313.12 332.778   4
  10  -1  -4 53.7394 148.972   4
  10   1  -4-105.081 150.302   4
  10  -1  -3 125.112 187.252   4
  10   1  -3 206.930 202.153   4
  10  -1  -2 14542.9 965.460   7
  10  -1  -2 16039.0 997.821   4
  10   1  -2 17543.7 1096.32   4
  10  -1  -1 3027.78 438.317   4
  10   1  -1 3326.68 481.302   4
  10  -1  -1 3042.25 439.440   7
  10   1   0 1081.96 318.265   4
  10  -1   0 1319.81 298.499   4
  10  -1   0 1345.94 296.901   7
  10   1   1 97.7822 169.196   4
  10  -1   1 71.8410 146.308   7
  10  -1   2 3956.84 472.872   7
  10   1   3 3049.12 381.427   7
  10  -1   3 2991.75 392.734   7
  10   1   4 3037.34 356.712   7
  10  -1   4 3405.89 413.684   7
  10   1   5 3883.15 390.237   7
  10  -1   5 3999.65 428.525   7
  10   1   6 5419.52 434.303   7
  10  -1   6 5934.45 496.662   7
  10  -1   7 4925.06 427.240   7
  10  -1   8 1297.23 208.344   7
  10  -1   9 837.861 163.499   7
  10   2 -18 1397.13 223.962   4
  10   2 -17 1446.21 251.245   4
  10   2 -16 2922.59 359.759   4
  10   2 -15 3107.15 385.416   4
  10   2 -14 376.686 161.349   4
  10   2 -13 607.980 223.368   4
  10   2 -12 2361.81 375.539   4
  10   2 -11 1939.82 360.376   4
  10   2 -10 387.499 203.383   4
  10   2  -9 21.2715 149.042   4
  10   2  -8 1635.83 350.206   4
  10   2  -7 10148.8 811.748   4
  10  -2  -6 593.980 193.370   4
  10   2  -6-109.105 165.291   4
  10  -2  -5-167.362 173.679   4
  10   2  -5-144.349 157.648   4
  10  -2  -4 1887.83 312.724   4
  10   2  -4 2238.23 411.148   4
  10  -2  -3 12594.6 816.174   4
  10   2  -3 12816.3 924.433   4
  10  -2  -2 238.731 159.591   4
  10   2  -2 256.808 196.691   4
  10  -2  -2 75.9390 172.087   7
  10  -2  -1 413.622 197.104   4
  10   2  -1 299.092 198.981   4
  10  -2  -1 230.459 169.039   7
  10  -2   0 2390.47 346.333   4
  10   2   0 3089.29 438.626   4
  10  -2   0 2863.22 415.843   7
  10   2   1 2718.89 471.277   4
  10  -2   1 4279.98 482.168   7
  10  -2   1 3450.61 437.920   4
  10   2   2 358.244 208.037   4
  10  -2   2 384.145 150.528   4
  10  -2   2 415.388 170.657   7
  10   2   3 1140.10 315.734   4
  10  -2   3 1853.04 304.644   4
  10   2   4 480.140 178.442   4
  10  -2   4 1664.07 280.778   7
  10  -2   5 6755.36 534.347   7
  10  -2   6 428.917 148.163   7
  10  -2   7 211.772 113.195   7
  10   2   8 19.8466 78.7413   4
  10  -2   8 25.4809 68.1468   7
  10  -2   9 95.8109 75.0275   7
  10   3 -17 7674.68 507.105   4
  10   3 -16 3054.75 347.163   4
  10   3 -15 1049.72 230.339   4
  10   3 -14 2182.09 310.747   4
  10   3 -13 15246.8 863.105   4
  10   3 -12 1179.06 259.956   4
  10   3 -11 97.6869 125.247   4
  10   3 -10 1442.73 309.745   4
  10   3  -9 5552.51 571.178   4
  10   3  -8 1025.73 264.171   4
  10   3  -7 1455.29 321.283   4
  10   3  -6 4.84530 144.372   4
  10   3  -5 11250.6 819.273   4
  10   3  -4 538.734 224.067   4
  10   3  -3 508.641 210.629   4
  10   3  -2 201.465 178.183   4
  10  -3  -1 10335.5 732.895   7
  10   3  -1 10305.8 800.859   4
  10   3   0-23.5744 122.326   4
  10  -3   0-53.7765 113.099   7
  10   3   1 42.8481 142.120   4
  10  -3   1 115.374 136.552   7
  10   3   2 375.252 182.902   4
  10  -3   2-63.1920 106.450   7
  10   3   3 120.328 111.016   4
  10  -3   3 73.9199 117.258   7
  10   3   4 575.027 183.472   4
  10  -3   4 644.903 161.052   7
  10   3   5 1762.96 269.382   4
  10  -3   5 3744.23 365.333   7
  10   3   6 211.261 120.132   4
  10  -3   6 228.998 111.870   7
  10  -3   7 2983.39 297.706   7
  10  -3   8 471.502 122.182   7
  10   4 -14 2405.20 303.933   4
  10   4 -13 837.917 193.656   4
 -10   4  12 347.543 106.810   2
  10   4 -12 22.4581 105.508   4
  10   4 -11 15622.9 838.765   4
  10   4 -10 1453.47 281.758   4
  10   4  -9 671.206 202.467   4
  10   4  -8 5018.59 494.338   4
  10   4  -7 2435.25 340.753   4
  10   4  -6 773.271 206.710   4
  10   4  -5 887.513 219.265   4
  10   4  -4 2564.51 368.008   4
  10   4  -3 2968.64 379.806   4
  10   4  -2-280.537 180.892   4
  10   4  -1 311.774 155.812   4
  10   4   0 82.4941 118.359   4
  10   4   1 1070.58 211.006   4
  10   4   2 868.118 193.950   4
  10  -4   2 1686.89 246.854   7
 -10   4  -3 1481.67 194.769   2
  10  -4   3 1351.37 214.825   7
  10  -4   4 701.501 159.818   7
  10  -4   5 2641.73 263.224   7
 -10   5   9 5292.35 376.661   2
 -10   5   8 136.211 82.0888   2
  10   5  -7 193.866 107.569   4
 -10   5   7 930.876 184.274   2
  10   5  -6 2440.04 285.310   4
 -10   5   6 4491.39 378.074   2
  10   5  -5 598.593 153.038   4
 -10   5   5 1378.87 217.506   2
 -10   5   4 78.5008 102.557   2
 -10   5   3 485.509 149.857   2
 -10   5   2 1339.23 209.292   2
 -10   5   1 1592.53 215.585   2
 -10   5   0 269.793 115.528   2
  11   0 -10 88.7146 81.1026   4
  11   0  -9 223.429 125.812   4
  11   0  -8 19928.2 860.980   4
  11   0  -7 28.9466 121.127   4
  11   0  -6 1915.90 276.162   4
  11   0  -5 3.46790 89.6054   4
  11   0  -4 5026.28 424.746   4
  11   0  -3-46.2625 106.824   4
  11   0  -2 3812.53 362.518   4
  11   0  -1 29.9562 79.5475   4
  11   0   0 2145.88 258.344   4
  11   0   1 96.9555 102.202   4
  11   0   2 253.268 108.131   4
  11   1 -11 13.0332 104.040   4
  11   1 -10 2206.33 275.718   4
  11   1  -9 610.904 164.129   4
  11   1  -8 207.366 131.349   4
  11   1  -7 1888.12 273.572   4
  11   1  -6 405.969 141.705   4
  11  -1  -5 162.044 110.226   4
  11   1  -5 527.057 151.055   4
  11  -1  -4 5565.67 412.456   4
  11   1  -4 7459.32 532.587   4
  11  -1  -3 910.008 182.056   4
  11   1  -3 1189.37 227.663   4
  11  -1  -2 4328.32 354.941   4
  11   1  -2 5560.70 454.578   4
  11  -1  -1-266.407 128.669   4
  11   1  -1 152.752 112.351   4
  11   1   0 86.9273 77.5060   4
  11   1   1 2089.39 254.418   4
  11   1   2 1928.79 233.878   4
  11   2 -10-21.0428 83.4074   4
  11   2  -9 5700.20 440.461   4
  11   2  -8 68.5167 90.4809   4
  11   2  -7 2252.94 289.655   4
  11   2  -6 2847.98 329.038   4
  11   2  -5 16542.8 790.284   4
  11   2  -4 2152.67 284.021   4
  11   2  -3 1422.75 224.408   4
  11   2  -2 43.9324 84.8359   4
  11   2  -1 3579.10 341.692   4
  11   2   0 415.614 131.883   4
  11   3  -5 158.210 98.3730   4
   0   0   0    0.00    0.00   0

TITL MO3 in P2/c
REM P2/c (#13 in standard setting)
CELL 1.54184   9.144673   9.662088  24.931242  90.0000  99.2999  90.0000
ZERR    9.00   0.000330   0.000384   0.000961   0.0000   0.0037   0.0000
LATT  1
SYMM -x, y,-z+1/2
SFAC C H N O
UNIT 99.00 90.00 9.00 9.00
TREF
HKLF 4
END
;
_shelx_hkl_checksum                74589
_olex2_submission_special_instructions  'No special instructions were received'
_oxdiff_exptl_absorpt_empirical_details
;
Empirical correction (ABSPACK) includes:
- Absorption correction using spherical harmonics
- Frame scaling
;
_oxdiff_exptl_absorpt_empirical_full_max  1.687
_oxdiff_exptl_absorpt_empirical_full_min  0.567
