# Supplementary material for: Chromene-based BioAIEgens: ‘in-water’ synthesis, regiostructure-dependent fluorescence and ER-specific imaging
Source: Natl Sci Rev. 2023 Sep 4;10(11):nwad233. doi: 10.1093/nsr/nwad233 (PMC10769509; doi:10.1093/nsr/nwad233)
Supplement: nwad233_Supplemental_Files [file nwad233_supplemental_files.zip › OMe_Cg.cif]

data_OMe_Cg
_audit_creation_date               2020-10-29
_audit_creation_method
;
Olex2 1.3
(compiled 2020.07.31 svn.rc2a77460 for OlexSys, GUI svn.r6145)
;
_shelx_SHELXL_version_number       '2018/3'
_audit_contact_author_address      ?
_audit_contact_author_email        ?
_audit_contact_author_name         ''
_audit_contact_author_phone        ?
_publ_contact_author_id_orcid      ?
_publ_section_references
;
Dolomanov, O.V., Bourhis, L.J., Gildea, R.J, Howard, J.A.K. & Puschmann, H.
 (2009), J. Appl. Cryst. 42, 339-341.

Sheldrick, G.M. (2015). Acta Cryst. A71, 3-8.

Sheldrick, G.M. (2015). Acta Cryst. C71, 3-8.
;
_chemical_name_common              ?
_chemical_name_systematic          ?
_chemical_formula_moiety           'C25 H23 N O5 S'
_chemical_formula_sum              'C25 H23 N O5 S'
_chemical_formula_weight           449.50
_chemical_melting_point            ?
loop_
  _atom_type_symbol
  _atom_type_description
  _atom_type_scat_dispersion_real
  _atom_type_scat_dispersion_imag
  _atom_type_scat_source
 'C' 'C' 0.0033 0.0016 'International Tables Vol C Tables 4.2.6.8 and 6.1.1.4'
 'H' 'H' 0.0000 0.0000 'International Tables Vol C Tables 4.2.6.8 and 6.1.1.4'
 'N' 'N' 0.0061 0.0033 'International Tables Vol C Tables 4.2.6.8 and 6.1.1.4'
 'O' 'O' 0.0106 0.0060 'International Tables Vol C Tables 4.2.6.8 and 6.1.1.4'
 'S' 'S' 0.1246 0.1234 'International Tables Vol C Tables 4.2.6.8 and 6.1.1.4'

_shelx_space_group_comment
;
The symmetry employed for this shelxl refinement is uniquely defined
by the following loop, which should always be used as a source of
symmetry information in preference to the above space-group names.
They are only intended as comments.
;
_space_group_crystal_system        'triclinic'
_space_group_IT_number             2
_space_group_name_H-M_alt          'P -1'
_space_group_name_Hall             '-P 1'
loop_
  _space_group_symop_operation_xyz
 'x, y, z'
 '-x, -y, -z'

_cell_length_a                     8.5596(5)
_cell_length_b                     9.2204(5)
_cell_length_c                     13.9401(8)
_cell_angle_alpha                  101.702(5)
_cell_angle_beta                   94.406(5)
_cell_angle_gamma                  95.249(5)
_cell_volume                       1067.66(11)
_cell_formula_units_Z              2
_cell_measurement_reflns_used      3166
_cell_measurement_temperature      149.99(10)
_cell_measurement_theta_max        29.1040
_cell_measurement_theta_min        2.4500
_shelx_estimated_absorpt_T_max     ?
_shelx_estimated_absorpt_T_min     ?
_exptl_absorpt_coefficient_mu      0.190
_exptl_absorpt_correction_T_max    1.00000
_exptl_absorpt_correction_T_min    0.22469
_exptl_absorpt_correction_type     multi-scan
_exptl_absorpt_process_details
;
CrysAlisPro 1.171.38.43f (Rigaku Oxford Diffraction, 2015)
Empirical absorption correction using spherical harmonics,
 implemented in SCALE3 ABSPACK scaling algorithm.
;
_exptl_absorpt_special_details     ?
_exptl_crystal_colour              yellow
_exptl_crystal_colour_primary      yellow
_exptl_crystal_density_diffrn      1.398
_exptl_crystal_density_meas        ?
_exptl_crystal_density_method      ?
_exptl_crystal_description         block
_exptl_crystal_F_000               472
_exptl_crystal_size_max            0.13
_exptl_crystal_size_mid            0.12
_exptl_crystal_size_min            0.1
_exptl_transmission_factor_max     ?
_exptl_transmission_factor_min     ?
_diffrn_reflns_av_R_equivalents    0.0346
_diffrn_reflns_av_unetI/netI       0.0635
_diffrn_reflns_Laue_measured_fraction_full  0.999
_diffrn_reflns_Laue_measured_fraction_max  0.999
_diffrn_reflns_limit_h_max         10
_diffrn_reflns_limit_h_min         -8
_diffrn_reflns_limit_k_max         9
_diffrn_reflns_limit_k_min         -10
_diffrn_reflns_limit_l_max         13
_diffrn_reflns_limit_l_min         -16
_diffrn_reflns_number              6637
_diffrn_reflns_point_group_measured_fraction_full  0.999
_diffrn_reflns_point_group_measured_fraction_max  0.999
_diffrn_reflns_theta_full          24.999
_diffrn_reflns_theta_max           24.999
_diffrn_reflns_theta_min           2.269
_diffrn_ambient_environment        N~2~
_diffrn_ambient_temperature        149.99(10)
_diffrn_detector                   'CCD plate'
_diffrn_detector_area_resol_mean   5.2684
_diffrn_detector_type              AtlasS2
_diffrn_measured_fraction_theta_full  0.999
_diffrn_measured_fraction_theta_max  0.999
_diffrn_measurement_details
;
List of Runs (angles in degrees, time in seconds):

  # Type    Start    End  Width  t~exp~   \w     \q     \k     \f   Frames
--------------------------------------------------------------------------
  1  \w    -56.00  36.00   1.00    1.50    --   11.90 -57.00  30.00   92
  2  \w    -12.00  79.00   1.00    1.50    --   11.90  77.00 -60.00   91
  3  \w    -14.00  82.00   1.00    1.50    --   11.90  57.00-180.00   96
;
_diffrn_measurement_device         'four-circle diffractometer'
_diffrn_measurement_device_type    'SuperNova, Dual, Cu at zero, AtlasS2'
_diffrn_measurement_method         '\w scans'
_diffrn_orient_matrix_type        
 'CrysAlisPro convention (1999,Acta A55,543-557)'
_diffrn_orient_matrix_UB_11        0.0050958000
_diffrn_orient_matrix_UB_12        -0.0537453000
_diffrn_orient_matrix_UB_13        -0.0436263000
_diffrn_orient_matrix_UB_21        0.0502628000
_diffrn_orient_matrix_UB_22        -0.0380601000
_diffrn_orient_matrix_UB_23        0.0267275000
_diffrn_orient_matrix_UB_31        -0.0666285000
_diffrn_orient_matrix_UB_32        -0.0436998000
_diffrn_orient_matrix_UB_33        0.0104169000
_diffrn_radiation_monochromator    mirror
_diffrn_radiation_probe            x-ray
_diffrn_radiation_type             'Mo K\a'
_diffrn_radiation_wavelength       0.71073
_diffrn_source                     'micro-focus sealed X-ray tube'
_diffrn_source_type                'SuperNova (Mo) X-ray Source'
_reflns_Friedel_coverage           0.000
_reflns_Friedel_fraction_full      .
_reflns_Friedel_fraction_max       .
_reflns_number_gt                  3057
_reflns_number_total               3749
_reflns_odcompleteness_completeness  99.79
_reflns_odcompleteness_iscentric   1
_reflns_odcompleteness_theta       26.32
_reflns_special_details
;
 Reflections were merged by SHELXL according to the crystal
 class for the calculation of statistics and refinement.
 
 _reflns_Friedel_fraction is defined as the number of unique
 Friedel pairs measured divided by the number that would be
 possible theoretically, ignoring centric projections and
 systematic absences.
;
_reflns_threshold_expression       'I > 2\s(I)'
_computing_cell_refinement         'CrysAlisPro 1.171.38.43f (Rigaku OD, 2015)'
_computing_data_collection         'CrysAlisPro 1.171.38.43f (Rigaku OD, 2015)'
_computing_data_reduction          'CrysAlisPro 1.171.38.43f (Rigaku OD, 2015)'
_computing_molecular_graphics      'Olex2 1.3 (Dolomanov et al., 2009)'
_computing_publication_material    'Olex2 1.3 (Dolomanov et al., 2009)'
_computing_structure_refinement    'SHELXL 2018/3 (Sheldrick, 2015)'
_computing_structure_solution      'SHELXT 2018/2 (Sheldrick, 2018)'
_refine_diff_density_max           0.236
_refine_diff_density_min           -0.413
_refine_diff_density_rms           0.061
_refine_ls_extinction_coef         .
_refine_ls_extinction_method       none
_refine_ls_goodness_of_fit_ref     1.053
_refine_ls_hydrogen_treatment      constr
_refine_ls_matrix_type             full
_refine_ls_number_parameters       291
_refine_ls_number_reflns           3749
_refine_ls_number_restraints       0
_refine_ls_R_factor_all            0.0567
_refine_ls_R_factor_gt             0.0454
_refine_ls_restrained_S_all        1.053
_refine_ls_shift/su_max            0.001
_refine_ls_shift/su_mean           0.000
_refine_ls_structure_factor_coef   Fsqd
_refine_ls_weighting_details      
 'w=1/[\s^2^(Fo^2^)+(0.0511P)^2^] where P=(Fo^2^+2Fc^2^)/3'
_refine_ls_weighting_scheme        calc
_refine_ls_wR_factor_gt            0.1061
_refine_ls_wR_factor_ref           0.1166
_refine_special_details            ?
_olex2_refinement_description
;
1. Fixed Uiso
 At 1.2 times of:
  All C(H) groups, All C(H,H) groups
 At 1.5 times of:
  All C(H,H,H) groups
2.a Secondary CH2 refined with riding coordinates:
 C19(H19A,H19B), C9(H9A,H9B)
2.b Aromatic/amide H refined with riding coordinates:
 C7(H7), C5(H5), C17(H17), C25(H25), C13(H13), C21(H21), C16(H16), C3(H3),
 C14(H14), C24(H24), C23(H23), C2(H2), C22(H22)
2.c Idealised Me refined as rotating group:
 C18(H18A,H18B,H18C), C10(H10A,H10B,H10C)
;
_atom_sites_solution_hydrogens     geom
_atom_sites_solution_primary       dual
_atom_sites_solution_secondary     ?
loop_
  _atom_site_label
  _atom_site_type_symbol
  _atom_site_fract_x
  _atom_site_fract_y
  _atom_site_fract_z
  _atom_site_U_iso_or_equiv
  _atom_site_adp_type
  _atom_site_occupancy
  _atom_site_site_symmetry_order
  _atom_site_calc_flag
  _atom_site_refinement_flags_posn
  _atom_site_refinement_flags_adp
  _atom_site_refinement_flags_occupancy
  _atom_site_disorder_assembly
  _atom_site_disorder_group
 S1 S 0.49758(5) 0.40712(5) 0.68374(4) 0.02176(17) Uani 1 1 d . . . . .
 O5 O 0.52042(14) 0.56097(14) 0.67723(11) 0.0260(4) Uani 1 1 d . . . . .
 O2 O 0.06880(15) -0.09209(15) 0.37404(11) 0.0287(4) Uani 1 1 d . . . . .
 O4 O 0.62822(15) 0.32047(15) 0.67617(12) 0.0304(4) Uani 1 1 d . . . . .
 O3 O 0.35246(16) 0.10450(15) 0.63705(12) 0.0315(4) Uani 1 1 d . . . . .
 O1 O 0.32353(18) -0.00540(16) 0.03519(12) 0.0350(4) Uani 1 1 d . . . . .
 N1 N 0.36311(18) 0.32835(17) 0.58924(13) 0.0224(4) Uani 1 1 d . . . . .
 C6 C 0.2630(2) 0.0328(2) 0.29311(16) 0.0207(5) Uani 1 1 d . . . . .
 C11 C 0.3288(2) 0.1713(2) 0.57167(16) 0.0233(5) Uani 1 1 d . . . . .
 C20 C 0.1775(2) 0.5261(2) 0.60040(16) 0.0212(5) Uani 1 1 d . . . . .
 C7 C 0.3183(2) 0.1286(2) 0.38841(16) 0.0222(5) Uani 1 1 d . . . . .
 H7 H 0.384507 0.215737 0.392171 0.027 Uiso 1 1 calc R U . . .
 C1 C 0.1337(2) -0.0741(2) 0.28934(16) 0.0231(5) Uani 1 1 d . . . . .
 C8 C 0.2731(2) 0.0903(2) 0.47073(16) 0.0224(5) Uani 1 1 d . . . . .
 C5 C 0.3215(2) 0.0517(2) 0.20586(16) 0.0229(5) Uani 1 1 d . . . . .
 H5 H 0.407787 0.121609 0.207583 0.027 Uiso 1 1 calc R U . . .
 C12 C 0.4164(2) 0.3966(2) 0.79472(15) 0.0201(5) Uani 1 1 d . . . . .
 C19 C 0.2750(2) 0.4267(2) 0.53603(17) 0.0274(5) Uani 1 1 d . . . . .
 H19A H 0.206387 0.364555 0.481711 0.033 Uiso 1 1 calc R U . . .
 H19B H 0.350120 0.488249 0.508572 0.033 Uiso 1 1 calc R U . . .
 C17 C 0.3141(2) 0.4977(2) 0.83211(16) 0.0248(5) Uani 1 1 d . . . . .
 H17 H 0.286071 0.570062 0.798299 0.030 Uiso 1 1 calc R U . . .
 C4 C 0.2528(2) -0.0326(2) 0.11597(16) 0.0250(5) Uani 1 1 d . . . . .
 C25 C 0.2147(2) 0.6799(2) 0.62230(16) 0.0244(5) Uani 1 1 d . . . . .
 H25 H 0.299879 0.721830 0.595822 0.029 Uiso 1 1 calc R U . . .
 C9 C 0.1812(2) -0.0600(2) 0.46043(16) 0.0251(5) Uani 1 1 d . . . . .
 H9A H 0.253126 -0.136013 0.455366 0.030 Uiso 1 1 calc R U . . .
 H9B H 0.125992 -0.061761 0.518474 0.030 Uiso 1 1 calc R U . . .
 C13 C 0.4603(2) 0.2895(2) 0.84540(17) 0.0263(5) Uani 1 1 d . . . . .
 H13 H 0.527943 0.221440 0.819662 0.032 Uiso 1 1 calc R U . . .
 C15 C 0.2972(2) 0.3832(2) 0.97325(16) 0.0264(5) Uani 1 1 d . . . . .
 C21 C 0.0468(2) 0.4659(2) 0.63843(17) 0.0286(5) Uani 1 1 d . . . . .
 H21 H 0.018147 0.363524 0.623011 0.034 Uiso 1 1 calc R U . . .
 C16 C 0.2546(2) 0.4888(2) 0.92045(17) 0.0282(5) Uani 1 1 d . . . . .
 H16 H 0.184568 0.555045 0.945189 0.034 Uiso 1 1 calc R U . . .
 C3 C 0.1224(2) -0.1337(2) 0.11351(17) 0.0295(5) Uani 1 1 d . . . . .
 H3 H 0.074495 -0.188497 0.053323 0.035 Uiso 1 1 calc R U . . .
 C14 C 0.4021(2) 0.2855(2) 0.93461(18) 0.0301(5) Uani 1 1 d . . . . .
 H14 H 0.433749 0.215742 0.969672 0.036 Uiso 1 1 calc R U . . .
 C24 C 0.1270(2) 0.7713(2) 0.68288(18) 0.0314(6) Uani 1 1 d . . . . .
 H24 H 0.153752 0.873978 0.697130 0.038 Uiso 1 1 calc R U . . .
 C23 C 0.0001(3) 0.7105(3) 0.72218(18) 0.0366(6) Uani 1 1 d . . . . .
 H23 H -0.057837 0.771601 0.763955 0.044 Uiso 1 1 calc R U . . .
 C2 C 0.0624(2) -0.1543(2) 0.19994(18) 0.0314(6) Uani 1 1 d . . . . .
 H2 H -0.025937 -0.222146 0.197591 0.038 Uiso 1 1 calc R U . . .
 C22 C -0.0405(2) 0.5575(3) 0.69897(18) 0.0356(6) Uani 1 1 d . . . . .
 H22 H -0.127321 0.516306 0.724359 0.043 Uiso 1 1 calc R U . . .
 C18 C 0.2324(3) 0.3759(3) 1.06964(18) 0.0392(6) Uani 1 1 d . . . . .
 H18A H 0.190554 0.467628 1.094883 0.059 Uiso 1 1 calc R U . . .
 H18B H 0.315122 0.360623 1.115872 0.059 Uiso 1 1 calc R U . . .
 H18C H 0.150100 0.294731 1.059697 0.059 Uiso 1 1 calc R U . . .
 C10 C 0.2522(3) -0.0818(3) -0.05988(18) 0.0439(6) Uani 1 1 d . . . . .
 H10A H 0.308883 -0.048847 -0.109722 0.066 Uiso 1 1 calc R U . . .
 H10B H 0.144671 -0.060850 -0.067591 0.066 Uiso 1 1 calc R U . . .
 H10C H 0.255054 -0.187168 -0.066147 0.066 Uiso 1 1 calc R U . . .

loop_
  _atom_site_aniso_label
  _atom_site_aniso_U_11
  _atom_site_aniso_U_22
  _atom_site_aniso_U_33
  _atom_site_aniso_U_23
  _atom_site_aniso_U_13
  _atom_site_aniso_U_12
 S1 0.0244(3) 0.0216(3) 0.0193(3) 0.0034(2) 0.0039(2) 0.00308(19)
 O5 0.0319(7) 0.0219(8) 0.0248(9) 0.0066(7) 0.0058(6) -0.0012(5)
 O2 0.0337(8) 0.0282(8) 0.0219(10) 0.0036(7) 0.0031(7) -0.0056(6)
 O4 0.0292(7) 0.0327(9) 0.0308(10) 0.0063(7) 0.0062(7) 0.0100(6)
 O3 0.0480(9) 0.0250(8) 0.0215(10) 0.0069(7) -0.0018(7) 0.0046(6)
 O1 0.0545(9) 0.0360(9) 0.0139(9) 0.0033(7) 0.0078(7) 0.0016(7)
 N1 0.0311(9) 0.0188(9) 0.0168(11) 0.0023(7) 0.0014(8) 0.0047(6)
 C6 0.0271(10) 0.0160(10) 0.0196(13) 0.0023(9) 0.0038(9) 0.0069(7)
 C11 0.0269(10) 0.0248(12) 0.0184(13) 0.0029(10) 0.0044(9) 0.0058(8)
 C20 0.0267(10) 0.0249(11) 0.0131(12) 0.0070(9) -0.0007(9) 0.0039(8)
 C7 0.0247(10) 0.0185(11) 0.0224(13) 0.0020(9) 0.0036(9) 0.0012(8)
 C1 0.0311(11) 0.0198(11) 0.0200(13) 0.0058(9) 0.0061(9) 0.0039(8)
 C8 0.0261(10) 0.0197(11) 0.0215(13) 0.0033(9) 0.0034(9) 0.0049(8)
 C5 0.0281(10) 0.0193(11) 0.0222(13) 0.0047(9) 0.0063(9) 0.0035(8)
 C12 0.0220(10) 0.0206(11) 0.0160(12) 0.0017(9) 0.0001(8) -0.0006(7)
 C19 0.0381(12) 0.0253(12) 0.0201(13) 0.0067(10) 0.0022(10) 0.0071(9)
 C17 0.0309(11) 0.0230(11) 0.0209(13) 0.0053(10) 0.0027(9) 0.0044(8)
 C4 0.0390(11) 0.0205(11) 0.0172(13) 0.0037(9) 0.0050(10) 0.0111(8)
 C25 0.0297(10) 0.0245(12) 0.0203(13) 0.0089(10) 0.0017(9) 0.0022(8)
 C9 0.0371(11) 0.0233(11) 0.0154(13) 0.0051(9) 0.0032(9) 0.0024(8)
 C13 0.0306(11) 0.0255(12) 0.0229(14) 0.0057(10) 0.0015(9) 0.0044(8)
 C15 0.0290(11) 0.0307(12) 0.0163(13) 0.0040(10) -0.0017(9) -0.0077(9)
 C21 0.0282(11) 0.0294(12) 0.0258(14) 0.0057(10) -0.0040(10) -0.0042(9)
 C16 0.0300(11) 0.0312(13) 0.0232(14) 0.0028(10) 0.0061(10) 0.0053(8)
 C3 0.0401(12) 0.0282(12) 0.0167(13) -0.0007(10) -0.0044(10) 0.0025(9)
 C14 0.0379(12) 0.0277(12) 0.0256(15) 0.0113(10) -0.0038(10) 0.0005(9)
 C24 0.0456(13) 0.0271(12) 0.0248(14) 0.0082(10) 0.0029(11) 0.0155(9)
 C23 0.0406(13) 0.0501(16) 0.0244(15) 0.0094(12) 0.0074(11) 0.0259(11)
 C2 0.0343(12) 0.0280(12) 0.0281(15) 0.0026(11) -0.0016(10) -0.0057(9)
 C22 0.0218(11) 0.0611(17) 0.0265(15) 0.0156(12) 0.0029(10) 0.0037(10)
 C18 0.0436(13) 0.0511(16) 0.0213(14) 0.0094(12) 0.0025(11) -0.0070(11)
 C10 0.0724(17) 0.0387(15) 0.0174(15) -0.0003(11) 0.0046(12) 0.0032(12)

_geom_special_details
;
 All esds (except the esd in the dihedral angle between two l.s. planes)
 are estimated using the full covariance matrix.  The cell esds are taken
 into account individually in the estimation of esds in distances, angles
 and torsion angles; correlations between esds in cell parameters are only
 used when they are defined by crystal symmetry.  An approximate (isotropic)
 treatment of cell esds is used for estimating esds involving l.s. planes.
;
loop_
  _geom_bond_atom_site_label_1
  _geom_bond_atom_site_label_2
  _geom_bond_distance
  _geom_bond_site_symmetry_2
  _geom_bond_publ_flag
 S1 O5 1.4363(14) . ?
 S1 O4 1.4308(14) . ?
 S1 N1 1.6774(16) . ?
 S1 C12 1.761(2) . ?
 O2 C1 1.376(3) . ?
 O2 C9 1.445(2) . ?
 O3 C11 1.213(2) . ?
 O1 C4 1.375(3) . ?
 O1 C10 1.430(3) . ?
 N1 C11 1.418(3) . ?
 N1 C19 1.501(2) . ?
 C6 C7 1.456(3) . ?
 C6 C1 1.403(3) . ?
 C6 C5 1.388(3) . ?
 C11 C8 1.473(3) . ?
 C20 C19 1.505(3) . ?
 C20 C25 1.390(3) . ?
 C20 C21 1.392(3) . ?
 C7 H7 0.9300 . ?
 C7 C8 1.341(3) . ?
 C1 C2 1.378(3) . ?
 C8 C9 1.504(3) . ?
 C5 H5 0.9300 . ?
 C5 C4 1.389(3) . ?
 C12 C17 1.389(3) . ?
 C12 C13 1.388(3) . ?
 C19 H19A 0.9700 . ?
 C19 H19B 0.9700 . ?
 C17 H17 0.9300 . ?
 C17 C16 1.383(3) . ?
 C4 C3 1.380(3) . ?
 C25 H25 0.9300 . ?
 C25 C24 1.383(3) . ?
 C9 H9A 0.9700 . ?
 C9 H9B 0.9700 . ?
 C13 H13 0.9300 . ?
 C13 C14 1.381(3) . ?
 C15 C16 1.392(3) . ?
 C15 C14 1.390(3) . ?
 C15 C18 1.504(3) . ?
 C21 H21 0.9300 . ?
 C21 C22 1.381(3) . ?
 C16 H16 0.9300 . ?
 C3 H3 0.9300 . ?
 C3 C2 1.387(3) . ?
 C14 H14 0.9300 . ?
 C24 H24 0.9300 . ?
 C24 C23 1.378(3) . ?
 C23 H23 0.9300 . ?
 C23 C22 1.387(3) . ?
 C2 H2 0.9300 . ?
 C22 H22 0.9300 . ?
 C18 H18A 0.9600 . ?
 C18 H18B 0.9600 . ?
 C18 H18C 0.9600 . ?
 C10 H10A 0.9600 . ?
 C10 H10B 0.9600 . ?
 C10 H10C 0.9600 . ?

loop_
  _geom_angle_atom_site_label_1
  _geom_angle_atom_site_label_2
  _geom_angle_atom_site_label_3
  _geom_angle
  _geom_angle_site_symmetry_1
  _geom_angle_site_symmetry_3
  _geom_angle_publ_flag
 O5 S1 N1 104.33(8) . . ?
 O5 S1 C12 108.36(9) . . ?
 O4 S1 O5 119.47(8) . . ?
 O4 S1 N1 107.03(9) . . ?
 O4 S1 C12 108.37(9) . . ?
 N1 S1 C12 108.88(9) . . ?
 C1 O2 C9 113.78(14) . . ?
 C4 O1 C10 117.72(17) . . ?
 C11 N1 S1 116.61(13) . . ?
 C11 N1 C19 123.99(15) . . ?
 C19 N1 S1 119.06(13) . . ?
 C1 C6 C7 117.5(2) . . ?
 C5 C6 C7 123.28(17) . . ?
 C5 C6 C1 118.96(19) . . ?
 O3 C11 N1 120.79(18) . . ?
 O3 C11 C8 120.79(18) . . ?
 N1 C11 C8 118.31(18) . . ?
 C25 C20 C19 120.81(19) . . ?
 C25 C20 C21 118.6(2) . . ?
 C21 C20 C19 120.59(18) . . ?
 C6 C7 H7 120.2 . . ?
 C8 C7 C6 119.57(18) . . ?
 C8 C7 H7 120.2 . . ?
 O2 C1 C6 120.55(18) . . ?
 O2 C1 C2 118.99(17) . . ?
 C2 C1 C6 120.3(2) . . ?
 C11 C8 C9 116.53(18) . . ?
 C7 C8 C11 125.07(18) . . ?
 C7 C8 C9 117.50(19) . . ?
 C6 C5 H5 119.6 . . ?
 C6 C5 C4 120.72(18) . . ?
 C4 C5 H5 119.6 . . ?
 C17 C12 S1 120.09(15) . . ?
 C13 C12 S1 119.01(16) . . ?
 C13 C12 C17 120.9(2) . . ?
 N1 C19 C20 113.62(18) . . ?
 N1 C19 H19A 108.8 . . ?
 N1 C19 H19B 108.8 . . ?
 C20 C19 H19A 108.8 . . ?
 C20 C19 H19B 108.8 . . ?
 H19A C19 H19B 107.7 . . ?
 C12 C17 H17 120.6 . . ?
 C16 C17 C12 118.88(19) . . ?
 C16 C17 H17 120.6 . . ?
 O1 C4 C5 115.10(18) . . ?
 O1 C4 C3 125.41(19) . . ?
 C3 C4 C5 119.5(2) . . ?
 C20 C25 H25 119.5 . . ?
 C24 C25 C20 121.0(2) . . ?
 C24 C25 H25 119.5 . . ?
 O2 C9 C8 110.62(16) . . ?
 O2 C9 H9A 109.5 . . ?
 O2 C9 H9B 109.5 . . ?
 C8 C9 H9A 109.5 . . ?
 C8 C9 H9B 109.5 . . ?
 H9A C9 H9B 108.1 . . ?
 C12 C13 H13 120.5 . . ?
 C14 C13 C12 119.0(2) . . ?
 C14 C13 H13 120.5 . . ?
 C16 C15 C18 120.9(2) . . ?
 C14 C15 C16 118.1(2) . . ?
 C14 C15 C18 121.1(2) . . ?
 C20 C21 H21 119.8 . . ?
 C22 C21 C20 120.3(2) . . ?
 C22 C21 H21 119.8 . . ?
 C17 C16 C15 121.6(2) . . ?
 C17 C16 H16 119.2 . . ?
 C15 C16 H16 119.2 . . ?
 C4 C3 H3 119.7 . . ?
 C4 C3 C2 120.61(19) . . ?
 C2 C3 H3 119.7 . . ?
 C13 C14 C15 121.57(19) . . ?
 C13 C14 H14 119.2 . . ?
 C15 C14 H14 119.2 . . ?
 C25 C24 H24 120.0 . . ?
 C23 C24 C25 120.1(2) . . ?
 C23 C24 H24 120.0 . . ?
 C24 C23 H23 120.2 . . ?
 C24 C23 C22 119.5(2) . . ?
 C22 C23 H23 120.2 . . ?
 C1 C2 C3 119.89(18) . . ?
 C1 C2 H2 120.1 . . ?
 C3 C2 H2 120.1 . . ?
 C21 C22 C23 120.5(2) . . ?
 C21 C22 H22 119.7 . . ?
 C23 C22 H22 119.7 . . ?
 C15 C18 H18A 109.5 . . ?
 C15 C18 H18B 109.5 . . ?
 C15 C18 H18C 109.5 . . ?
 H18A C18 H18B 109.5 . . ?
 H18A C18 H18C 109.5 . . ?
 H18B C18 H18C 109.5 . . ?
 O1 C10 H10A 109.5 . . ?
 O1 C10 H10B 109.5 . . ?
 O1 C10 H10C 109.5 . . ?
 H10A C10 H10B 109.5 . . ?
 H10A C10 H10C 109.5 . . ?
 H10B C10 H10C 109.5 . . ?

loop_
  _geom_torsion_atom_site_label_1
  _geom_torsion_atom_site_label_2
  _geom_torsion_atom_site_label_3
  _geom_torsion_atom_site_label_4
  _geom_torsion
  _geom_torsion_site_symmetry_1
  _geom_torsion_site_symmetry_2
  _geom_torsion_site_symmetry_3
  _geom_torsion_site_symmetry_4
  _geom_torsion_publ_flag
 S1 N1 C11 O3 23.5(3) . . . . ?
 S1 N1 C11 C8 -152.83(15) . . . . ?
 S1 N1 C19 C20 -61.5(2) . . . . ?
 S1 C12 C17 C16 -178.66(14) . . . . ?
 S1 C12 C13 C14 177.17(14) . . . . ?
 O5 S1 N1 C11 173.94(15) . . . . ?
 O5 S1 N1 C19 -12.46(18) . . . . ?
 O5 S1 C12 C17 33.33(17) . . . . ?
 O5 S1 C12 C13 -144.54(15) . . . . ?
 O2 C1 C2 C3 177.59(18) . . . . ?
 O4 S1 N1 C11 46.41(17) . . . . ?
 O4 S1 N1 C19 -139.99(16) . . . . ?
 O4 S1 C12 C17 164.36(14) . . . . ?
 O4 S1 C12 C13 -13.52(18) . . . . ?
 O3 C11 C8 C7 -142.6(2) . . . . ?
 O3 C11 C8 C9 26.3(3) . . . . ?
 O1 C4 C3 C2 178.74(19) . . . . ?
 N1 S1 C12 C17 -79.56(16) . . . . ?
 N1 S1 C12 C13 102.56(15) . . . . ?
 N1 C11 C8 C7 33.8(3) . . . . ?
 N1 C11 C8 C9 -157.38(17) . . . . ?
 C6 C7 C8 C11 175.52(17) . . . . ?
 C6 C7 C8 C9 6.8(3) . . . . ?
 C6 C1 C2 C3 2.6(3) . . . . ?
 C6 C5 C4 O1 -178.79(17) . . . . ?
 C6 C5 C4 C3 1.5(3) . . . . ?
 C11 N1 C19 C20 111.6(2) . . . . ?
 C11 C8 C9 O2 150.15(16) . . . . ?
 C20 C25 C24 C23 -0.3(3) . . . . ?
 C20 C21 C22 C23 0.4(3) . . . . ?
 C7 C6 C1 O2 -3.6(3) . . . . ?
 C7 C6 C1 C2 171.23(18) . . . . ?
 C7 C6 C5 C4 -172.95(18) . . . . ?
 C7 C8 C9 O2 -40.1(2) . . . . ?
 C1 O2 C9 C8 51.6(2) . . . . ?
 C1 C6 C7 C8 16.2(3) . . . . ?
 C1 C6 C5 C4 0.6(3) . . . . ?
 C5 C6 C7 C8 -170.19(18) . . . . ?
 C5 C6 C1 O2 -177.57(17) . . . . ?
 C5 C6 C1 C2 -2.7(3) . . . . ?
 C5 C4 C3 C2 -1.6(3) . . . . ?
 C12 S1 N1 C11 -70.53(17) . . . . ?
 C12 S1 N1 C19 103.07(16) . . . . ?
 C12 C17 C16 C15 1.2(3) . . . . ?
 C12 C13 C14 C15 1.9(3) . . . . ?
 C19 N1 C11 O3 -149.7(2) . . . . ?
 C19 N1 C11 C8 33.9(3) . . . . ?
 C19 C20 C25 C24 -178.80(18) . . . . ?
 C19 C20 C21 C22 178.78(19) . . . . ?
 C17 C12 C13 C14 -0.7(3) . . . . ?
 C4 C3 C2 C1 -0.5(3) . . . . ?
 C25 C20 C19 N1 113.5(2) . . . . ?
 C25 C20 C21 C22 -1.9(3) . . . . ?
 C25 C24 C23 C22 -1.2(3) . . . . ?
 C9 O2 C1 C6 -31.1(2) . . . . ?
 C9 O2 C1 C2 153.94(17) . . . . ?
 C13 C12 C17 C16 -0.8(3) . . . . ?
 C21 C20 C19 N1 -67.2(2) . . . . ?
 C21 C20 C25 C24 1.9(3) . . . . ?
 C16 C15 C14 C13 -1.5(3) . . . . ?
 C14 C15 C16 C17 0.0(3) . . . . ?
 C24 C23 C22 C21 1.2(3) . . . . ?
 C18 C15 C16 C17 179.52(17) . . . . ?
 C18 C15 C14 C13 178.91(18) . . . . ?
 C10 O1 C4 C5 -176.12(18) . . . . ?
 C10 O1 C4 C3 3.5(3) . . . . ?

_shelx_res_file
;
TITL meo-c_a.res in P-1
    meo-c.res
    created by SHELXL-2018/3 at 14:02:42 on 29-Oct-2020
REM Old TITL meo-c in P-1
REM SHELXT solution in P-1: R1 0.136, Rweak 0.009, Alpha 0.050
REM <I/s> 0.000 for 0 systematic absences, Orientation as input
REM Formula found by SHELXT: C25 N O5 Cl
CELL 0.71073 8.5596 9.2204 13.9401 101.702 94.406 95.249
ZERR 2 0.0005 0.0005 0.0008 0.005 0.005 0.005
LATT 1
SFAC C H N O S
UNIT 50 46 2 10 2

L.S. 20
PLAN  5
CONF
BOND $H
HTAB
list 4
MORE -1
BOND $H
fmap 2
acta
OMIT -3 50
REM <olex2.extras>
REM <HklSrc "%.\\meo-c.hkl">
REM </olex2.extras>

WGHT    0.051100
FVAR       0.77063
S1    5    0.497579    0.407122    0.683737    11.00000    0.02437    0.02158 =
         0.01934    0.00342    0.00392    0.00308
O5    4    0.520421    0.560971    0.677234    11.00000    0.03185    0.02188 =
         0.02476    0.00657    0.00583   -0.00123
O2    4    0.068804   -0.092089    0.374040    11.00000    0.03372    0.02820 =
         0.02186    0.00359    0.00314   -0.00561
O4    4    0.628215    0.320473    0.676171    11.00000    0.02918    0.03270 =
         0.03078    0.00630    0.00621    0.00997
O3    4    0.352459    0.104505    0.637051    11.00000    0.04799    0.02505 =
         0.02148    0.00688   -0.00183    0.00460
O1    4    0.323525   -0.005403    0.035191    11.00000    0.05445    0.03597 =
         0.01389    0.00326    0.00778    0.00164
N1    3    0.363106    0.328355    0.589241    11.00000    0.03110    0.01880 =
         0.01679    0.00228    0.00144    0.00468
C6    1    0.262958    0.032791    0.293114    11.00000    0.02706    0.01602 =
         0.01962    0.00227    0.00381    0.00687
C11   1    0.328846    0.171267    0.571675    11.00000    0.02694    0.02479 =
         0.01841    0.00288    0.00438    0.00578
C20   1    0.177451    0.526127    0.600405    11.00000    0.02669    0.02486 =
         0.01314    0.00698   -0.00068    0.00387
C7    1    0.318263    0.128591    0.388413    11.00000    0.02472    0.01848 =
         0.02243    0.00199    0.00362    0.00118
AFIX  43
H7    2    0.384507    0.215737    0.392171    11.00000   -1.20000
AFIX   0
C1    1    0.133707   -0.074106    0.289343    11.00000    0.03109    0.01981 =
         0.01999    0.00580    0.00608    0.00389
C8    1    0.273052    0.090339    0.470726    11.00000    0.02605    0.01972 =
         0.02152    0.00327    0.00340    0.00494
C5    1    0.321533    0.051715    0.205856    11.00000    0.02807    0.01934 =
         0.02223    0.00466    0.00625    0.00351
AFIX  43
H5    2    0.407787    0.121609    0.207583    11.00000   -1.20000
AFIX   0
C12   1    0.416390    0.396619    0.794721    11.00000    0.02203    0.02060 =
         0.01603    0.00174    0.00012   -0.00055
C19   1    0.275035    0.426689    0.536029    11.00000    0.03808    0.02528 =
         0.02011    0.00668    0.00223    0.00709
AFIX  23
H19A  2    0.206387    0.364555    0.481711    11.00000   -1.20000
H19B  2    0.350120    0.488249    0.508572    11.00000   -1.20000
AFIX   0
C17   1    0.314104    0.497667    0.832113    11.00000    0.03091    0.02298 =
         0.02094    0.00527    0.00274    0.00436
AFIX  43
H17   2    0.286071    0.570062    0.798299    11.00000   -1.20000
AFIX   0
C4    1    0.252763   -0.032579    0.115974    11.00000    0.03899    0.02050 =
         0.01723    0.00374    0.00504    0.01113
C25   1    0.214729    0.679853    0.622298    11.00000    0.02970    0.02454 =
         0.02034    0.00889    0.00169    0.00224
AFIX  43
H25   2    0.299879    0.721830    0.595822    11.00000   -1.20000
AFIX   0
C9    1    0.181201   -0.059991    0.460433    11.00000    0.03711    0.02328 =
         0.01542    0.00512    0.00321    0.00238
AFIX  23
H9A   2    0.253126   -0.136013    0.455366    11.00000   -1.20000
H9B   2    0.125992   -0.061761    0.518474    11.00000   -1.20000
AFIX   0
C13   1    0.460298    0.289503    0.845400    11.00000    0.03065    0.02554 =
         0.02292    0.00571    0.00152    0.00439
AFIX  43
H13   2    0.527943    0.221440    0.819662    11.00000   -1.20000
AFIX   0
C15   1    0.297186    0.383191    0.973248    11.00000    0.02904    0.03072 =
         0.01629    0.00395   -0.00174   -0.00772
C21   1    0.046791    0.465918    0.638430    11.00000    0.02822    0.02938 =
         0.02578    0.00570   -0.00396   -0.00417
AFIX  43
H21   2    0.018147    0.363524    0.623011    11.00000   -1.20000
AFIX   0
C16   1    0.254650    0.488830    0.920452    11.00000    0.02995    0.03119 =
         0.02315    0.00279    0.00612    0.00533
AFIX  43
H16   2    0.184568    0.555045    0.945189    11.00000   -1.20000
AFIX   0
C3    1    0.122439   -0.133695    0.113512    11.00000    0.04006    0.02819 =
         0.01669   -0.00066   -0.00439    0.00248
AFIX  43
H3    2    0.074495   -0.188497    0.053323    11.00000   -1.20000
AFIX   0
C14   1    0.402066    0.285472    0.934606    11.00000    0.03788    0.02765 =
         0.02560    0.01126   -0.00376    0.00049
AFIX  43
H14   2    0.433749    0.215742    0.969672    11.00000   -1.20000
AFIX   0
C24   1    0.127044    0.771316    0.682884    11.00000    0.04557    0.02710 =
         0.02483    0.00817    0.00285    0.01550
AFIX  43
H24   2    0.153752    0.873978    0.697130    11.00000   -1.20000
AFIX   0
C23   1    0.000110    0.710505    0.722182    11.00000    0.04058    0.05012 =
         0.02442    0.00936    0.00744    0.02591
AFIX  43
H23   2   -0.057837    0.771601    0.763955    11.00000   -1.20000
AFIX   0
C2    1    0.062360   -0.154310    0.199940    11.00000    0.03433    0.02803 =
         0.02805    0.00256   -0.00161   -0.00570
AFIX  43
H2    2   -0.025937   -0.222146    0.197591    11.00000   -1.20000
AFIX   0
C22   1   -0.040546    0.557543    0.698966    11.00000    0.02179    0.06108 =
         0.02648    0.01562    0.00289    0.00368
AFIX  43
H22   2   -0.127321    0.516306    0.724359    11.00000   -1.20000
AFIX   0
C18   1    0.232380    0.375882    1.069643    11.00000    0.04364    0.05113 =
         0.02127    0.00941    0.00253   -0.00704
AFIX 137
H18A  2    0.190554    0.467628    1.094883    11.00000   -1.50000
H18B  2    0.315122    0.360623    1.115872    11.00000   -1.50000
H18C  2    0.150100    0.294731    1.059697    11.00000   -1.50000
AFIX   0
C10   1    0.252173   -0.081845   -0.059875    11.00000    0.07239    0.03865 =
         0.01739   -0.00032    0.00457    0.00320
AFIX 137
H10A  2    0.308883   -0.048847   -0.109722    11.00000   -1.50000
H10B  2    0.144671   -0.060850   -0.067591    11.00000   -1.50000
H10C  2    0.255054   -0.187168   -0.066147    11.00000   -1.50000
AFIX   0
HKLF 4


REM  meo-c_a.res in P-1
REM wR2 = 0.1166, GooF = S = 1.053, Restrained GooF = 1.053 for all data
REM R1 = 0.0454 for 3057 Fo > 4sig(Fo) and 0.0567 for all 3749 data
REM 291 parameters refined using 0 restraints

END

WGHT      0.0498      0.0000

REM Instructions for potential hydrogen bonds
EQIV $1 -x+1, -y, -z+1
HTAB C9 O4_$1
EQIV $2 -x, -y, -z+1
HTAB C9 O2_$2

REM Highest difference peak  0.236,  deepest hole -0.413,  1-sigma level  0.061
Q1    1   0.6319  0.4071  0.6753  11.00000  0.05    0.24
Q2    1   0.1007  0.3846  1.0651  11.00000  0.05    0.23
Q3    1   0.1475  0.4901  0.6385  11.00000  0.05    0.23
Q4    1   0.3222  0.3790  0.5675  11.00000  0.05    0.21
Q5    1   0.3074  0.3453  0.5803  11.00000  0.05    0.20
;
_shelx_res_checksum                95142
_shelx_hkl_file
;
   0   0  -2  148.73    7.22
   0   0  -3 3979.76   83.23
   0   0   3 4099.58   84.42
   0   0  -4 1181.99   34.88
   0   0   4 1294.58   37.21
   0   0  -5  320.25   17.01
   0   0   5  390.18   19.91
   0   0  -6  233.15   15.53
   0   0   6  299.61   19.16
   0   0  -7  158.16   13.56
   0   0   7  191.74   16.00
   0   0  -8 1040.89   40.95
   0   0   8 1131.30   44.43
   0   0   9   54.43    9.52
   0   0  -9   43.40    8.00
   0   0 -10  210.15   18.71
   0   0  10  219.41   20.05
   0   0 -11   69.51   10.98
   0   0 -12  233.73   21.74
   0   0 -13  164.72   18.60
   0   0 -14   85.86   13.91
   0   0 -15   11.93    5.73
   0   0 -16   16.69    7.00
   0   0 -17    8.71    5.40
   0   1 -17   16.75    7.35
   0   1 -16    2.77    2.63
   0   1 -15   27.33    8.38
   0   1 -14   33.98    8.49
   0   1 -13  222.85   22.07
   0   1 -12  677.38   38.50
   0   1 -11  237.24   21.10
   0   1 -10  370.13   25.80
   0  -1  10  415.99   27.22
   0   1  -9   10.56    3.98
   0  -1   9    9.42    3.99
   0  -1   8  772.41   34.79
   0   1  -8  734.79   33.65
   0   1  -7  304.12   19.49
   0  -1   7  317.86   19.75
   0  -1   6  392.12   20.62
   0   1  -6  406.81   21.43
   0   1  -5  713.47   27.89
   0  -1   5  659.30   25.52
   0  -1   4  539.05   20.97
   0   1  -4  550.25   21.13
   0   1  -3 1809.77   43.34
   0  -1   2  491.07   15.89
   0  -1   1  377.47   11.22
   0  -1   0  132.65    5.10
   0  -1  -1 1370.21   30.96
   0  -1  -1 1719.95   37.56
   0  -1  -2  587.82   17.40
   0   1   2  534.35   17.57
   0   1   3   27.74    3.93
   0  -1  -3   22.38    3.37
   0  -1  -4    9.02    2.40
   0   1   4   10.33    2.67
   0   1   5    6.18    2.33
   0  -1  -5    4.37    1.95
   0   1   6  199.57   14.88
   0  -1  -6  181.82   13.55
   0   1   7   95.28   10.97
   0  -1  -7   94.92   10.34
   0  -1  -8  351.59   22.24
   0   1   8  421.92   25.84
   0   1   9   36.25    7.89
   0  -1  -9   28.68    6.37
   0  -1 -10   43.50    8.03
   0   1  10   58.48   11.14
   0  -1 -11  112.96   14.28
   0  -1 -12  355.09   26.61
   0  -1 -13  103.12   14.51
   0  -1 -14   42.35    9.66
   0  -1 -15   15.63    5.98
   0  -1 -16   20.16    7.24
   0  -1 -17   98.59   16.23
   0   2 -18   66.11   14.36
   0   2 -17   16.97    7.26
   0   2 -16   34.43   10.11
   0   2 -15   39.02   10.08
   0   2 -14   78.24   13.67
   0   2 -13  286.91   25.82
   0   2 -12  867.27   44.41
   0   2 -11    3.34    2.99
   0  -2  10  393.82   26.69
   0   2 -10  360.71   26.01
   0   2  -9   88.20   11.94
   0   2  -9   85.26   11.24
   0  -2   9   97.13   12.13
   0   2  -8   13.30    4.32
   0  -2   8   11.18    3.90
   0   2  -8   11.29    4.09
   0   2  -8   22.39    7.59
   0   2  -7  498.90   26.42
   0  -2   7  548.35   27.01
   0   2  -6  110.26   10.66
   0   2  -6  114.43   10.73
   0   2  -5   19.93    7.12
   0   2  -5   29.93    5.07
   0   2  -5   30.04    5.02
   0   2  -4   55.54    6.26
   0  -2   4   53.87    6.56
   0  -2   3    2.46    1.57
   0  -2   2   23.14    3.26
   0  -2   1    2.91    0.94
   0  -2   0 2945.34   60.18
   0  -2  -1    8.84    1.79
   0   2   1    6.19    1.47
   0  -2  -1    7.41    1.52
   0  -2  -2   43.25    4.23
   0  -2  -2   55.04    5.90
   0   2   2   43.19    4.51
   0  -2  -3  365.15   15.38
   0   2   3  386.13   16.91
   0   2   4   -0.86    0.84
   0  -2  -4    1.37    1.89
   0  -2  -4    1.00    1.11
   0   2   5  468.89   23.19
   0  -2  -5  469.37   21.40
   0   2   6  140.13   12.87
   0  -2  -6  141.77   11.84
   0  -2  -7  988.58   37.90
   0   2   7  967.25   40.74
   0  -2  -8   30.36    8.89
   0   2   8   18.50    5.33
   0  -2  -8   18.65    4.84
   0  -2  -9  104.56   12.12
   0   2   9  120.40   14.56
   0  -2 -10   71.11   10.47
   0  -2 -11    5.70    3.37
   0  -2 -12   24.16    6.49
   0  -2 -13   52.09   10.21
   0  -2 -14   16.18    5.89
   0  -2 -15    0.81    0.89
   0  -2 -16  101.42   15.93
   0   3 -17   27.41    9.11
   0   3 -16    5.45    5.06
   0   3 -15   86.71   15.42
   0   3 -14   97.36   15.59
   0   3 -13    3.49    3.39
   0   3 -12  239.68   23.05
   0   3 -11  578.06   36.82
   0   3 -11  944.00   47.97
   0   3 -10   54.91   10.81
   0   3 -10   36.35    7.77
   0   3 -10   33.83    8.06
   0   3  -9  196.30   17.16
   0   3  -9  187.37   17.78
   0   3  -8   20.38    5.14
   0   3  -8   20.36    5.44
   0   3  -7  120.54   15.80
   0   3  -7   61.14    8.50
   0   3  -6   51.44    7.54
   0   3  -6   80.75   12.99
   0   3  -5   50.41    9.25
   0  -3   5   44.51    6.71
   0  -3   4  117.49   10.02
   0   3  -4   90.55   10.72
   0   3  -3  254.02   15.10
   0  -3   3  387.38   17.25
   0  -3   2 1548.56   40.58
   0  -3   1   37.03    4.31
   0  -3   0   88.93    6.77
   0  -3   0   79.67    3.53
   0   3   1 1249.84   32.78
   0  -3  -1 1257.04   33.21
   0  -3  -1 1220.81   28.65
   0  -3  -2  735.07   24.39
   0   3   2  727.12   24.62
   0   3   3  148.27   10.70
   0  -3  -3  151.26    9.98
   0  -3  -4  472.65   20.51
   0   3   4  463.10   22.16
   0  -3  -5  503.55   22.68
   0   3   5  504.79   25.06
   0  -3  -6   15.20    3.96
   0   3   6   15.39    4.58
   0  -3  -7   78.63    9.24
   0   3   7   80.30   11.03
   0  -3  -8  106.24   11.50
   0   3   8  113.62   13.69
   0  -3  -9   29.82    6.25
   0  -3 -10   11.91    4.66
   0  -3 -11   11.08    4.39
   0  -3 -12    4.92    2.65
   0  -3 -13    1.97    3.03
   0  -3 -14   54.34   10.82
   0  -3 -15   31.01    8.52
   0  -3 -16   12.31    5.50
   0   4 -17   75.34   15.23
   0   4 -16   30.69    9.61
   0   4 -15    8.63    3.71
   0   4 -14    3.59    3.25
   0   4 -13   66.84   13.06
   0   4 -12  124.52   17.47
   0   4 -11   55.25    9.77
   0   4 -11   36.63    8.61
   0   4 -10  138.21   15.46
   0   4 -10   68.43   11.35
   0   4  -9  124.24   13.79
   0   4  -9  123.37   14.31
   0   4  -8  115.43   12.63
   0   4  -8  102.64   12.47
   0  -4   7  405.87   25.41
   0   4  -7  379.43   22.50
   0   4  -7  358.04   23.00
   0   4  -6    4.09    2.50
   0  -4   6    1.42    0.80
   0  -4   5  121.86   11.89
   0   4  -5  179.65   11.88
   0  -4   4   52.05    7.14
   0   4  -4   70.44    5.51
   0  -4   3  376.65   18.96
   0  -4   2  164.34   11.34
   0  -4   1  313.28   15.53
   0   4   0  282.42   14.09
   0  -4   0  274.86   14.26
   0  -4   0  247.05    7.85
   0   4   1  663.45   23.19
   0  -4  -1  640.61   23.29
   0   4   2  147.67   10.77
   0  -4  -2  152.33   10.69
   0  -4  -2  133.96    8.15
   0  -4  -3    0.12    0.59
   0   4   3    1.50    1.41
   0  -4  -3    0.55    0.57
   0   4   4  221.19   15.58
   0  -4  -4  232.02   14.52
   0  -4  -4  270.87   15.98
   0  -4  -5  330.24   18.19
   0   4   5  301.87   19.67
   0  -4  -6   36.39    6.13
   0   4   6   37.78    7.33
   0  -4  -6   35.39    5.98
   0  -4  -6   44.73    7.77
   0   4   7    2.49    2.80
   0  -4  -7    2.75    2.77
   0  -4  -7    4.97    2.65
   0  -4  -8   51.72    8.20
   0  -4  -9   30.31    6.47
   0  -4 -10   11.12    3.96
   0  -4 -11    8.41    4.31
   0  -4 -12    4.71    2.92
   0  -4 -13    4.85    3.76
   0  -4 -14   13.06    5.33
   0  -4 -15   12.46    5.22
   0   5 -17   56.59   13.85
   0   5 -16   13.27    6.96
   0   5 -15    3.04    2.48
   0   5 -14  319.43   31.47
   0   5 -13    2.37    3.69
   0   5 -12    3.23    4.00
   0   5 -11  325.87   22.76
   0   5 -11  235.24   22.74
   0   5 -10  551.80   34.40
   0   5 -10  795.07   34.74
   0   5  -9   28.15    6.94
   0   5  -9   53.25    7.93
   0  -5   8  347.15   25.58
   0   5  -8  311.36   23.12
   0   5  -8  314.38   21.61
   0  -5   7  320.70   23.35
   0   5  -7  341.80   21.61
   0   5  -7  383.29   18.30
   0  -5   6  143.60   14.33
   0   5  -6  167.91   10.03
   0   5  -6  144.55   13.06
   0  -5   5   97.70   11.36
   0   5  -5  119.01    6.56
   0   5  -4  804.60   17.51
   0  -5   4  939.46   35.45
   0  -5   3   16.93    4.16
   0  -5   2  159.37   12.37
   0  -5   1 1044.83   35.04
   0  -5   0  238.44   14.71
   0   5   0  234.36   14.34
   0  -5   0  215.80    7.67
   0   5   1    1.60    1.08
   0  -5  -1   -0.07    1.16
   0  -5  -1    2.26    0.91
   0   5   2    1.79    1.00
   0  -5  -2    1.88    0.89
   0  -5  -2    2.28    1.67
   0  -5  -3  216.97   14.75
   0  -5  -3  209.89   11.85
   0   5   3  228.76   15.67
   0   5   4  466.09   24.54
   0  -5  -4  470.21   23.27
   0  -5  -4  432.78   20.04
   0  -5  -5  103.02   10.79
   0   5   5  104.84   11.99
   0  -5  -6  102.80   11.20
   0  -5  -6   99.14   10.88
   0  -5  -7   18.02    4.79
   0  -5  -7   12.66    4.08
   0  -5  -8  390.35   23.87
   0  -5  -9  897.36   39.40
   0  -5 -10   26.95    6.61
   0  -5 -11  241.08   21.14
   0  -5 -11  245.19   20.71
   0  -5 -12    0.96    2.88
   0  -5 -13   38.78    8.84
   0  -5 -14   -0.48    2.30
   0   6 -16  102.30   18.55
   0   6 -15    5.85    4.83
   0   6 -14   18.18    7.53
   0   6 -13  464.76   35.79
   0   6 -12  122.09   12.94
   0   6 -12   92.73   14.95
   0   6 -11  107.66   15.38
   0   6 -11  117.90   12.00
   0   6 -10   80.10    9.15
   0   6 -10   57.15   10.78
   0  -6   9   33.27    8.74
   0   6  -9   41.00    5.86
   0   6  -9   32.81    7.69
   0  -6   8    0.41    1.59
   0   6  -8    0.18    0.62
   0   6  -7   21.65    3.20
   0  -6   7   25.97    6.80
   0  -6   6   85.05   11.74
   0   6  -6   98.91   11.16
   0   6  -6   92.16    5.41
   0  -6   5  226.28   18.50
   0   6  -5  221.25   16.23
   0   6  -4   82.25    9.50
   0  -6   4   68.53    9.57
   0   6  -3   61.70    8.03
   0  -6   3   65.05    8.84
   0   6  -2  521.40   24.43
   0  -6   2  503.74   25.38
   0  -6   1  178.90   14.09
   0   6  -1  187.84   13.93
   0  -6   0  113.45   11.09
   0  -6   0  123.90    5.76
   0   6   0  130.24   11.55
   0   6   1  140.32   11.83
   0  -6  -1  122.59   11.65
   0  -6  -1  114.37    6.50
   0   6   2    0.36    0.91
   0  -6  -2   -0.13    0.46
   0  -6  -2    2.16    1.95
   0  -6  -3  197.94   15.45
   0   6   3  204.51   15.92
   0  -6  -3  176.13   10.58
   0  -6  -4   73.66    9.49
   0  -6  -5  369.60   19.58
   0  -6  -5  414.90   23.88
   0  -6  -6  284.42   20.42
   0  -6  -6  294.97   18.76
   0  -6  -7   37.31    7.39
   0  -6  -8  171.73   16.60
   0  -6  -9   45.50    8.54
   0  -6 -10   50.40    9.41
   0  -6 -11   79.94   12.25
   0  -6 -12   34.24    8.22
   0  -6 -13   16.90    5.75
   0   7 -15   13.46    6.22
   0   7 -14   11.11    6.70
   0   7 -13   13.60    6.68
   0   7 -12    8.43    4.60
   0   7 -11    7.72    3.73
   0   7 -11    2.47    1.48
   0   7 -10    6.25    2.41
   0   7 -10    8.44    4.78
   0   7  -9   18.08    3.29
   0  -7   9   22.29    6.91
   0   7  -8    8.24    1.75
   0  -7   8    5.05    2.96
   0   7  -7   77.52    4.57
   0  -7   7   80.35   12.62
   0  -7   6  144.12   16.25
   0  -7   5  285.53   22.34
   0  -7   4   83.03   11.36
   0  -7   3   30.81    6.71
   0  -7   2  258.28   19.33
   0  -7   1  176.54   15.46
   0  -7   0   39.61    2.96
   0  -7   0   40.82    7.27
   0  -7  -1   68.76    5.11
   0  -7  -1   74.35    9.81
   0  -7  -2   10.23    3.95
   0  -7  -2    6.29    1.76
   0  -7  -3  241.36   12.52
   0  -7  -3  260.62   19.24
   0  -7  -4   89.98   11.49
   0  -7  -5    9.02    3.75
   0  -7  -5    5.35    2.13
   0  -7  -6   -1.85    2.18
   0  -7  -6    3.13    2.29
   0  -7  -7    2.67    1.90
   0  -7  -8   12.56    4.55
   0  -7  -9   49.49    9.57
   0  -7 -10    2.84    2.86
   0  -7 -11  212.78   21.58
   0   8 -14    4.30    4.96
   0   8 -13  138.43   20.07
   0   8 -12  202.67   23.56
   0   8 -11    0.74    1.08
   0   8 -10  156.53   19.59
   0  -8  10  203.82   23.76
   0  -8   9    9.58    4.89
   0  -8   8  147.58   18.56
   0  -8   7  390.38   29.57
   0  -8   6   47.82   10.08
   0  -8   5    8.59    4.59
   0  -8   4   22.48    6.24
   0  -8   3   28.64    6.98
   0  -8   2    0.26    1.51
   0  -8   1   37.96    7.62
   0  -8   0   29.21    6.65
   0  -8  -1  404.90   25.83
   0  -8  -1  408.63   13.98
   0  -8  -2  118.46   13.70
   0  -8  -2  102.45    7.29
   0  -8  -3    0.86    0.73
   0  -8  -3    5.76    3.07
   0  -8  -4    0.82    1.40
   0  -8  -5   52.22    9.64
   0  -8  -6   55.88   10.06
   0  -8  -7   57.96   10.36
   0  -8  -8    8.02    3.62
   0  -8  -9   81.83   12.99
   0  -8 -10   89.00   14.01
   0   9 -13    7.36    4.55
   0   9 -12  136.57   20.11
   0  -9  11    0.24    2.64
   0   9 -11    2.43    3.64
   0  -9  10    0.46    1.69
   0  -9   9   97.89   16.58
   0  -9   8  238.72   25.03
   0  -9   7   22.99    7.76
   0  -9   6    5.75    4.71
   0  -9   5    6.58    4.59
   0  -9   4    2.81    2.08
   0  -9   3   64.86   11.30
   0  -9   2  147.53   17.00
   0  -9   1   -0.25    2.45
   0  -9   0   29.71    7.20
   0  -9  -1  371.54   26.60
   0  -9  -2  290.81   23.57
   0  -9  -3  167.86   17.85
   0  -9  -4   86.20   12.98
   0  -9  -5   17.55    5.70
   0  -9  -6   19.84    6.78
   0  -9  -7   43.58    9.71
   0  -9  -8   25.87    8.05
   0  10 -11    0.52    3.48
   0 -10  11   -1.63    4.08
   0 -10  10   79.33   16.44
   0 -10   9   10.47    5.17
   0 -10   8   11.48    6.52
   0 -10   7    2.20    2.99
   0 -10   6  111.12   17.33
   0 -10   5    4.84    3.46
   0 -10   4    1.58    2.31
   0 -10   3   30.75    8.85
   0 -10   2    3.95    3.83
   0 -10   1   16.38    6.29
   0 -10   0  101.44   14.98
   0 -10  -1   -0.26    1.21
   0 -10  -2    6.55    3.65
   0 -10  -3   62.36   11.60
   0 -10  -4    5.14    3.17
   0 -10  -5   -1.39    2.30
   0 -11   8   93.83   17.15
   0 -11   7   37.31   10.91
   0 -11   6  106.47   17.60
   0 -11   5  117.31   18.51
   0 -11   4   11.42    5.74
   0 -11   3   -0.63    2.88
   0 -11   2    2.54    3.38
   0 -11   1    0.47    2.84
   0 -11   0   56.57   11.92
   0 -11  -1   11.68    5.46
   0 -11  -2  201.63   22.65
   1 -11  -1   63.33   12.85
   1 -11   0  101.17   15.98
   1 -11   1   24.42    8.05
   1 -11   2   46.29   10.85
   1 -11   3   56.73   12.33
   1 -11   4   10.74    5.90
   1 -11   5   28.63    9.14
   1 -11   6   41.61   11.16
   1 -11   7    5.92    5.01
   1 -11   8   37.47   11.12
   1 -10  -5   87.10   14.38
   1 -10  -4   -0.83    2.20
   1 -10  -3   -0.51    0.91
   1 -10  -2   28.29    7.42
   1 -10  -1  311.00   26.56
   1 -10   0  140.91   17.64
   1 -10   1    6.67    4.41
   1 -10   2    2.83    2.21
   1 -10   3   17.18    6.46
   1 -10   4   36.09    9.32
   1 -10   5    1.47    2.03
   1 -10   6   74.70   13.96
   1 -10   7   70.04   14.00
   1 -10   8    6.31    4.26
   1 -10   9  161.23   22.05
   1 -10  10   -1.17    2.71
  -1  10 -11   59.73   13.37
   1 -10  11   58.72   14.06
   1  -9  -8   13.72    5.24
   1  -9  -7   28.52    7.85
   1  -9  -6    4.24    3.65
   1  -9  -5   16.25    6.39
   1  -9  -4   37.10    8.43
   1  -9  -3   73.85   11.97
   1  -9  -2   18.58    5.98
   1  -9  -1  150.18   16.78
   1  -9   0   18.44    6.19
   1  -9   1   23.82    6.62
   1  -9   2  128.52   15.76
   1  -9   3   39.92    8.80
   1  -9   4   69.71   11.97
   1  -9   5    3.11    4.01
   1  -9   6   15.70    5.66
   1  -9   7   81.82   13.99
   1  -9   8   68.77   13.26
   1  -9   9    1.40    1.23
   1  -9  10   36.92   10.64
   1  -9  11    7.05    3.92
  -1   9 -11   10.10    4.76
  -1   9 -12   -2.43    1.41
  -1   9 -13    8.92    5.62
   1  -8 -10    1.70    1.98
   1  -8  -9   19.75    6.60
   1  -8  -8   41.92    9.38
   1  -8  -7  120.58   15.24
   1  -8  -6   44.95    8.97
   1  -8  -5   24.18    6.55
   1  -8  -4  100.69   13.15
   1  -8  -3  276.07   21.77
   1  -8  -3  238.87   12.44
   1  -8  -2    3.43    1.19
   1  -8  -2    4.27    2.85
   1  -8  -1  267.93   20.92
   1  -8  -1  233.27    8.85
   1  -8   0   42.07    8.03
   1  -8   1  125.98   14.20
   1  -8   2   94.05   12.34
   1  -8   3   22.79    6.14
   1  -8   4  104.46   13.61
   1  -8   5   87.87   12.86
   1  -8   6   60.70   11.04
   1  -8   7  342.40   27.60
   1  -8   8  246.78   23.97
   1  -8   9    2.50    1.36
   1  -8  10   21.13    6.99
  -1   8 -10   20.52    6.77
  -1   8 -11  141.82   18.99
  -1   8 -12   11.23    6.20
  -1   8 -13   17.05    6.04
  -1   8 -14   40.16   11.12
  -1   8 -15   25.81    8.99
   1  -7 -11   24.75    7.38
   1  -7 -10  120.86   15.77
   1  -7  -9   61.01   10.80
   1  -7  -8    1.23    2.28
   1  -7  -7  165.30   17.05
   1  -7  -6   10.18    4.41
   1  -7  -6   13.98    4.04
   1  -7  -5   22.45    6.03
   1  -7  -5   19.39    4.35
   1  -7  -4  437.40   26.49
   1  -7  -3  253.43   13.23
   1  -7  -3  280.55   20.20
   1  -7  -2    0.78    0.72
   1  -7  -2   -0.30    0.88
   1  -7  -1  271.99   19.42
   1  -7  -1  239.04    9.40
   1  -7   0  406.10   24.03
   1  -7   1   34.17    6.78
   1  -7   2   63.69    9.30
   1  -7   3   86.28   11.02
   1  -7   4   53.93    9.12
   1  -7   5  210.04   18.65
   1  -7   6  403.08   27.27
  -1   7  -7    4.15    1.12
   1  -7   7    5.83    3.32
  -1   7  -8   -0.29    0.62
   1  -7   8    1.92    1.54
   1  -7   9   23.71    7.67
  -1   7  -9   23.47    3.56
  -1   7 -10   40.74    9.72
  -1   7 -10   43.22    5.43
   1  -7  10   47.80   10.62
  -1   7 -11   39.73    5.77
  -1   7 -11   41.33   10.03
  -1   7 -12   13.12    5.80
  -1   7 -13  271.40   26.96
  -1   7 -14   76.41   15.07
  -1   7 -15    2.15    3.45
  -1   7 -16   27.09    9.68
   1  -6 -13   33.99    8.63
   1  -6 -12    5.07    3.74
   1  -6 -11   62.43   10.74
   1  -6 -10   64.35   10.86
   1  -6  -9  201.90   18.66
   1  -6  -8   29.29    6.72
   1  -6  -7    2.61    2.13
   1  -6  -7    0.61    1.41
   1  -6  -6   70.65   10.07
   1  -6  -6   75.58   10.12
   1  -6  -5   23.21    5.60
   1  -6  -5   20.60    5.14
   1  -6  -4  212.46   14.55
   1  -6  -4  199.73   16.17
   1  -6  -3    0.69    0.59
   1  -6  -3    0.03    0.60
  -1   6   2   12.42    3.88
   1  -6  -2    8.55    3.18
   1  -6  -2   12.61    2.60
  -1   6   1    0.93    2.01
   1  -6  -1    0.12    0.32
   1  -6  -1    1.63    1.47
   1  -6   0   17.04    1.73
   1  -6   0   21.67    4.80
  -1   6   0   19.51    4.34
  -1   6  -1   85.27    9.35
   1  -6   1   90.87    9.94
  -1   6  -2  816.77   31.55
   1  -6   2  754.96   31.99
   1  -6   3  101.99   11.14
  -1   6  -3  106.12   10.44
  -1   6  -4   50.78    7.40
   1  -6   4   23.80    5.55
  -1   6  -5   28.08    5.62
   1  -6   5   34.05    6.99
   1  -6   6   73.08   10.68
  -1   6  -6   74.30    4.81
  -1   6  -6   87.68   10.42
   1  -6   7  115.93   14.19
  -1   6  -7  125.83    7.43
   1  -6   8  257.31   22.32
  -1   6  -8  204.08   11.20
   1  -6   9    1.40    1.74
  -1   6  -9    3.23    3.30
  -1   6  -9   -0.57    1.01
  -1   6 -10  166.03   18.26
  -1   6 -10  163.72   12.09
  -1   6 -11   44.26    6.60
  -1   6 -11   48.74   10.18
  -1   6 -12   -0.03    1.73
  -1   6 -12   -1.23    1.50
  -1   6 -13   53.36   11.75
  -1   6 -14   -0.60    2.89
  -1   6 -15    7.43    5.63
  -1   6 -16   25.00    9.47
   1  -5 -14   44.15    9.98
   1  -5 -13    5.30    3.85
   1  -5 -12    9.30    4.34
   1  -5 -11    6.83    3.70
   1  -5 -10  119.28   14.75
   1  -5  -9    1.31    1.92
   1  -5  -9   11.03    4.53
   1  -5  -8   69.45    9.91
   1  -5  -7  154.15   14.36
   1  -5  -7  204.21   19.76
   1  -5  -6  395.24   26.39
   1  -5  -6  340.13   21.20
  -1   5   5    6.32    3.22
   1  -5  -5    5.70    2.25
   1  -5  -4  124.41   12.73
  -1   5   4   91.43   10.88
   1  -5  -4   98.05   10.37
  -1   5   3   25.48    5.35
   1  -5  -3   25.91    5.13
   1  -5  -3   18.15    4.34
   1  -5  -2   25.00    4.84
   1  -5  -2   40.40    5.64
  -1   5   2   41.28    6.44
   1  -5  -1  243.61   15.38
   1  -5  -1  274.53   12.44
   1  -5   0  508.59   14.20
   1  -5   0  507.78   22.75
   1  -5   1    5.84    2.29
   1  -5   2    0.61    1.42
   1  -5   3 1531.08   47.17
  -1   5  -4   77.31    3.76
  -1   5  -4   63.03    7.59
   1  -5   4   87.11    9.79
   1  -5   5   40.15    6.88
  -1   5  -5   38.38    6.18
  -1   5  -5   35.70    3.15
   1  -5   6  151.35   14.48
  -1   5  -6  152.70    8.11
  -1   5  -6  171.02   13.85
  -1   5  -7    6.29    1.84
  -1   5  -7    8.15    3.08
   1  -5   7   12.16    4.76
  -1   5  -8    7.50    2.11
  -1   5  -8    8.90    3.53
   1  -5   8   11.46    4.55
  -1   5  -8   11.10    3.97
  -1   5  -9    8.84    2.70
  -1   5  -9    7.90    3.82
  -1   5 -10    2.93    1.22
  -1   5 -10    5.31    3.62
  -1   5 -11  467.43   25.05
  -1   5 -11  356.78   27.59
  -1   5 -12   13.06    5.36
  -1   5 -13   36.36    9.74
  -1   5 -14   85.93   15.54
  -1   5 -15    9.72    5.32
  -1   5 -16    4.22    4.51
  -1   5 -17   11.29    6.20
   1  -4 -15    1.84    3.07
   1  -4 -14   13.97    6.04
   1  -4 -13   14.88    5.58
   1  -4 -12   95.36   13.52
   1  -4 -11    8.58    4.09
   1  -4 -10  540.52   31.10
   1  -4  -9   22.19    5.70
   1  -4  -8   14.16    8.59
   1  -4  -8    3.46    2.46
   1  -4  -7  109.64   11.88
  -1   4   7  100.61   13.19
  -1   4   6    6.17    3.32
   1  -4  -6    5.56    2.80
   1  -4  -6   11.28    5.66
   1  -4  -5  230.37   15.27
  -1   4   5  221.81   17.16
   1  -4  -4   47.91   11.19
  -1   4   4   55.82    7.87
   1  -4  -4   52.75    6.74
  -1   4   3    0.73    0.74
   1  -4  -3    6.18    2.27
   1  -4  -3    0.97    3.36
   1  -4  -2  813.01   28.49
   1  -4  -1  446.88   19.28
   1  -4   0   13.84    3.05
   1  -4   1   87.95    7.76
  -1   4  -2  164.27   10.81
   1  -4   2  163.77   11.22
   1  -4   3  846.86   30.07
  -1   4  -3  865.19   28.66
  -1   4  -3  847.30   18.92
  -1   4  -4   -0.07    0.41
   1  -4   4    0.06    0.48
  -1   4  -4    0.00    0.23
  -1   4  -5   71.61    5.19
   1  -4   5   78.23    9.03
  -1   4  -6   53.43    5.30
   1  -4   6   45.14    7.54
  -1   4  -7  132.30   13.11
  -1   4  -7  139.85   12.85
   1  -4   7  143.06   14.42
  -1   4  -7  122.88    9.49
  -1   4  -8  159.44   14.53
  -1   4  -8  172.01   12.55
  -1   4  -8  132.98   13.85
  -1   4  -9    5.71    3.83
  -1   4  -9    1.23    1.63
  -1   4  -9    1.37    1.51
  -1   4 -10   18.35    4.83
  -1   4 -10   22.76    6.18
  -1   4 -11  688.16   39.54
  -1   4 -11  893.20   38.95
  -1   4 -12    0.53    2.07
  -1   4 -13   41.23   10.31
  -1   4 -14   26.60    8.82
  -1   4 -15   40.38   10.25
  -1   4 -16   13.70    6.69
  -1   4 -17   34.90   10.34
   1  -3 -16   30.34    8.51
   1  -3 -15   23.75    7.36
   1  -3 -14   -0.66    1.90
   1  -3 -13    0.46    1.04
   1  -3 -12   19.48    6.10
   1  -3 -11   12.54    4.75
   1  -3 -10  134.08   14.83
   1  -3  -9   27.19    6.44
  -1   3   8   24.29    6.72
   1  -3  -8   41.55   12.96
   1  -3  -8   21.73    5.58
   1  -3  -7    1.32    1.46
   1  -3  -7    6.02    7.67
  -1   3   7    5.40    3.60
  -1   3   6   12.55    4.47
   1  -3  -6    5.42    2.30
  -1   3   5   23.64    5.21
   1  -3  -5   25.91    4.79
   1  -3  -4  447.35   20.60
  -1   3   4  475.96   22.93
   1  -3  -3  182.64   11.29
   1  -3  -2   81.48    6.99
   1  -3  -1   14.84    2.81
   1  -3   0  115.97    7.74
   1  -3   1 2900.83   63.25
  -1   3  -1 2937.91   63.08
   1  -3   1 2869.78   54.07
  -1   3  -2   65.97    5.86
   1  -3   2   72.28    6.37
   1  -3   2   64.30    3.19
  -1   3  -2   68.42    3.37
   1  -3   3  222.43    9.22
  -1   3  -3  202.38    7.47
   1  -3   3  214.68   12.39
  -1   3  -3  206.78   11.54
  -1   3  -4    5.51    1.39
   1  -3   4    3.08    1.90
   1  -3   4    6.28    2.16
  -1   3  -4    5.24    1.95
   1  -3   5    8.71    3.10
  -1   3  -5   10.60    2.30
  -1   3  -5    8.50    2.69
  -1   3  -6  252.36   16.78
  -1   3  -6  262.17   16.31
  -1   3  -6  292.60   14.68
  -1   3  -7  151.33   11.69
  -1   3  -7  120.09   12.03
  -1   3  -8   24.88    5.64
  -1   3  -8   23.09    5.18
  -1   3  -8   29.70    5.68
  -1   3  -9   33.03    6.70
  -1   3  -9   27.67    6.00
  -1   3  -9   28.51    6.61
  -1   3 -10   60.76    9.58
  -1   3 -10   42.71    9.09
  -1   3 -10   41.92    8.11
  -1   3 -11  341.84   26.92
  -1   3 -12   36.87    8.58
  -1   3 -13   81.76   13.36
  -1   3 -14    5.45    3.80
  -1   3 -15   25.82    8.21
  -1   3 -16    3.38    4.94
  -1   3 -17    2.68    1.39
  -1   3 -18   48.37   12.04
   1  -2 -16    4.64    5.21
   1  -2 -15   86.34   14.60
   1  -2 -14   56.74   11.39
   1  -2 -13    1.72    2.53
   1  -2 -12   17.27    5.69
   1  -2 -11  719.28   37.95
   1  -2 -10   56.28    9.43
  -1   2   9  367.24   26.96
   1  -2  -9  363.25   23.95
   1  -2  -9  439.60   46.50
   1  -2  -8  641.65   31.00
  -1   2   8  687.51   35.18
  -1   2   7  170.84   15.98
   1  -2  -7  175.27   14.58
   1  -2  -6  207.12   15.02
  -1   2   6  226.54   17.24
   1  -2  -5 1054.85   35.65
  -1   2   5 1062.25   38.34
   1  -2  -4  201.97   12.57
   1  -2  -3    0.17    0.62
   1  -2  -2  277.97   12.60
   1  -2  -1  359.74   13.13
  -1   2   0  603.97   17.68
   1  -2   0  604.61   17.64
   1  -2   1 9999.00  178.65
   1  -2   1 9853.01  183.67
  -1   2  -1 9773.21  183.24
  -1   2  -2  126.60    7.30
   1  -2   2  138.54    7.91
  -1   2  -2  130.95    5.41
   1  -2   2  119.39    5.15
  -1   2  -3   90.13    6.92
   1  -2   3  102.14    7.59
   1  -2   3  102.47    6.09
  -1   2  -3   96.12    5.36
   1  -2   4 1851.95   48.62
  -1   2  -4 1820.00   46.71
   1  -2   4 1915.64   47.96
  -1   2  -4 1829.75   42.69
  -1   2  -5  223.57   13.47
  -1   2  -5  227.51   13.89
  -1   2  -6  102.43    9.93
  -1   2  -6  131.03   10.53
  -1   2  -6  107.47    9.91
  -1   2  -7  194.80   15.27
  -1   2  -7  181.80   14.25
  -1   2  -8   68.88    9.80
  -1   2  -8   92.80   11.08
  -1   2  -9   12.04    4.18
  -1   2  -9   17.64    4.76
  -1   2  -9   18.63    5.38
  -1   2 -10  252.80   20.60
  -1   2 -10  216.40   18.68
  -1   2 -11  296.90   23.43
  -1   2 -12  112.56   14.93
  -1   2 -13   49.65   10.39
  -1   2 -14   48.56   10.75
  -1   2 -15    1.63    2.82
  -1   2 -16    4.83    3.56
  -1   2 -17    0.86    3.14
  -1   2 -18   47.10   11.74
   1  -1 -17  160.87   21.30
   1  -1 -16    5.42    4.32
   1  -1 -15   12.53    6.16
   1  -1 -14    3.96    3.40
   1  -1 -13   29.51    7.92
   1  -1 -12  260.53   23.00
   1  -1 -11  350.41   25.76
   1  -1 -10   27.67    7.15
  -1   1   9  511.30   31.43
   1  -1  -9  453.84   27.23
  -1   1   8  436.66   27.16
   1  -1  -8  436.79   25.14
   1  -1  -7   47.68    7.48
  -1   1   7   51.76    8.22
   1  -1  -6  417.91   21.69
  -1   1   6  390.93   22.44
   1  -1  -5  100.66    9.41
   1  -1  -4 1610.10   43.90
   1  -1  -3  258.11   12.87
   1  -1  -2  283.48   11.92
   1  -1  -1   52.64    3.87
  -1   1   0 2246.14   43.71
   1  -1   0 2208.42   43.64
  -1   1  -1  501.12   12.83
  -1   1  -1  477.66   12.60
   1  -1   1  493.19   12.65
   1  -1   1  487.89   12.85
   1  -1   2  170.53    6.94
  -1   1  -2  183.67    7.98
   1  -1   2  190.50    8.39
  -1   1  -2  169.10    6.87
   1  -1   3 1012.30   26.18
  -1   1  -3  975.14   26.88
  -1   1  -3  987.10   26.98
  -1   1  -3  970.77   25.03
   1  -1   4 2631.39   59.76
   1  -1   4 2455.08   57.47
  -1   1  -4 2573.16   56.94
   1  -1   5  260.61   14.41
  -1   1  -5  287.45   15.10
  -1   1  -5  262.62   14.99
  -1   1  -6    5.18    1.96
  -1   1  -6   12.17    3.43
   1  -1   6    0.79    1.99
   1  -1   6   15.47    3.78
   1  -1   7  142.24   12.42
  -1   1  -7  182.07   15.14
  -1   1  -7  142.86   12.63
   1  -1   8  311.45   20.15
  -1   1  -8  296.47   19.66
  -1   1  -9   49.78    8.19
   1  -1   9   62.23    9.45
  -1   1 -10  256.79   20.66
   1  -1  10  278.63   21.48
  -1   1 -11 1350.98   53.70
  -1   1 -12    4.82    2.57
  -1   1 -13   27.66    7.58
  -1   1 -14   21.35    6.44
  -1   1 -15   19.94    6.70
  -1   1 -16    1.86    1.41
  -1   1 -17   32.31    9.41
  -1   1 -18   99.79   16.69
   1   0 -17   20.87    7.92
   1   0 -16    8.79    4.07
   1   0 -15   56.41   11.87
   1   0 -14   47.57   10.75
   1   0 -13   69.11   12.29
   1   0 -12  137.19   16.95
   1   0 -11 1577.81   60.82
   1   0 -10   41.82    8.26
  -1   0  10   60.46   11.09
  -1   0   9  121.24   14.75
   1   0  -9  104.33   12.61
  -1   0   8  411.41   26.62
   1   0  -8  350.50   22.57
   1   0  -7   23.56    5.38
   1   0  -6 2595.04   68.98
   1   0  -5    4.05    1.98
   1   0  -4  419.60   18.71
   1   0  -3 1431.33   37.74
   1   0  -2  108.60    6.77
   1   0  -1    0.75    0.49
  -1   0   1    0.19    0.27
   1   0   0  868.32   19.67
   1   0   1  135.08    5.77
  -1   0  -2  191.07    7.50
   1   0   2  179.84    7.83
   1   0   2  196.27    7.82
  -1   0  -3  428.55   15.07
   1   0   3  432.20   15.86
   1   0   3  448.43   15.98
   1   0   4   97.30    8.35
   1   0   4  110.35    8.36
  -1   0  -4   93.60    7.41
   1   0   5   17.42    3.73
  -1   0  -5   17.85    3.48
   1   0   5   17.22    5.53
   1   0   6    4.46    4.23
  -1   0  -6    6.03    2.23
   1   0   6    9.40    3.03
   1   0   7   50.62    7.43
  -1   0  -7   46.25    6.93
  -1   0  -8 1094.19   39.28
   1   0   8 1139.56   41.14
  -1   0  -9  267.11   19.71
   1   0   9  265.38   20.13
  -1   0 -10   17.30    5.01
   1   0  10   17.72    5.24
  -1   0 -11   15.96    5.43
  -1   0 -12  201.72   19.58
  -1   0 -13    7.67    3.58
  -1   0 -14   92.74   13.83
  -1   0 -15    6.14    4.12
  -1   0 -16    8.45    4.61
  -1   0 -17  107.80   16.95
   1   1 -17  150.03   21.11
   1   1 -16  190.20   23.12
   1   1 -15   22.30    7.73
   1   1 -14  130.18   17.90
   1   1 -13  236.73   23.44
   1   1 -12   14.85    6.52
   1   1 -11   10.81    4.83
  -1  -1  10  186.36   18.47
   1   1 -10  177.55   17.49
  -1  -1   9  191.98   17.81
   1   1  -9  173.57   16.58
   1   1  -8    1.22    1.34
  -1  -1   8    0.54    1.24
   1   1  -7  676.99   30.80
   1   1  -6  309.16   18.87
   1   1  -5  365.27   19.74
   1   1  -4  125.16   10.09
   1   1  -3 1123.25   32.09
   1   1  -2 2701.94   58.20
   1   1  -2 2725.90   58.29
  -1  -1   2 2788.21   58.77
   1   1  -1 5040.67   96.16
  -1  -1   1 5119.13   96.55
   1   1   0  360.26   10.55
   1   1   0  340.08    9.40
  -1  -1   0  345.83    9.54
  -1  -1   0  328.63   10.30
   1   1   1 5409.44   96.70
   1   1   1 5208.66   98.37
  -1  -1  -1 5055.06   96.48
  -1  -1  -1 5189.88   98.47
   1   1   2  870.94   23.45
  -1  -1  -2  861.85   23.01
  -1  -1  -2  928.98   21.97
   1   1   2  915.82   23.02
  -1  -1  -3   36.36    4.17
   1   1   3   37.43    4.50
   1   1   3   40.48    4.40
  -1  -1  -3   38.18    3.91
  -1  -1  -4   24.78    3.73
   1   1   4   27.31    4.85
  -1  -1  -4   37.62    4.95
   1   1   4   24.63    3.94
  -1  -1  -5 2061.87   53.48
   1   1   5 2141.51   55.72
   1   1   6 1343.23   38.41
  -1  -1  -6 1296.81   36.08
  -1  -1  -7  307.33   18.08
   1   1   7  309.21   19.51
  -1  -1  -8  749.88   32.73
   1   1   8  848.95   37.32
  -1  -1  -9  291.60   20.44
   1   1   9  358.24   25.39
  -1  -1 -10   47.39    8.47
   1   1  10   58.25   10.34
  -1  -1 -11  580.02   31.79
  -1  -1 -12   75.71   11.44
  -1  -1 -13    5.02    3.66
  -1  -1 -14  269.04   23.80
  -1  -1 -15    2.20    3.06
  -1  -1 -16   35.86    9.59
  -1  -1 -17    6.64    4.60
   1   2 -17   94.16   17.05
   1   2 -16  147.23   20.98
   1   2 -15   42.69   10.95
   1   2 -14   23.91    7.71
   1   2 -13   29.67    8.47
   1   2 -12  103.99   14.80
   1   2 -11    3.14    2.97
   1   2 -10    1.76    2.45
  -1  -2  10    4.85    3.51
  -1  -2   9   77.03   11.18
   1   2  -9   55.36    9.46
   1   2  -8   11.39    4.43
   1   2  -7    3.02    1.19
   1   2  -6  731.69   30.85
   1   2  -5    2.60    1.80
   1   2  -4   28.27    4.54
   1   2  -4   23.35    4.30
  -1  -2   3  140.73    9.90
   1   2  -3  134.32    9.13
  -1  -2   2 1055.13   29.59
   1   2  -2 1060.91   28.74
   1   2  -1   52.34    3.44
  -1  -2   1   51.22    4.45
   1   2  -1   56.30    4.49
  -1  -2   0  528.15   16.00
   1   2   0  545.38   15.94
   1   2   0  552.28   14.69
  -1  -2   0  534.75   14.83
  -1  -2  -1 3351.32   67.79
  -1  -2  -1 3412.67   69.00
   1   2   1 3560.25   68.48
   1   2   1 3416.26   68.77
  -1  -2  -2 1398.96   33.12
   1   2   2 1401.29   33.71
  -1  -2  -2 1323.99   32.69
   1   2   2 1370.47   34.52
  -1  -2  -3  143.82    8.48
   1   2   3  145.12    9.23
   1   2   3  148.64   10.31
  -1  -2  -3  138.69    8.74
  -1  -2  -4   28.37    3.98
   1   2   4   29.70    4.62
   1   2   4   23.54    5.16
  -1  -2  -4   28.86    4.46
   1   2   5  256.29   15.61
  -1  -2  -5  301.75   16.82
  -1  -2  -5  258.38   13.97
  -1  -2  -6  161.91   11.88
   1   2   6  154.26   13.00
  -1  -2  -7   77.30   10.15
   1   2   7   60.62    8.59
  -1  -2  -7   69.13    8.25
   1   2   8   23.01    5.47
  -1  -2  -8   30.61    6.95
  -1  -2  -8   18.75    4.79
   1   2   9  511.86   29.86
  -1  -2  -9  520.09   26.97
  -1  -2 -10   78.21   10.62
  -1  -2 -11   32.51    7.11
  -1  -2 -12  136.12   15.51
  -1  -2 -13   60.99   10.50
  -1  -2 -14   56.98   10.55
  -1  -2 -15   12.23    4.98
  -1  -2 -16   19.68    6.58
  -1  -2 -17   80.16   14.00
   1   3 -17   85.06   16.44
   1   3 -16    1.31    4.37
   1   3 -15   17.07    6.83
   1   3 -14   30.39    8.72
   1   3 -13    7.74    4.43
   1   3 -12    1.53    1.28
   1   3 -11    6.86    9.18
   1   3 -11    6.97    3.51
   1   3 -10   31.16    8.37
   1   3  -9  498.99   30.30
   1   3  -9  513.18   29.13
   1   3  -8    3.46    2.13
   1   3  -8   30.91    6.58
   1   3  -7 1428.68   49.38
   1   3  -6  795.77   32.99
   1   3  -5   -0.05    0.83
  -1  -3   5    2.11    2.30
  -1  -3   4  434.50   20.89
   1   3  -4  418.71   19.47
  -1  -3   3  303.77   15.92
   1   3  -3  302.13   14.95
   1   3  -2  284.71   13.41
  -1  -3   2  288.98   14.28
   1   3  -1  183.13    9.93
  -1  -3   1  176.40   10.13
   1   3  -1  191.70    7.30
   1   3   0 1920.20   40.32
  -1  -3   0 1864.61   40.55
   1   3   0 1942.59   44.65
  -1  -3   0 1885.99   44.93
   1   3   1    1.81    1.00
  -1  -3  -1    0.42    0.35
   1   3   1    1.27    0.67
  -1  -3  -1    2.40    0.85
  -1  -3  -2   15.17    2.50
   1   3   2   18.36    3.18
   1   3   2   21.57    3.49
  -1  -3  -2   20.00    3.27
  -1  -3  -3   38.37    4.74
   1   3   3   36.12    4.89
   1   3   3   33.51    5.53
  -1  -3  -3   34.13    4.28
  -1  -3  -4  297.99   15.22
  -1  -3  -4  324.54   15.24
   1   3   4  311.31   16.59
  -1  -3  -5  161.93   11.43
   1   3   5  163.93   12.91
  -1  -3  -6   27.88    4.91
  -1  -3  -6   31.53    5.74
   1   3   6   26.49    5.72
  -1  -3  -7  154.53   14.42
  -1  -3  -7  116.60   10.88
   1   3   7  121.05   12.90
  -1  -3  -8   89.63    9.95
   1   3   8   77.25   10.91
   1   3   9   28.28    7.19
  -1  -3  -9   26.38    5.94
  -1  -3 -10  243.22   18.80
  -1  -3 -11   33.19    7.03
  -1  -3 -12   50.98    9.31
  -1  -3 -13   37.60    8.11
  -1  -3 -14   -1.68    3.11
  -1  -3 -15   -2.78    2.95
  -1  -3 -16   18.64    6.60
   1   4 -17   61.80   14.02
   1   4 -16    0.70    2.62
   1   4 -15   48.23   11.59
   1   4 -14  210.29   24.07
   1   4 -13    3.21    3.44
   1   4 -12  167.53   20.61
   1   4 -11   33.36   11.96
   1   4 -11   21.81    7.24
   1   4 -10   38.94   12.68
   1   4 -10   79.72   12.26
   1   4  -9  779.02   38.97
   1   4  -9  808.43   37.90
   1   4  -8    2.00    0.93
   1   4  -8   -0.99    0.74
   1   4  -7   30.00    6.54
   1   4  -7    3.96    2.50
   1   4  -6  413.96   23.87
  -1  -4   6  468.58   26.24
  -1  -4   5  222.28   15.96
   1   4  -5   70.02    8.46
  -1  -4   4    5.34    2.32
   1   4  -4    9.29    2.82
   1   4  -3  642.81   24.54
  -1  -4   3  647.03   26.48
  -1  -4   2    0.28    0.87
   1   4  -2    0.62    0.44
   1   4  -2   -0.14    0.65
   1   4  -1  829.04   27.08
  -1  -4   1  843.34   28.24
   1   4  -1  828.61   20.12
  -1  -4   0  585.24   17.19
   1   4   0  582.60   17.37
   1   4   0  617.96   22.12
  -1  -4   0  589.33   22.22
  -1  -4  -1  326.10   15.73
   1   4   1  348.24   14.39
   1   4   1  323.13   15.33
  -1  -4  -2   66.35    6.86
  -1  -4  -2   59.14    5.20
   1   4   2   69.38    7.07
   1   4   2   68.77    7.85
  -1  -4  -3  496.25   20.67
   1   4   3  477.80   20.88
  -1  -4  -3  461.04   17.93
   1   4   4   21.02    4.49
  -1  -4  -4   22.07    4.21
  -1  -4  -4   26.19    4.30
  -1  -4  -5  186.46   13.12
   1   4   5  188.09   14.67
  -1  -4  -6   31.46    5.74
   1   4   6   29.35    6.03
  -1  -4  -6   28.92    5.25
  -1  -4  -7   -0.12    0.94
   1   4   7    2.35    1.84
  -1  -4  -7    2.75    1.85
   1   4   8  141.75   15.52
  -1  -4  -8  132.05   12.68
  -1  -4  -9   18.65    5.04
  -1  -4 -10   53.77    8.75
  -1  -4 -11    0.30    1.52
  -1  -4 -12  167.52   17.03
  -1  -4 -13   83.19   12.35
  -1  -4 -14    0.44    1.50
  -1  -4 -15   30.04    7.85
   1   5 -17   73.25   15.69
   1   5 -16   56.98   13.79
   1   5 -15    2.70    3.85
   1   5 -14   23.54    8.84
   1   5 -13   30.63   10.58
   1   5 -12   36.52    9.63
   1   5 -11   50.33   11.50
   1   5 -11   29.93    8.51
   1   5 -10  317.87   25.67
   1   5 -10  298.49   29.55
   1   5  -9  228.74   20.29
   1   5  -9   97.75   17.84
   1   5  -8  330.80   24.04
  -1  -5   7   32.63    7.31
   1   5  -7   27.83    5.82
   1   5  -7   33.21    7.11
   1   5  -6    4.80    2.50
  -1  -5   6    2.20    1.83
  -1  -5   5  144.25   13.87
   1   5  -5  153.51   12.93
   1   5  -4   -0.09    0.83
  -1  -5   4    0.72    1.64
   1   5  -3    7.99    2.57
   1   5  -3    8.44    1.43
  -1  -5   3    8.54    3.24
   1   5  -2 2163.28   43.77
   1   5  -2 2312.57   58.13
  -1  -5   2 2193.91   59.82
  -1  -5   1  117.47   10.35
   1   5  -1  115.21    6.14
   1   5  -1  116.74    9.86
  -1  -5   0  106.15    6.43
  -1  -5   0  107.40    9.74
   1   5   0  128.60   10.36
   1   5   0  126.01    8.10
  -1  -5  -1    0.30    0.41
   1   5   1    1.07    1.21
  -1  -5  -1    0.95    0.98
   1   5   2    1.77    1.44
   1   5   2    0.19    1.65
  -1  -5  -2    0.30    0.51
  -1  -5  -3  350.35   15.83
  -1  -5  -3  412.32   20.58
   1   5   3  411.93   20.78
  -1  -5  -4  289.49   17.45
   1   5   4  281.27   18.17
   1   5   5  116.80   12.39
  -1  -5  -5  132.09   10.96
  -1  -5  -5  133.73   12.03
   1   5   6  406.52   25.09
  -1  -5  -6  374.26   20.92
  -1  -5  -6  411.54   22.66
  -1  -5  -7   69.33    9.25
  -1  -5  -7   68.03    9.14
  -1  -5  -8    9.61    3.69
  -1  -5  -9   11.96    4.14
  -1  -5 -10    2.93    2.66
  -1  -5 -11   13.27    4.79
  -1  -5 -12  124.21   14.93
  -1  -5 -13    3.00    2.78
  -1  -5 -14    4.37    1.94
   1   6 -16   71.94   15.55
   1   6 -15   32.04   11.19
   1   6 -14  102.11   17.62
   1   6 -13   64.55   13.38
   1   6 -12    9.03    3.53
   1   6 -12   16.03    5.32
   1   6 -11   12.90    4.55
   1   6 -11   10.29    5.46
   1   6 -10  280.50   22.54
   1   6 -10  179.70   19.73
   1   6  -9  195.36   19.28
   1   6  -9  187.40   19.30
  -1  -6   8  252.80   22.79
   1   6  -8  186.27   19.27
   1   6  -8  250.09   21.54
   1   6  -7    9.40    3.62
  -1  -6   7   26.70    6.80
  -1  -6   6  344.70   24.40
  -1  -6   5  344.97   23.30
   1   6  -5  358.71   21.03
   1   6  -5  323.01   11.18
   1   6  -4  165.45   13.65
   1   6  -4  152.96    5.95
  -1  -6   4  144.95   14.20
   1   6  -3   24.41    5.03
  -1  -6   3   18.89    4.82
   1   6  -3   20.22    1.78
   1   6  -2    5.33    2.27
  -1  -6   2    3.74    2.26
   1   6  -2    3.39    1.01
   1   6  -1    5.54    2.31
  -1  -6   1    8.92    3.17
   1   6  -1    3.92    1.85
  -1  -6   0   39.42    3.92
   1   6   0   49.01    6.95
  -1  -6   0   36.82    6.12
  -1  -6  -1   29.31    3.72
   1   6   1   30.74    5.46
  -1  -6  -1   29.77    5.52
  -1  -6  -2   45.79    7.06
   1   6   2   57.28    7.89
  -1  -6  -2   37.55    4.51
   1   6   3   45.30    7.33
  -1  -6  -3   34.37    6.21
  -1  -6  -3   37.05    4.83
   1   6   4  378.79   22.90
  -1  -6  -4  371.95   21.81
  -1  -6  -5   25.47    4.63
  -1  -6  -5   20.82    5.07
  -1  -6  -6   10.56    3.71
  -1  -6  -6   11.99    3.40
  -1  -6  -7  207.10   17.35
  -1  -6  -8   18.67    5.35
  -1  -6  -9   35.67    7.47
  -1  -6 -10  170.44   17.11
  -1  -6 -11   46.22    8.90
  -1  -6 -12    5.39    3.98
  -1  -6 -13   23.21    7.02
   1   7 -15   12.30    6.51
   1   7 -14   10.93    6.29
   1   7 -13   -0.28    1.46
   1   7 -12   15.56    6.25
   1   7 -11   98.71   10.85
   1   7 -11   77.80   13.97
   1   7 -10    0.89    0.60
   1   7 -10    0.64    2.50
   1   7  -9    4.51    4.24
   1   7  -9    3.05    2.17
  -1  -7   9    1.86    2.28
  -1  -7   8 1077.69   53.03
   1   7  -8 1271.12   37.18
  -1  -7   7  509.73   33.18
   1   7  -7  574.90   20.24
   1   7  -6   24.78    2.94
   1   7  -6   24.01    2.44
  -1  -7   6   23.93    6.75
  -1  -7   5   90.98   12.56
  -1  -7   4    0.91    1.28
  -1  -7   3    8.69    3.53
  -1  -7   2  200.31   16.90
  -1  -7   1   -1.36    2.27
  -1  -7   0   34.17    6.67
  -1  -7  -1   93.30    7.07
  -1  -7  -1   99.12   11.25
  -1  -7  -2    1.31    1.36
  -1  -7  -2    0.75    1.45
  -1  -7  -3  436.91   25.29
  -1  -7  -4   -0.05    1.63
  -1  -7  -4    1.48    1.34
  -1  -7  -5   65.34    9.63
  -1  -7  -5   49.20    6.68
  -1  -7  -6   75.88   10.78
  -1  -7  -7   45.88    8.50
  -1  -7  -8    1.12    1.61
  -1  -7  -9   -1.32    2.55
  -1  -7 -10    2.11    2.90
  -1  -7 -11   83.65   12.94
   1   8 -14    4.24    3.69
   1   8 -13   55.66   12.86
   1   8 -12    0.77    4.51
   1   8 -11   21.13    7.49
  -1  -8  10   10.40    6.36
   1   8 -10    9.46    5.23
  -1  -8   9  171.25   21.31
  -1  -8   8   47.33   10.91
   1   8  -8   46.76    3.92
  -1  -8   7    1.63    2.13
  -1  -8   6   13.99    4.87
  -1  -8   5   21.88    6.63
  -1  -8   4    4.00    2.77
  -1  -8   3    8.04    4.22
  -1  -8   2   16.64    5.40
  -1  -8   1   33.09    7.30
  -1  -8   0    8.15    3.41
  -1  -8  -1   25.80    6.27
  -1  -8  -1   36.62    4.38
  -1  -8  -2   63.79    9.72
  -1  -8  -2   57.05    6.09
  -1  -8  -3  147.52   15.48
  -1  -8  -4  165.02   16.67
  -1  -8  -5   19.63    5.47
  -1  -8  -6    2.19    1.37
  -1  -8  -7    1.04    1.78
  -1  -8  -8    0.88    0.80
  -1  -8  -9   70.95   12.01
  -1  -8 -10    4.35    2.96
   1   9 -13   25.43    9.29
   1   9 -12   19.19    7.64
   1   9 -11   58.85   12.80
  -1  -9  10   -1.31    2.20
   1   9 -10   -1.64    1.62
  -1  -9   9  146.85   20.87
  -1  -9   8   48.13   11.41
  -1  -9   7    1.00    2.34
  -1  -9   6   57.81   11.57
  -1  -9   5   27.34    7.93
  -1  -9   4    7.59    3.91
  -1  -9   3   19.91    6.27
  -1  -9   2   63.31   11.08
  -1  -9   1   52.60   10.01
  -1  -9   0   -0.11    1.44
  -1  -9  -1  134.39   15.62
  -1  -9  -2   36.75    8.25
  -1  -9  -3  129.75   15.52
  -1  -9  -4   -2.11    2.03
  -1  -9  -5   40.55    8.64
  -1  -9  -6    1.18    1.70
  -1  -9  -7   12.21    4.87
  -1  -9  -8   39.79    9.22
  -1 -10  11   24.94   10.07
   1  10 -11   13.95    7.20
  -1 -10  10    3.90    4.15
   1  10 -10   -0.02    1.65
  -1 -10   9   24.95    8.80
  -1 -10   8   46.29   12.08
  -1 -10   7    2.05    2.61
  -1 -10   6   67.80   13.79
  -1 -10   5    1.35    2.15
  -1 -10   4    8.81    4.69
  -1 -10   3   30.21    8.32
  -1 -10   2   28.55    8.25
  -1 -10   1    6.88    3.59
  -1 -10   0   76.94   12.82
  -1 -10  -1   75.43   12.74
  -1 -10  -2  198.13   20.82
  -1 -10  -3    0.70    1.05
  -1 -10  -4   22.13    6.98
  -1 -10  -5   -1.90    3.16
  -1 -11   8    1.23    2.76
  -1 -11   7  104.99   18.08
  -1 -11   6    3.17    3.33
  -1 -11   5    9.04    4.86
  -1 -11   4    7.18    4.49
  -1 -11   3    0.13    2.39
  -1 -11   2   12.01    5.67
  -1 -11   1    5.28    3.75
  -1 -11   0    6.92    4.36
  -1 -11  -1  117.83   17.05
   2 -11  -1   19.74    7.00
   2 -11   0    4.14    3.66
   2 -11   1   78.62   14.28
   2 -11   2  137.12   18.95
   2 -11   3   26.73    9.23
   2 -11   4   25.39    8.57
   2 -11   5   46.47   11.78
   2 -11   6    9.17    5.05
   2 -11   7    1.69    3.33
   2 -11   8   24.29    9.31
   2 -10  -5   76.13   13.59
   2 -10  -4   38.54    9.66
   2 -10  -3   10.28    4.85
   2 -10  -2  116.39   15.97
   2 -10  -1   16.79    6.32
   2 -10   0   38.25    9.28
   2 -10   1   43.48    9.96
   2 -10   2    5.96    4.31
   2 -10   3   52.35   11.36
   2 -10   4    1.28    1.03
   2 -10   5    2.46    3.43
   2 -10   6   12.75    6.33
   2 -10   7   39.37   10.58
   2 -10   8  106.81   17.36
   2 -10   9   30.82    9.67
   2 -10  10    9.35    5.47
   2 -10  11   27.59   10.02
   2  -9  -7  170.75   19.73
   2  -9  -6    0.11    1.10
   2  -9  -5    3.12    3.33
   2  -9  -4   45.37    9.48
   2  -9  -3   11.25    4.96
   2  -9  -2    0.01    2.17
   2  -9  -1   82.04   12.30
   2  -9   0   -0.16    1.19
   2  -9   1  118.23   15.08
   2  -9   2   64.75   11.20
   2  -9   3    6.30    4.06
   2  -9   4  115.04   15.40
   2  -9   5    1.16    1.37
   2  -9   6   27.25    7.99
   2  -9   7  171.02   20.08
   2  -9   8   17.26    6.58
   2  -9   9   18.44    7.30
   2  -9  10    2.45    1.33
  -2   9 -11   15.76    5.96
   2  -9  11   18.57    7.43
  -2   9 -12   62.56   13.27
  -2   9 -13   27.53    9.93
   2  -8  -9  135.57   17.37
   2  -8  -8    0.93    1.89
   2  -8  -7   95.02   13.86
   2  -8  -6    9.28    4.00
   2  -8  -5  102.13   13.62
   2  -8  -4   60.87   10.32
   2  -8  -3  218.90   19.55
   2  -8  -3  204.79   12.31
   2  -8  -2   56.73    5.33
   2  -8  -2   61.85   10.06
   2  -8  -1    7.14    1.45
   2  -8  -1    7.37    3.42
   2  -8   0   19.06    5.32
   2  -8   1  555.42   31.07
   2  -8   2   -0.55    1.74
   2  -8   3  241.47   20.34
   2  -8   4  172.50   17.43
   2  -8   5  338.22   25.62
   2  -8   6   25.66    7.34
   2  -8   7  102.61   14.63
   2  -8   8  252.17   23.97
   2  -8   9  151.62   19.37
   2  -8  10   79.76   14.15
  -2   8 -11   35.63    9.07
  -2   8 -12    2.56    1.68
  -2   8 -13    5.00    4.68
  -2   8 -14   55.27   12.80
  -2   8 -15    0.64    1.81
   2  -7 -11    3.65    3.52
   2  -7 -10    7.04    3.71
   2  -7  -9   19.56    6.29
   2  -7  -8   80.13   12.14
   2  -7  -7  165.88   17.41
   2  -7  -6  420.62   27.54
   2  -7  -6  473.36   27.73
   2  -7  -5  235.74   19.75
   2  -7  -5  256.01   18.82
   2  -7  -4   98.09   12.32
   2  -7  -3   61.49    7.59
   2  -7  -3   72.69   10.32
   2  -7  -2   35.05    7.10
   2  -7  -2   31.70    4.69
   2  -7  -1    8.57    3.44
   2  -7  -1   10.24    2.21
   2  -7   0  627.05   30.18
   2  -7   0  564.95   15.92
   2  -7   1  114.44   12.35
   2  -7   2  494.92   27.17
   2  -7   3  300.90   21.00
   2  -7   4   53.74    9.06
   2  -7   5  286.06   21.75
   2  -7   6   63.08   10.52
  -2   7  -7    3.98    1.20
   2  -7   7   -0.80    1.48
   2  -7   8   82.96   12.90
  -2   7  -8   78.49    6.60
  -2   7  -9   -0.16    0.56
   2  -7   9    1.06    3.34
  -2   7 -10   13.43    5.19
   2  -7  10   10.89    5.34
  -2   7 -10   15.39    3.34
  -2   7 -11    3.34    2.59
  -2   7 -12   27.85    7.91
  -2   7 -13  159.27   20.37
  -2   7 -14    6.95    5.45
  -2   7 -15   48.52   11.63
  -2   7 -16   29.31    9.82
   2  -6 -12   53.42   10.64
   2  -6 -11    6.12    3.95
   2  -6 -10   13.30    5.29
   2  -6  -9  649.96   35.28
   2  -6  -8  128.03   14.63
   2  -6  -7    3.24    2.18
   2  -6  -7    4.39    3.90
   2  -6  -6  481.74   34.87
   2  -6  -6  503.44   28.52
   2  -6  -5  196.28   16.80
   2  -6  -5  169.10   20.77
   2  -6  -4    0.86    1.80
   2  -6  -3  991.65   36.02
   2  -6  -3  322.53   29.21
   2  -6  -2  471.20   24.70
  -2   6   2  487.41   25.78
  -2   6   1   31.00    5.86
  -2   6   1   26.97    5.36
   2  -6  -1   23.40    5.01
  -2   6   0  221.84   15.18
   2  -6   0  203.67   15.31
  -2   6  -1    3.20    1.92
   2  -6   1    4.03    1.55
   2  -6   1    3.83    0.84
  -2   6  -2  253.57   16.33
   2  -6   2  252.77   17.24
   2  -6   3   15.94    4.12
  -2   6  -3   16.93    4.15
   2  -6   4    5.79    2.81
  -2   6  -4    6.10    2.70
  -2   6  -5   17.55    4.45
   2  -6   5   16.20    4.83
  -2   6  -6    6.50    1.60
   2  -6   6    8.75    3.50
  -2   6  -6    6.15    2.51
   2  -6   7  320.32   23.40
  -2   6  -7  314.07   13.94
   2  -6   8  293.76   23.76
  -2   6  -8  309.84   14.76
  -2   6  -9  184.95   18.37
   2  -6   9  198.20   20.24
  -2   6  -9  186.76   12.11
  -2   6 -10  309.75   17.06
  -2   6 -10  315.75   25.24
  -2   6 -11  331.33   26.73
  -2   6 -11  376.38   20.32
  -2   6 -12    1.22    1.21
  -2   6 -13   63.41   12.76
  -2   6 -14   77.35   14.62
  -2   6 -15   24.66    9.22
  -2   6 -16   16.10    7.38
   2  -5 -14   64.23   12.69
   2  -5 -13    5.51    3.44
   2  -5 -12   16.61    5.88
   2  -5 -11   47.79    9.94
   2  -5 -10  234.89   21.23
   2  -5  -9    3.21    2.84
   2  -5  -8   22.70    5.84
   2  -5  -8   31.31    6.78
   2  -5  -7    4.01    3.68
   2  -5  -7    9.03    3.40
   2  -5  -6   18.74    4.75
   2  -5  -5   61.34    8.40
  -2   5   4  395.23   24.12
   2  -5  -4  420.84   22.80
   2  -5  -3   45.91    6.92
  -2   5   3   47.33    7.46
   2  -5  -2   58.15    7.41
  -2   5   2   49.04    7.10
   2  -5  -1  312.92   16.89
  -2   5   1  325.52   16.81
   2  -5   0   73.55    8.14
  -2   5   0   71.03    7.74
   2  -5   1    0.86    0.47
   2  -5   1    2.59    2.06
   2  -5   2    2.17    0.71
   2  -5   2    2.84    2.07
   2  -5   3  161.55    6.82
   2  -5   3  188.58   13.73
   2  -5   4   18.37    4.32
   2  -5   4   17.64    2.58
  -2   5  -4   12.39    3.30
  -2   5  -4   15.36    2.22
   2  -5   5    2.06    2.21
  -2   5  -5    1.20    0.80
   2  -5   5    3.43    2.15
  -2   5  -5    2.21    1.31
  -2   5  -6   29.55    3.80
   2  -5   6   31.51    6.51
  -2   5  -6   22.51    4.80
  -2   5  -7   33.25    6.25
   2  -5   7   34.32    7.22
  -2   5  -7   35.51    4.59
  -2   5  -8   27.06    4.39
  -2   5  -8   19.18    4.80
   2  -5   8   32.91    7.28
  -2   5  -9  129.63   14.67
  -2   5  -9  139.45   10.98
  -2   5 -10    5.19    2.95
  -2   5 -10    5.80    2.27
  -2   5 -11   41.39    9.09
  -2   5 -11   48.94    7.42
  -2   5 -12   44.29    9.88
  -2   5 -13    1.38    2.08
  -2   5 -14   23.91    7.96
  -2   5 -15   28.62    8.78
  -2   5 -16   19.13    7.01
  -2   5 -17   16.55    7.23
   2  -4 -15   48.27   10.85
   2  -4 -14   14.26    5.63
   2  -4 -13   28.06    7.71
   2  -4 -12    7.92    3.91
   2  -4 -11   92.56   13.16
   2  -4 -10  487.26   30.18
   2  -4  -9   51.71    9.53
   2  -4  -8    9.36    3.76
   2  -4  -7    5.25    2.66
   2  -4  -6   64.52    9.03
  -2   4   6   59.12    9.76
  -2   4   5   47.15    8.09
   2  -4  -5   46.70    7.19
   2  -4  -5   47.58    6.82
   2  -4  -4    0.54    1.29
   2  -4  -3    5.93    2.51
   2  -4  -2  453.61   20.39
   2  -4  -1  179.90   11.69
  -2   4   1  173.18   11.36
  -2   4   0  312.48   15.11
   2  -4   0  285.04   14.83
  -2   4  -1  218.50   12.33
   2  -4   1  205.70   12.27
   2  -4   1  204.09    8.35
   2  -4   2   41.70    5.47
   2  -4   2   35.55    3.07
  -2   4  -2   47.23    5.51
   2  -4   3   10.23    1.74
   2  -4   3    9.57    2.79
  -2   4  -3   11.04    1.99
  -2   4  -3    7.36    2.18
   2  -4   4  233.68   10.61
  -2   4  -4  258.97   11.05
   2  -4   4  251.19   15.53
  -2   4  -4  255.82   14.39
   2  -4   5   20.27    4.56
  -2   4  -5   17.64    2.83
   2  -4   5   18.93    3.30
   2  -4   6  124.36   11.71
   2  -4   6  116.70   11.94
  -2   4  -6  120.14    8.33
   2  -4   7    2.68    2.00
  -2   4  -7   13.25    2.94
   2  -4   7   15.93    4.73
  -2   4  -7   11.30    3.45
  -2   4  -8    0.73    0.53
  -2   4  -8   -0.47    1.41
  -2   4  -9    7.31    2.69
  -2   4  -9    1.82    1.12
  -2   4  -9    5.31    2.87
  -2   4 -10   37.83    6.77
  -2   4 -10   31.65    7.24
  -2   4 -11   96.49   13.66
  -2   4 -12  293.66   26.12
  -2   4 -13   10.52    5.20
  -2   4 -14   16.63    5.94
  -2   4 -15    1.64    1.48
  -2   4 -16    0.18    2.45
  -2   4 -17    0.35    2.14
  -2   4 -18    0.41    1.82
   2  -3 -15    4.17    3.33
   2  -3 -14    0.14    2.22
   2  -3 -13   38.54    9.31
   2  -3 -12   13.82    5.48
   2  -3 -11    9.83    4.13
   2  -3 -10  149.95   16.38
   2  -3  -9  381.31   25.10
   2  -3  -8   36.29    7.01
   2  -3  -7   13.07    4.20
  -2   3   7    6.56    3.96
   2  -3  -6   -0.78    1.28
  -2   3   6    0.14    1.17
   2  -3  -5   30.22    5.41
   2  -3  -4    6.36    2.28
   2  -3  -3  138.04    9.88
   2  -3  -3  138.29   10.51
  -2   3   2  264.93   14.57
   2  -3  -2  266.28   13.46
   2  -3  -1  337.93   14.93
  -2   3   1  362.32   15.99
   2  -3   0 1854.19   44.97
  -2   3   0 1917.82   45.17
   2  -3   1    6.82    1.49
  -2   3  -1    6.52    1.71
  -2   3  -2  805.55   24.47
   2  -3   2  812.41   21.22
   2  -3   2  793.62   24.98
  -2   3  -3  197.30   10.75
  -2   3  -3  198.77    9.34
   2  -3   3  203.82   11.89
   2  -3   3  186.56    8.64
   2  -3   4   26.37    4.51
  -2   3  -4   23.82    3.20
   2  -3   4   25.08    3.34
  -2   3  -4   29.64    4.36
   2  -3   5  274.99   16.58
   2  -3   5  271.00   13.62
  -2   3  -5  279.27   15.12
  -2   3  -5  271.73   12.57
  -2   3  -6  361.66   18.79
  -2   3  -6  350.04   19.40
   2  -3   6  349.31   18.47
  -2   3  -6  336.25   15.62
  -2   3  -7  579.00   27.24
  -2   3  -7  659.19   24.56
  -2   3  -8  207.49   15.45
  -2   3  -8  204.00   16.10
  -2   3  -8  236.64   14.99
  -2   3  -9   76.35    9.34
  -2   3  -9   76.62   10.58
  -2   3  -9   76.04    9.89
  -2   3 -10    1.59    0.95
  -2   3 -10    2.17    2.67
  -2   3 -10    0.35    1.99
  -2   3 -11   57.99   10.73
  -2   3 -12 1469.66   59.59
  -2   3 -13   43.38    9.67
  -2   3 -14   39.09    9.22
  -2   3 -15    9.82    4.80
  -2   3 -16   21.62    7.64
  -2   3 -17    8.43    5.00
  -2   3 -18    7.57    4.12
   2  -2 -16   25.47    8.20
   2  -2 -15   -1.91    1.88
   2  -2 -14   -4.29    2.69
   2  -2 -13    1.46    2.52
   2  -2 -12  216.51   21.66
   2  -2 -11   33.83    8.01
   2  -2 -10  137.07   15.55
   2  -2  -9  193.77   17.68
   2  -2  -8   34.56    7.02
  -2   2   8   39.72    8.37
   2  -2  -7   76.67    9.81
  -2   2   7   23.68    6.50
   2  -2  -6   57.25    8.00
   2  -2  -5   72.05    8.38
   2  -2  -4   11.13    2.93
  -2   2   3   37.33    5.40
   2  -2  -3   36.24    4.95
  -2   2   2  172.85   10.75
   2  -2  -2  185.37   10.38
  -2   2   1   44.00    4.54
   2  -2  -1   47.39    4.31
  -2   2   0 4924.55   94.49
   2  -2   0 4810.13   94.76
   2  -2   1  217.44    9.18
  -2   2  -1  212.27    8.99
   2  -2   1  210.89    9.09
   2  -2   2  129.05    7.51
   2  -2   2  127.91    6.97
  -2   2  -2  132.20    7.30
  -2   2  -2  131.40    7.06
  -2   2  -3 1367.55   33.97
   2  -2   3 1445.49   36.64
   2  -2   3 1352.60   33.54
  -2   2  -3 1450.49   34.95
  -2   2  -4    0.68    0.51
   2  -2   4    3.38    1.58
   2  -2   4    1.21    0.82
  -2   2  -4    2.34    1.01
  -2   2  -5  224.04   13.04
   2  -2   5  238.49   13.04
  -2   2  -5  229.64   13.70
  -2   2  -5  236.31   12.16
   2  -2   6  265.82   15.96
  -2   2  -6  264.80   15.90
  -2   2  -6  267.23   14.41
  -2   2  -6  254.98   15.05
  -2   2  -7   31.07    5.26
  -2   2  -7   22.52    5.07
  -2   2  -7   19.72    4.37
   2  -2   7   20.48    5.52
   2  -2   8    2.91    3.14
  -2   2  -8    1.64    1.34
  -2   2  -8    2.39    1.65
  -2   2  -9    2.02    2.25
  -2   2  -9    0.63    1.58
  -2   2  -9   -0.13    2.12
  -2   2 -10  202.95   17.92
  -2   2 -10  199.04   17.11
  -2   2 -11  458.36   28.66
  -2   2 -12   68.54   11.20
  -2   2 -13    4.40    2.01
  -2   2 -14   31.58    8.10
  -2   2 -15   -0.66    1.30
  -2   2 -16   16.75    6.44
  -2   2 -17    0.70    1.55
  -2   2 -18   43.23   11.18
   2  -1 -16   29.33    9.25
   2  -1 -15   43.73   11.27
   2  -1 -14   59.26   12.07
   2  -1 -13   28.68    8.22
   2  -1 -12   19.97    6.39
   2  -1 -11  148.68   16.86
   2  -1 -10  345.02   25.25
   2  -1  -9   73.69   10.75
  -2   1   9   77.79   12.10
  -2   1   8    8.09    3.49
   2  -1  -8    2.39    1.71
   2  -1  -7  312.26   20.42
   2  -1  -6    4.47    2.38
   2  -1  -5  326.31   18.13
  -2   1   4  389.66   19.86
   2  -1  -4  370.53   18.08
  -2   1   3   62.41    6.72
   2  -1  -3   49.19    5.58
  -2   1   2   60.30    5.78
   2  -1  -2   57.33    5.27
  -2   1   1 3084.76   64.13
   2  -1  -1 3081.34   62.73
   2  -1   0 9739.54  178.34
  -2   1   0 9945.12  179.82
   2  -1   1    0.58    0.47
  -2   1  -1    0.63    0.67
  -2   1  -1    2.00    0.52
   2  -1   1    0.12    0.42
  -2   1  -2 2033.49   42.69
   2  -1   2 2151.88   44.09
   2  -1   2 2118.85   46.35
  -2   1  -2 2046.47   46.39
  -2   1  -3 2717.40   57.48
  -2   1  -3 2707.28   56.93
   2  -1   3 2653.66   58.32
  -2   1  -3 2729.05   58.53
  -2   1  -4    0.75    0.68
   2  -1   4    0.30    0.77
  -2   1  -4    0.32    0.50
  -2   1  -4    1.45    1.10
  -2   1  -5 1902.24   49.46
   2  -1   5 1938.24   50.60
  -2   1  -5 2019.60   49.61
  -2   1  -5 1995.95   51.28
   2  -1   6  393.60   20.26
  -2   1  -6  395.88   18.93
  -2   1  -6  390.11   19.74
   2  -1   7    8.63    3.54
  -2   1  -7   10.30    3.10
  -2   1  -7   11.68    3.48
   2  -1   7   11.07    3.29
   2  -1   8  703.84   30.20
  -2   1  -8  643.05   29.11
  -2   1  -9   41.99    7.32
   2  -1   9   51.38    8.26
  -2   1  -9   63.75    9.53
   2  -1  10    0.51    1.08
  -2   1 -10   -2.74    2.49
   2  -1  11  160.15   16.31
  -2   1 -11  139.63   15.10
  -2   1 -12  437.30   28.82
  -2   1 -13   19.85    6.39
  -2   1 -14   -1.53    2.95
  -2   1 -15   80.20   13.24
  -2   1 -16   30.36    8.47
  -2   1 -17   29.90    8.68
  -2   1 -18   24.64    8.04
   2   0 -17   65.68   14.38
   2   0 -16    6.14    4.62
   2   0 -15   12.89    6.08
   2   0 -14    0.84    1.53
   2   0 -13   52.88   10.91
   2   0 -12  299.69   25.70
   2   0 -11  145.40   17.07
   2   0 -10   11.52    4.78
  -2   0   9  148.23   16.87
   2   0  -9  130.89   14.45
   2   0  -8   57.84    9.36
   2   0  -7    4.77    2.73
   2   0  -6  784.62   32.23
   2   0  -5    0.03    1.13
  -2   0   5   -0.05    0.76
   2   0  -4  602.41   24.11
  -2   0   4  626.08   25.50
  -2   0   3 2339.20   56.85
   2   0  -3 2294.82   55.21
  -2   0   2 3186.40   68.11
   2   0  -2 3148.08   67.28
  -2   0   1   14.12    2.19
   2   0  -1   11.99    1.87
   2   0   0  831.27   22.55
   2   0   1 1293.96   31.83
   2   0   2 7298.35  139.74
   2   0   3   85.56    5.42
  -2   0  -3   94.58    5.70
   2   0   3   98.81    7.10
  -2   0  -4  210.24   10.60
   2   0   4  209.08   10.54
   2   0   4  194.06   11.35
  -2   0  -5  354.00   16.32
   2   0   5  357.50   17.91
  -2   0  -6 1021.44   34.05
   2   0   6 1091.64   38.57
  -2   0  -7  142.31   11.74
   2   0   7  141.37   11.85
   2   0   7  118.06   13.31
   2   0   8  110.65   11.14
  -2   0  -8  107.99   10.85
   2   0   9  103.72   11.64
  -2   0  -9  105.18   11.41
  -2   0  -9  135.55   14.45
  -2   0 -10  248.40   19.05
   2   0  10  277.62   20.63
   2   0  11   90.77   12.19
  -2   0 -11   77.18   10.96
  -2   0 -12   -0.92    2.05
  -2   0 -13  105.43   13.86
  -2   0 -14    3.38    3.06
  -2   0 -15   64.81   11.89
  -2   0 -16  227.05   23.05
  -2   0 -17  142.31   18.62
  -2   0 -18   17.32    6.78
   2   1 -17    0.09    3.26
   2   1 -16  117.88   18.83
   2   1 -15   18.78    7.34
   2   1 -14   48.20   11.33
   2   1 -13   17.92    6.63
   2   1 -12  282.85   25.15
   2   1 -11  137.11   16.77
   2   1 -10    1.41    2.05
   2   1  -9   44.58    8.51
  -2  -1   9   52.70    9.48
   2   1  -8  153.70   14.91
  -2  -1   8   14.37    4.80
   2   1  -7  916.26   37.26
  -2  -1   6 2944.12   76.88
   2   1  -6 2782.19   74.76
   2   1  -5 1532.34   47.27
  -2  -1   5 1612.78   48.33
   2   1  -4  251.57   15.07
  -2  -1   4  235.11   14.24
  -2  -1   3  992.50   30.89
   2   1  -3 1106.52   33.30
   2   1  -2   32.71    3.96
   2   1  -2   25.77    3.41
  -2  -1   2   28.98    3.75
   2   1  -1   82.44    5.26
  -2  -1   1   75.09    5.16
   2   1  -1   83.08    4.99
   2   1   0  216.54    6.90
  -2  -1   0  212.33    7.50
   2   1   0  218.35   10.03
  -2  -1   0  225.89   10.20
   2   1   1  586.28   13.33
   2   1   1  576.78   18.36
  -2  -1  -1  569.66   13.70
  -2  -1  -1  567.46   18.44
   2   1   2 4286.84   81.57
  -2  -1  -2 4240.15   80.63
  -2  -1  -2 4226.64   86.71
   2   1   2 4337.77   87.04
   2   1   3  611.74   21.01
  -2  -1  -3  608.38   20.68
   2   1   3  620.17   18.79
  -2  -1  -3  607.17   17.01
   2   1   4  516.44   18.92
  -2  -1  -4  530.73   17.83
   2   1   4  510.91   20.73
  -2  -1  -4  508.80   19.91
   2   1   5 2238.68   56.08
  -2  -1  -5 2251.80   53.98
   2   1   5 2328.24   60.33
   2   1   6   22.75    4.51
  -2  -1  -6   21.36    4.06
   2   1   6   17.57    4.29
   2   1   7   50.31    7.50
  -2  -1  -7   48.56    6.56
   2   1   7   46.94    8.87
  -2  -1  -7   43.57    7.06
  -2  -1  -8  403.11   23.88
  -2  -1  -8  334.76   19.23
   2   1   8  352.86   22.33
  -2  -1  -9  576.05   27.78
   2   1   9  631.04   32.07
   2   1  10   -2.16    3.02
  -2  -1 -10   -0.82    1.33
  -2  -1 -11  167.90   15.89
  -2  -1 -12  126.70   14.29
  -2  -1 -13    1.40    2.56
  -2  -1 -14   38.11    8.34
  -2  -1 -15    0.60    1.00
  -2  -1 -16   -0.49    2.65
  -2  -1 -17    8.27    4.58
   2   2 -17    4.81    4.87
   2   2 -16  237.89   27.01
   2   2 -15  277.77   28.29
   2   2 -14  128.34   18.52
   2   2 -13   35.88    9.25
   2   2 -12   43.25    9.78
   2   2 -11   29.02    7.38
   2   2 -10   50.93    9.85
  -2  -2   9   31.06    7.50
   2   2  -9   23.39    6.19
   2   2  -8   70.41   10.51
  -2  -2   8   76.62   10.84
   2   2  -7   63.21    9.60
   2   2  -7   58.51    8.57
   2   2  -6   27.87    5.64
   2   2  -6   31.43    6.16
   2   2  -5 1535.43   47.57
   2   2  -5 1605.05   47.28
   2   2  -4  190.95   13.00
   2   2  -4  220.45   13.39
   2   2  -3  677.78   24.91
  -2  -2   3  736.02   25.88
   2   2  -3  720.63   24.49
  -2  -2   2 1672.01   42.23
   2   2  -2 1690.69   40.91
  -2  -2   1 1622.83   38.96
   2   2  -1 1603.83   37.37
   2   2  -1 1693.49   38.63
  -2  -2   0   31.14    3.22
   2   2   0   31.35    3.08
   2   2   0   31.25    3.64
  -2  -2   0   28.56    3.47
   2   2   1 2789.30   56.45
   2   2   1 2819.52   60.18
  -2  -2  -1 2756.91   56.75
  -2  -2  -1 2688.78   59.93
   2   2   2   90.21    5.85
  -2  -2  -2   97.51    5.96
   2   2   2   87.80    6.94
  -2  -2  -2   89.87    6.76
   2   2   3 2537.35   55.86
  -2  -2  -3 2501.95   53.73
  -2  -2  -3 2395.51   56.92
   2   2   3 2436.20   58.36
   2   2   4 1029.78   33.99
  -2  -2  -4 1028.69   31.94
  -2  -2  -4 1095.91   29.27
   2   2   4 1037.00   31.67
   2   2   5  328.67   17.09
  -2  -2  -5  322.06   14.67
   2   2   5  352.54   19.54
   2   2   6  992.91   35.70
  -2  -2  -6  988.86   31.95
   2   2   6 1040.32   42.17
  -2  -2  -7  169.92   12.30
   2   2   7  165.24   13.83
   2   2   7  142.56   18.09
  -2  -2  -8  186.89   13.70
   2   2   8  169.74   15.07
  -2  -2  -9  295.90   18.88
   2   2   9  299.39   21.89
  -2  -2 -10    2.53    2.55
   2   2  10    4.46    2.93
  -2  -2 -11   20.30    5.39
  -2  -2 -12    1.28    1.23
  -2  -2 -13   -0.93    2.22
  -2  -2 -14   89.57   12.68
  -2  -2 -15    1.12    1.39
  -2  -2 -16  137.83   16.99
  -2  -2 -17   58.87   11.44
   2   3 -17  110.02   19.12
   2   3 -16   19.23    7.94
   2   3 -15  130.65   19.19
   2   3 -14   -3.32    2.90
   2   3 -13   73.74   13.41
   2   3 -12    0.62    1.82
   2   3 -11   10.15    3.96
   2   3 -10    0.20    2.25
   2   3  -9   30.39    6.98
   2   3  -9   33.89    8.07
   2   3  -8  125.20   14.23
   2   3  -8  129.41   13.70
   2   3  -7  138.00   13.95
   2   3  -7  141.90   13.51
   2   3  -6   94.43   10.62
   2   3  -6  105.65   10.94
   2   3  -5  240.10   15.69
   2   3  -5  217.61   15.58
   2   3  -4  554.47   24.46
  -2  -3   4  590.15   25.68
   2   3  -4  554.93   23.32
   2   3  -3    0.12    0.64
  -2  -3   3    0.46    0.44
   2   3  -2    0.42    0.72
   2   3  -2   -0.55    1.22
  -2  -3   2    1.12    0.73
   2   3  -1 2242.89   52.08
  -2  -3   1 2297.52   54.06
   2   3  -1 2338.18   51.21
   2   3   0  396.92   14.84
   2   3   0  401.75   15.11
  -2  -3   0  393.31   15.55
  -2  -3   0  395.48   15.21
  -2  -3  -1   20.67    3.17
   2   3   1   25.87    3.43
   2   3   1   23.78    3.46
  -2  -3  -1   25.65    3.61
  -2  -3  -2   43.67    4.70
   2   3   2   44.66    5.11
  -2  -3  -2   55.79    5.41
   2   3   2   44.70    4.71
   2   3   3  419.15   17.42
  -2  -3  -3  443.05   17.29
   2   3   3  422.62   18.99
  -2  -3  -3  415.82   17.69
  -2  -3  -4   73.46    6.86
   2   3   4   83.65    8.87
   2   3   4   84.62    8.04
  -2  -3  -5    5.74    1.95
   2   3   5    5.51    2.61
   2   3   5    4.33    2.24
  -2  -3  -5    1.69    1.41
  -2  -3  -6    6.07    2.53
   2   3   6    4.20    2.23
  -2  -3  -6    4.10    1.74
  -2  -3  -7   63.38    7.51
   2   3   7   63.95    8.87
  -2  -3  -7   71.74    9.34
  -2  -3  -8    9.00    2.98
   2   3   8    8.80    3.39
  -2  -3  -9   90.40    9.95
   2   3   9   82.73   11.51
  -2  -3 -10   15.18    4.32
  -2  -3 -11   64.71    9.28
  -2  -3 -12    1.37    1.22
  -2  -3 -13    1.03    1.95
  -2  -3 -14    4.29    2.79
  -2  -3 -15   13.68    5.30
  -2  -3 -16   34.10    7.90
   2   4 -17   48.81   12.61
   2   4 -16    8.59    5.98
   2   4 -15   19.72    7.61
   2   4 -14  143.15   19.88
   2   4 -13  107.10   16.72
   2   4 -12  124.66   17.96
   2   4 -11   64.95   12.49
   2   4 -10  121.03   15.81
   2   4  -9  544.15   32.76
   2   4  -8  258.20   20.85
   2   4  -8  303.10   21.43
   2   4  -7   89.41   11.23
   2   4  -7  101.97   11.59
   2   4  -6  583.25   29.23
  -2  -4   6  614.05   31.47
   2   4  -6  625.19   28.78
   2   4  -5   22.60    4.98
  -2  -4   5   29.32    6.11
   2   4  -4    0.99    0.80
  -2  -4   4    2.51    1.88
  -2  -4   3  474.89   22.41
   2   4  -3  487.15   20.74
   2   4  -3  436.39   15.84
  -2  -4   2  839.35   29.80
   2   4  -2  822.21   23.74
   2   4  -2  818.39   27.55
  -2  -4   1  806.51   28.09
   2   4  -1  821.20   23.58
   2   4  -1  813.85   26.67
   2   4   0    3.32    1.37
  -2  -4   0    3.61    1.44
  -2  -4   0    1.23    0.30
   2   4   0    2.49    1.26
  -2  -4  -1   79.08    7.27
   2   4   1   81.60    7.17
  -2  -4  -1   74.80    6.51
   2   4   1   79.96    6.68
  -2  -4  -2   41.25    5.35
   2   4   2   45.24    5.48
   2   4   2   39.78    5.27
  -2  -4  -2   36.43    4.60
  -2  -4  -3  113.61    9.15
   2   4   3  121.52   10.48
  -2  -4  -3  114.18    8.83
   2   4   3  118.88    9.50
   2   4   4    2.54    1.27
  -2  -4  -4    0.84    0.41
   2   4   5  135.58   12.17
  -2  -4  -5  137.92   10.94
  -2  -4  -5  135.55   11.08
   2   4   5  122.66   14.74
  -2  -4  -6    3.85    1.79
   2   4   6   -0.65    1.04
  -2  -4  -6    2.80    1.50
   2   4   7    7.91    3.51
  -2  -4  -7    1.66    0.88
  -2  -4  -8  154.05   13.10
   2   4   8  146.08   15.25
  -2  -4  -9   72.34    9.31
  -2  -4 -10  146.68   13.96
  -2  -4 -11  286.55   20.82
  -2  -4 -12    8.01    3.75
  -2  -4 -13   10.22    4.38
  -2  -4 -14   76.03   11.67
  -2  -4 -15   29.55    7.76
   2   5 -16  293.07   31.14
   2   5 -15   26.11    9.01
   2   5 -14  196.26   24.18
   2   5 -13  535.52   40.72
   2   5 -12    9.01    4.85
   2   5 -11   17.55    6.38
   2   5 -10  131.61   16.62
   2   5  -9    0.45    1.92
   2   5  -8 1050.01   46.20
   2   5  -7   39.22    7.75
   2   5  -7   44.11    7.78
  -2  -5   7   41.50    8.43
  -2  -5   6   59.23    9.81
   2   5  -6   58.57    8.53
  -2  -5   5  209.48   17.08
   2   5  -5  205.41   15.34
   2   5  -4    1.75    0.41
   2   5  -4    0.98    0.83
  -2  -5   4    3.15    2.30
   2   5  -3   10.29    2.07
   2   5  -3    9.40    2.82
  -2  -5   3   12.58    3.78
   2   5  -2  221.35   13.88
  -2  -5   2  206.37   14.65
   2   5  -2  197.46    9.76
   2   5  -1  355.56   17.79
   2   5  -1  342.89   13.63
  -2  -5   1  348.36   18.66
   2   5   0  162.00   11.53
   2   5   0  151.34    9.14
  -2  -5   0  159.25   11.93
  -2  -5   0  152.56    9.43
   2   5   1  111.77    9.38
   2   5   1   92.73    7.83
  -2  -5  -1   93.26    7.57
  -2  -5  -1  101.60    9.38
   2   5   2  158.31   11.69
   2   5   2  150.31   11.36
  -2  -5  -2  134.91   11.03
  -2  -5  -2  125.26    9.24
   2   5   3  182.73   14.55
   2   5   3  161.90   12.40
  -2  -5  -3  158.61   12.21
   2   5   4   54.26    9.45
   2   5   4   53.36    7.50
  -2  -5  -4   53.44    7.09
  -2  -5  -4   52.12    6.52
  -2  -5  -5  311.33   18.10
   2   5   5  307.14   19.83
  -2  -5  -5  287.59   16.87
  -2  -5  -6  248.44   16.70
   2   5   6  259.08   19.21
  -2  -5  -6  263.29   17.46
  -2  -5  -7   40.14    6.85
  -2  -5  -8   46.96    7.58
  -2  -5  -9   50.38    8.19
  -2  -5 -10    1.64    2.02
  -2  -5 -11  125.71   13.89
  -2  -5 -12   12.82    4.83
  -2  -5 -13  111.68   14.00
  -2  -5 -14   12.47    5.17
   2   6 -16  154.27   23.05
   2   6 -15   49.56   12.73
   2   6 -14   15.63    7.76
   2   6 -13   -0.32    3.08
   2   6 -12   17.01    7.07
   2   6 -11   25.88    7.75
   2   6 -10    9.34    4.09
   2   6  -9  128.14   16.17
  -2  -6   8   30.93    8.00
   2   6  -8   24.56    6.93
  -2  -6   7  191.51   19.31
  -2  -6   6    9.12    4.77
   2   6  -5    4.81    1.54
   2   6  -5    7.22    2.83
  -2  -6   5    2.58    1.35
   2   6  -4    3.75    1.31
   2   6  -4    1.68    1.04
  -2  -6   4    0.78    1.63
  -2  -6   3   26.39    5.76
   2   6  -3   26.60    3.18
   2   6  -3   30.97    5.61
   2   6  -2  315.24   18.41
   2   6  -2  290.08   11.94
  -2  -6   2  306.87   19.74
   2   6  -1  132.75   11.42
   2   6  -1  117.42    7.79
  -2  -6   1  120.34   11.64
   2   6   0  479.70   22.87
  -2  -6   0  438.37   22.98
   2   6   0  447.36   18.30
  -2  -6   0  447.49   17.84
   2   6   1  155.89   12.31
  -2  -6  -1  134.28    9.55
  -2  -6  -1  136.99   12.17
   2   6   2   20.60    4.95
   2   6   2   19.94    4.44
  -2  -6  -2   21.18    3.96
  -2  -6  -2   12.58    3.61
  -2  -6  -3  605.00   27.69
   2   6   3  655.53   28.42
  -2  -6  -4 1441.07   44.32
   2   6   4 1507.23   46.79
  -2  -6  -4 1344.28   38.78
  -2  -6  -5   19.34    4.21
  -2  -6  -5   16.43    4.49
  -2  -6  -6    2.15    1.70
  -2  -6  -7   33.84    6.68
  -2  -6  -8   15.70    4.64
  -2  -6  -9    1.97    1.94
  -2  -6 -10   78.41   11.44
  -2  -6 -11  105.61   13.66
  -2  -6 -12   86.64   12.62
  -2  -6 -13   99.85   14.09
   2   7 -15    3.46    4.57
   2   7 -14   16.54    7.20
   2   7 -13   74.43   15.06
   2   7 -12   -1.65    3.02
   2   7 -11  123.97   17.57
   2   7 -10  184.13   21.14
   2   7  -9  240.94   23.38
  -2  -7   9  287.97   26.67
  -2  -7   8 1068.18   51.99
   2   7  -8  898.05   46.05
  -2  -7   7  191.16   19.95
   2   7  -6  243.39   11.41
  -2  -7   6  254.17   22.17
  -2  -7   5   50.05    9.45
   2   7  -5   50.93    4.52
  -2  -7   4   76.51   11.17
   2   7  -4   75.30    5.15
  -2  -7   3   22.03    5.77
   2   7  -3   21.97    2.79
  -2  -7   2   -0.86    1.71
   2   7  -2    0.51    0.72
   2   7  -1  105.55    7.97
  -2  -7   1   96.89   11.38
   2   7   0  127.51   10.69
  -2  -7   0  123.60   12.77
   2   7   1   16.72    5.02
  -2  -7  -1   26.45    5.90
  -2  -7  -1   26.47    4.24
  -2  -7  -2   46.27    7.63
   2   7   2    5.84    3.73
  -2  -7  -3   54.76    8.46
  -2  -7  -3   47.46    6.38
  -2  -7  -4    2.17    0.68
  -2  -7  -4    1.79    0.59
  -2  -7  -5   14.61    4.43
  -2  -7  -5   14.39    3.86
  -2  -7  -6   46.81    8.17
  -2  -7  -7   -1.26    1.64
  -2  -7  -8   18.26    5.49
  -2  -7  -9   59.33    9.95
  -2  -7 -10   10.87    4.66
  -2  -7 -11    8.38    4.04
  -2  -7 -12  173.85   18.79
   2   8 -14    5.02    5.04
   2   8 -13   26.27    8.94
   2   8 -12   15.71    6.65
   2   8 -11   22.64    8.36
   2   8 -10   70.94   13.41
   2   8  -9  522.76   36.51
  -2  -8   9  578.90   40.47
  -2  -8   8  118.18   17.26
   2   8  -8  118.53    8.02
  -2  -8   7  166.01   19.52
   2   8  -7  164.32    8.58
  -2  -8   6   22.17    6.85
   2   8  -6   29.02    2.91
   2   8  -5    1.18    0.56
  -2  -8   5    4.67    3.37
   2   8  -4    0.62    0.50
  -2  -8   4    1.68    2.57
   2   8  -3   53.84    4.79
  -2  -8   3   59.44   10.35
   2   8  -2   12.14    3.33
  -2  -8   2   26.29    6.60
  -2  -8   1   28.48    6.86
  -2  -8   0   18.23    5.11
  -2  -8  -1   45.23    8.30
  -2  -8  -2   31.76    6.99
  -2  -8  -3  357.45   24.09
  -2  -8  -4  133.27   14.66
  -2  -8  -5    6.20    3.22
  -2  -8  -6   60.72   10.39
  -2  -8  -7   24.70    6.71
  -2  -8  -8    3.54    2.35
  -2  -8  -9   19.88    6.05
  -2  -8 -10   12.87    5.70
   2   9 -12    0.84    3.07
   2   9 -11    2.30    4.00
  -2  -9  10   36.06   10.83
   2   9 -10   57.99   12.30
  -2  -9   9   24.56    8.32
   2   9  -9   30.97    9.20
  -2  -9   8   32.56    9.81
  -2  -9   7    7.43    5.00
  -2  -9   6   12.86    5.72
  -2  -9   5   40.80    9.39
  -2  -9   4   11.47    5.10
  -2  -9   3   -1.10    1.70
  -2  -9   2    3.61    2.79
  -2  -9   1   16.56    5.28
  -2  -9   0    6.43    3.60
  -2  -9  -1   29.78    7.21
  -2  -9  -2    0.33    1.54
  -2  -9  -3   10.62    3.79
  -2  -9  -4   26.93    7.24
  -2  -9  -5   15.67    5.30
  -2  -9  -6    5.10    3.69
  -2  -9  -7   17.00    5.97
  -2  -9  -8    3.15    2.05
  -2 -10  10    9.88    7.39
   2  10 -10    0.80    2.51
  -2 -10   9   59.66   14.40
  -2 -10   8   16.21    7.90
  -2 -10   7    1.16    4.05
  -2 -10   6   89.28   15.64
  -2 -10   5   66.52   13.09
  -2 -10   4   61.00   12.26
  -2 -10   3   34.53    8.88
  -2 -10   2    3.39    3.19
  -2 -10   1    1.07    0.94
  -2 -10   0    2.36    3.14
  -2 -10  -1   52.28   10.49
  -2 -10  -2   72.45   12.21
  -2 -10  -3   -3.20    2.62
  -2 -10  -4    7.13    4.10
  -2 -10  -5    0.63    2.66
  -2 -11   7   63.29   14.02
  -2 -11   6   10.60    4.81
  -2 -11   5   26.87    9.21
  -2 -11   4   10.21    5.74
  -2 -11   3    2.91    3.56
  -2 -11   2   -1.25    2.16
  -2 -11   1   -6.13    3.93
  -2 -11   0    1.68    1.10
  -2 -11  -1   17.61    6.58
   3 -11   0   63.26   13.07
   3 -11   1   11.04    5.40
   3 -11   2   -2.47    4.48
   3 -11   3   27.92    8.77
   3 -11   4    5.21    3.10
   3 -11   5   56.36   12.49
   3 -11   6    5.16    4.04
   3 -11   7    1.65    3.42
   3 -11   8   17.62    7.65
   3 -10  -4    9.09    4.81
   3 -10  -3    8.28    4.25
   3 -10  -2   26.16    7.85
   3 -10  -1    6.84    4.35
   3 -10   0    1.38    1.96
   3 -10   1   11.56    5.09
   3 -10   2   93.40   14.67
   3 -10   3   12.49    5.45
   3 -10   4   13.05    5.16
   3 -10   5   18.98    6.80
   3 -10   6    1.31    1.99
   3 -10   7    1.67    3.16
   3 -10   8   81.25   14.98
   3 -10   9   51.16   12.54
   3 -10  10   -0.08    1.89
   3 -10  11   82.63   16.69
   3  -9  -7   72.82   13.04
   3  -9  -6    1.73    1.98
   3  -9  -5   26.21    7.42
   3  -9  -4   10.57    4.68
   3  -9  -3    2.66    2.78
   3  -9  -2    7.02    3.93
   3  -9  -1   13.30    5.32
   3  -9   0    3.85    1.92
   3  -9   1  395.82   27.97
   3  -9   2   49.77    9.60
   3  -9   3   88.33   13.05
   3  -9   4   78.97   12.59
   3  -9   5    7.17    4.07
   3  -9   6   97.61   14.62
   3  -9   7   56.61   11.43
   3  -9   8   37.10    9.71
   3  -9   9   57.49   12.27
   3  -9  10   23.08    7.76
  -3   9 -11   -1.99    1.67
   3  -9  11    5.84    5.23
  -3   9 -12   15.51    6.68
  -3   9 -13   20.73    8.48
   3  -8  -9    5.89    4.37
   3  -8  -8    9.60    4.45
   3  -8  -7   48.73    9.99
   3  -8  -6   58.87   10.61
   3  -8  -5   60.61   10.65
   3  -8  -4  208.34   19.52
   3  -8  -3    7.27    3.47
   3  -8  -2  484.55   29.46
   3  -8  -2  454.31   24.05
   3  -8  -1  256.69   20.59
   3  -8  -1  225.84   14.54
   3  -8   0   55.52    5.55
   3  -8   0   59.36    4.59
   3  -8   0   63.37    9.98
   3  -8   1  517.03   13.33
   3  -8   1  498.80   12.33
   3  -8   2  326.90   23.57
   3  -8   3    1.25    1.72
   3  -8   4  116.80   14.04
   3  -8   5  208.40   19.63
   3  -8   6   41.67    8.90
   3  -8   7    9.86    4.35
   3  -8   8    4.83    3.55
   3  -8   9   96.41   15.31
   3  -8  10   10.39    5.67
  -3   8 -11   31.07    9.06
  -3   8 -12  131.03   18.35
  -3   8 -13   70.92   13.76
  -3   8 -14    9.60    5.66
  -3   8 -15   76.63   15.40
   3  -7 -11   65.56   12.16
   3  -7 -10   77.99   13.08
   3  -7  -9  201.10   20.63
   3  -7  -8   48.05    9.43
   3  -7  -7   67.13   11.11
   3  -7  -6  373.20   25.86
   3  -7  -6  227.13   27.66
   3  -7  -5   -0.69    1.57
   3  -7  -5    1.58    5.34
   3  -7  -4    5.71    2.91
   3  -7  -3   19.57    5.17
   3  -7  -2    2.43    1.49
   3  -7  -1    9.68    3.42
   3  -7   0   12.72    2.34
   3  -7   0   18.66    5.02
   3  -7   1  251.59   10.27
   3  -7   1  242.16   18.35
   3  -7   2 1011.65   23.91
   3  -7   2 1078.48   41.82
   3  -7   3    0.93    0.65
   3  -7   3    0.22    1.59
   3  -7   4    1.94    0.75
   3  -7   4    0.49    1.19
   3  -7   5   39.39    7.74
   3  -7   5   11.37    3.16
   3  -7   6   -1.00    1.82
   3  -7   7    8.80    4.53
   3  -7   8  268.05   23.44
  -3   7  -8  263.43   14.28
  -3   7  -9    1.10    0.92
   3  -7   9    2.71    4.29
  -3   7 -10  208.49   20.93
  -3   7 -10  202.46   13.91
  -3   7 -11    1.64    2.89
  -3   7 -12    5.56    3.96
  -3   7 -13  146.23   19.35
  -3   7 -14    8.11    5.24
  -3   7 -15   58.95   12.96
  -3   7 -16   23.56    9.25
   3  -6 -12   58.80   11.51
   3  -6 -11  118.96   15.66
   3  -6 -10   20.56    6.67
   3  -6  -9  165.02   17.33
   3  -6  -8  150.81   15.88
   3  -6  -7   25.52    6.31
   3  -6  -6   32.01    6.90
   3  -6  -5   35.39    7.23
   3  -6  -4   24.89    5.65
   3  -6  -3    0.05    0.83
   3  -6  -2  117.65   11.86
  -3   6   1   56.26    8.23
   3  -6  -1   52.99    7.75
   3  -6   0  259.37   17.43
  -3   6   0  275.86   17.24
   3  -6   1    5.04    1.48
   3  -6   1    8.58    2.92
  -3   6  -1    7.96    2.83
  -3   6  -2  515.82   24.07
   3  -6   2  463.08   15.32
   3  -6   2  470.88   24.23
   3  -6   3   13.69    2.17
  -3   6  -3   16.09    3.99
   3  -6   3   13.56    4.04
   3  -6   4   11.82    2.14
  -3   6  -4   14.19    3.77
   3  -6   4   11.96    4.00
  -3   6  -5  138.10   12.36
   3  -6   5  129.38    8.69
   3  -6   5  109.72   12.22
  -3   6  -6   84.28    9.86
   3  -6   6   77.24    8.28
   3  -6   6   74.88   10.54
  -3   6  -6   87.02    7.32
   3  -6   7  132.49   14.64
  -3   6  -7  134.59    9.76
  -3   6  -8  255.31   14.69
   3  -6   8  242.59   21.36
  -3   6  -9  233.09   20.44
   3  -6   9  221.95   21.12
  -3   6  -9  217.12   14.13
  -3   6 -10   60.90   11.00
  -3   6 -10   51.68    7.08
  -3   6 -11  101.97   14.30
  -3   6 -12    7.57    4.01
  -3   6 -13   34.71    9.01
  -3   6 -14  148.65   19.68
  -3   6 -15    8.85    5.48
  -3   6 -16    1.06    2.20
  -3   6 -17   16.10    6.54
   3  -5 -13    6.70    4.61
   3  -5 -12   50.54   10.56
   3  -5 -11    4.37    2.57
   3  -5 -10   50.45    9.52
   3  -5  -9  156.71   16.88
   3  -5  -8   61.32   10.20
   3  -5  -8   61.55    9.67
   3  -5  -7    1.97    1.41
   3  -5  -6  119.22   12.42
   3  -5  -5   42.88    7.10
  -3   5   4    1.88    0.94
   3  -5  -4    3.09    1.22
  -3   5   3   78.02    9.96
   3  -5  -3   81.16    9.27
  -3   5   2  337.30   19.99
   3  -5  -2  331.18   18.72
   3  -5  -1   40.20    6.11
  -3   5   1   50.71    7.16
   3  -5   0   85.72    8.71
  -3   5   0   91.21    8.73
   3  -5   1 1961.51   43.30
   3  -5   1 2031.24   52.55
   3  -5   2  290.28   12.13
   3  -5   2  281.95   16.53
   3  -5   3  489.72   16.71
   3  -5   3  502.27   23.39
  -3   5  -4   67.27    7.61
   3  -5   4   60.45    5.44
   3  -5   4   61.66    7.97
  -3   5  -5  172.06   12.76
  -3   5  -5  172.26   10.50
   3  -5   5  153.47    9.87
   3  -5   5  166.22   14.12
   3  -5   6  134.68   13.41
   3  -5   6  134.78   10.28
  -3   5  -6  151.36   10.29
  -3   5  -6  161.46   12.68
  -3   5  -7    8.35    2.41
   3  -5   7    8.95    2.97
  -3   5  -7   15.13    4.06
   3  -5   7   12.62    4.03
   3  -5   8   83.00   11.74
  -3   5  -8   86.14    8.53
   3  -5   8   84.05   12.71
  -3   5  -8  104.05   11.09
  -3   5  -9  181.99   17.30
  -3   5  -9  189.32   13.55
  -3   5 -10   12.16    3.26
  -3   5 -10   14.05    4.91
  -3   5 -11   34.55    7.94
  -3   5 -12   19.10    6.23
  -3   5 -13  348.15   29.49
  -3   5 -14   16.97    6.93
  -3   5 -15    5.17    4.90
  -3   5 -16   10.84    5.75
  -3   5 -17   18.47    7.07
   3  -4 -14    3.59    2.22
   3  -4 -13   38.24    9.41
   3  -4 -12   52.73   10.71
   3  -4 -11   87.73   13.03
   3  -4 -10    5.77    3.54
   3  -4  -9   53.07    9.60
   3  -4  -8  153.44   15.43
   3  -4  -7   -0.47    1.24
   3  -4  -6   27.41    5.85
   3  -4  -5  316.31   18.84
   3  -4  -5  339.66   20.52
  -3   4   5  329.43   22.75
  -3   4   4  100.37   11.40
   3  -4  -4   89.46    9.31
   3  -4  -3   87.95    8.85
  -3   4   3   84.29    9.72
   3  -4  -2    0.82    1.31
   3  -4  -1  286.15   15.22
   3  -4   0    7.90    2.33
  -3   4   0    6.96    2.19
   3  -4   1 1338.15   38.42
  -3   4  -1 1403.04   38.29
   3  -4   1 1327.01   34.31
   3  -4   2  280.08   12.46
  -3   4  -2  275.53   14.06
   3  -4   2  270.71   14.52
  -3   4  -3  176.25   11.13
   3  -4   3  185.03   12.43
   3  -4   3  180.66    9.73
   3  -4   4   12.22    2.53
  -3   4  -4   12.60    2.69
  -3   4  -4   11.32    2.95
   3  -4   4   10.56    2.95
  -3   4  -5   21.66    3.65
   3  -4   5   18.60    3.41
   3  -4   5   19.99    4.41
  -3   4  -6  149.25   10.49
   3  -4   6  147.09   13.34
   3  -4   6  150.16   10.98
  -3   4  -7   23.52    4.77
   3  -4   7   34.18    6.71
   3  -4   7   37.00    5.98
  -3   4  -7   31.27    4.93
   3  -4   8   32.12    6.53
  -3   4  -8   34.70    6.91
  -3   4  -8   41.44    6.68
  -3   4  -8   34.76    5.56
   3  -4   9   49.91   10.94
  -3   4  -9   71.45   10.36
  -3   4  -9   83.81   10.15
  -3   4  -9   86.48    9.40
  -3   4 -10   33.75    7.02
  -3   4 -10   40.10    6.86
  -3   4 -10   39.71    8.17
  -3   4 -11   13.27    5.08
  -3   4 -12  151.52   18.59
  -3   4 -13   67.27   12.33
  -3   4 -14   35.31    8.88
  -3   4 -15    7.64    4.30
  -3   4 -16    7.43    4.59
  -3   4 -17   24.07    7.68
  -3   4 -18   30.87    9.18
   3  -3 -15   83.15   14.92
   3  -3 -14   18.23    6.87
   3  -3 -13  189.30   21.14
   3  -3 -12  182.15   19.85
   3  -3 -11  520.59   33.23
   3  -3 -10    0.76    1.43
   3  -3  -9 1241.45   49.91
   3  -3  -8    9.72    4.35
  -3   3   7   45.93    8.95
   3  -3  -7   50.30    8.41
   3  -3  -6  414.38   23.29
  -3   3   6  419.12   26.53
   3  -3  -5  207.08   14.95
  -3   3   5  220.89   17.67
   3  -3  -4    0.98    0.99
   3  -3  -3  572.05   22.54
   3  -3  -3  631.37   24.86
   3  -3  -2 1032.86   31.05
  -3   3   2 1017.33   33.90
  -3   3   1  170.52   11.08
   3  -3  -1  169.35   10.18
  -3   3   0   29.31    4.21
  -3   3   0   34.11    4.11
   3  -3   0   28.07    3.85
   3  -3   1 1608.86   39.76
  -3   3  -1 1631.65   39.65
   3  -3   1 1553.54   39.16
   3  -3   2   17.84    2.94
  -3   3  -2   26.76    3.53
   3  -3   2   26.54    3.74
  -3   3  -3  362.03   14.91
   3  -3   3  353.79   16.06
   3  -3   3  361.63   14.97
  -3   3  -3  357.29   15.53
   3  -3   4  115.85    9.42
   3  -3   4  119.26    8.49
  -3   3  -4  119.41    8.76
  -3   3  -4  124.65    8.64
   3  -3   5   59.05    7.37
   3  -3   5   68.11    6.74
  -3   3  -5   68.09    6.82
  -3   3  -5   59.78    6.36
  -3   3  -6  431.31   21.50
   3  -3   6  426.37   19.84
  -3   3  -6  460.93   20.39
  -3   3  -6  424.57   19.12
  -3   3  -7  195.26   14.68
  -3   3  -7  193.46   13.11
   3  -3   7  205.47   14.74
  -3   3  -8  133.09   12.83
   3  -3   8  150.73   14.30
  -3   3  -8  162.20   12.71
  -3   3  -9  226.07   18.21
   3  -3   9  185.98   19.61
  -3   3  -9  221.61   16.56
  -3   3 -10  231.71   20.08
  -3   3 -10  245.28   18.14
  -3   3 -11   70.31   11.13
  -3   3 -12   85.61   12.56
  -3   3 -13  127.87   16.02
  -3   3 -14   44.48    9.77
  -3   3 -15    3.88    2.82
  -3   3 -16   -1.70    3.05
  -3   3 -17    2.22    2.51
  -3   3 -18   -3.54    2.49
   3  -2 -16    8.29    5.07
   3  -2 -15   52.42   11.69
   3  -2 -14   55.58   11.87
   3  -2 -13    0.59    1.79
   3  -2 -12   41.47    9.28
   3  -2 -11  118.50   15.60
   3  -2 -10  276.34   22.96
   3  -2  -9  174.70   17.11
  -3   2   8   70.08   11.61
   3  -2  -8   69.26   10.04
   3  -2  -7    3.22    2.53
  -3   2   7    1.46    1.27
  -3   2   6   10.66    3.81
   3  -2  -6    7.89    2.98
   3  -2  -5   20.44    4.61
  -3   2   4  601.94   27.41
   3  -2  -4  599.86   24.78
  -3   2   3  392.81   19.75
   3  -2  -3  388.46   17.80
   3  -2  -2  715.02   23.70
  -3   2   2  659.85   24.71
  -3   2   1 1592.02   40.80
   3  -2  -1 1601.53   37.95
   3  -2   0  597.82   17.86
  -3   2   0  603.37   19.24
  -3   2  -1 1419.38   32.29
   3  -2   1 1372.36   35.91
   3  -2   1 1372.78   32.33
  -3   2  -2  472.76   14.73
   3  -2   2  483.00   15.93
   3  -2   2  481.59   18.07
  -3   2  -2  491.96   18.57
   3  -2   3    2.13    1.31
  -3   2  -3    2.18    1.05
  -3   2  -3    1.96    0.83
   3  -2   3    1.07    0.73
   3  -2   4   64.88    6.51
  -3   2  -4   61.62    5.46
  -3   2  -4   57.69    6.16
   3  -2   4   58.47    6.12
  -3   2  -5   33.82    4.93
   3  -2   5   34.98    5.05
  -3   2  -5   36.29    4.70
  -3   2  -5   38.41    5.06
  -3   2  -6  215.66   13.95
  -3   2  -6  256.37   14.28
   3  -2   6  233.20   14.59
  -3   2  -6  241.15   14.27
  -3   2  -7  357.44   18.70
   3  -2   7  359.15   20.44
  -3   2  -7  329.77   19.12
  -3   2  -7  365.05   19.05
  -3   2  -8    0.11    1.09
  -3   2  -8    2.74    2.37
   3  -2   8    0.48    0.92
  -3   2  -9   84.64   10.02
   3  -2   9   89.95   13.22
  -3   2  -9  127.32   12.56
  -3   2  -9   92.32   11.10
  -3   2 -10  305.68   21.31
  -3   2 -10  308.45   20.42
  -3   2 -11  413.49   26.28
  -3   2 -11  411.35   25.44
  -3   2 -12   66.83   10.76
  -3   2 -13    2.16    2.76
  -3   2 -14   34.75    8.22
  -3   2 -15   28.68    7.76
  -3   2 -16    5.12    3.17
  -3   2 -17   33.15    8.74
   3  -1 -16   24.03    8.21
   3  -1 -15   16.47    5.79
   3  -1 -14   41.40   10.17
   3  -1 -13   25.45    7.87
   3  -1 -12   44.64    9.65
   3  -1 -11  713.65   39.36
   3  -1 -10   16.71    5.44
   3  -1  -9   18.33    5.57
   3  -1  -8   44.29    8.14
  -3   1   8   63.17   10.66
   3  -1  -7  415.56   24.39
  -3   1   7  486.88   28.46
   3  -1  -6 1266.55   43.87
  -3   1   5  203.45   15.68
   3  -1  -5  191.28   13.97
  -3   1   4  534.83   24.90
   3  -1  -4  548.48   23.35
  -3   1   3 1607.24   45.41
   3  -1  -3 1571.68   42.71
  -3   1   2  214.74   12.25
   3  -1  -2  197.99   10.68
  -3   1   1   23.96    3.36
   3  -1  -1   26.60    3.14
   3  -1   0  460.45   12.53
  -3   1   0  467.84   14.72
   3  -1   0  438.97   17.03
   3  -1   1   10.49    2.36
  -3   1  -1   12.72    1.68
   3  -1   1   13.33    1.52
  -3   1  -2   31.59    2.34
   3  -1   2   27.57    2.65
   3  -1   2   26.77    3.86
  -3   1  -2   26.17    3.96
  -3   1  -3   27.11    3.11
  -3   1  -3   22.25    2.50
   3  -1   3   28.84    4.09
  -3   1  -3   22.47    3.79
  -3   1  -4   86.44    6.52
  -3   1  -4   85.07    6.15
   3  -1   4   81.31    7.53
  -3   1  -4   89.48    7.76
  -3   1  -5  515.21   20.30
  -3   1  -5  458.99   18.12
   3  -1   5  448.56   20.31
  -3   1  -5  458.20   20.06
  -3   1  -6 1499.12   43.28
  -3   1  -6 1487.12   42.11
   3  -1   6 1520.73   45.66
  -3   1  -6 1544.25   44.86
   3  -1   7    1.33    1.34
  -3   1  -7    0.58    0.45
  -3   1  -7    1.58    1.14
  -3   1  -7   -0.80    0.59
   3  -1   8    5.70    1.86
  -3   1  -8    6.71    2.67
  -3   1  -8    8.88    3.27
   3  -1   9   -2.18    2.16
  -3   1  -9    0.17    0.94
  -3   1 -10   -0.57    1.55
  -3   1 -10   -0.14    1.17
  -3   1 -11   18.64    5.30
  -3   1 -11   18.28    5.15
  -3   1 -12    8.47    3.88
  -3   1 -13  114.15   14.30
  -3   1 -14   27.99    7.40
  -3   1 -15    2.05    2.84
  -3   1 -16   49.57   10.28
  -3   1 -17  184.34   21.06
   3   0 -16   44.71   11.41
   3   0 -15   96.69   16.25
   3   0 -14  229.06   24.68
   3   0 -13  158.41   19.58
   3   0 -12   40.55    9.35
   3   0 -11  178.79   19.07
   3   0 -10   55.95   10.09
   3   0  -9  167.31   16.90
  -3   0   9  195.66   20.20
   3   0  -8  157.40   15.61
  -3   0   8  201.30   19.56
   3   0  -7   59.22    9.02
  -3   0   7   59.26   10.21
   3   0  -6    7.92    3.40
   3   0  -5 1201.34   40.72
  -3   0   5 1349.58   45.62
   3   0  -4  146.79   11.29
  -3   0   4  159.02   12.69
   3   0  -3   29.66    4.42
  -3   0   3   34.17    5.14
  -3   0   2   41.42    4.89
   3   0  -2   30.77    4.01
  -3   0   1   57.07    4.92
   3   0  -1   61.75    4.68
  -3   0   0  605.06   15.70
   3   0   0  568.79   13.80
   3   0   1   13.83    2.79
   3   0   2  462.19   18.43
  -3   0  -3    9.65    1.46
   3   0   3   11.13    2.74
  -3   0  -4   35.11    3.58
   3   0   4   32.22    4.86
  -3   0  -5 1447.16   37.73
   3   0   5 1538.59   38.41
   3   0   5 1494.69   43.80
  -3   0  -6  220.18   12.74
   3   0   6  224.79   13.00
   3   0   6  237.76   15.82
   3   0   7   50.75    7.76
   3   0   7   48.64    6.47
  -3   0  -7   53.47    6.63
  -3   0  -7   53.10    7.56
  -3   0  -8   99.53    9.86
   3   0   8   87.39    9.57
   3   0   8   76.71   11.05
  -3   0  -8  102.95   11.27
   3   0   9   69.57   12.43
  -3   0  -9   73.33    9.12
   3   0   9   77.20    9.59
   3   0  10   17.64    8.42
   3   0  10   20.95    5.28
  -3   0 -10   17.81    4.47
  -3   0 -11   77.39   10.41
   3   0  11   85.59   11.63
  -3   0 -12   69.00   10.40
  -3   0 -13  231.18   19.75
  -3   0 -14   27.98    7.27
  -3   0 -15    1.87    2.84
  -3   0 -16   76.17   12.59
   3   1 -16   50.87   12.43
   3   1 -15    2.89    3.42
   3   1 -14  165.37   20.98
   3   1 -13   21.91    7.22
   3   1 -12    5.17    3.16
   3   1 -11  172.01   19.13
   3   1 -10   12.68    5.16
  -3  -1   9   47.64    9.29
   3   1  -9   50.13    9.03
   3   1  -8    9.24    3.50
  -3  -1   8   11.38    4.78
  -3  -1   7  460.72   26.61
   3   1  -7  467.69   26.01
   3   1  -6  320.81   20.03
   3   1  -5   76.66    8.80
  -3  -1   5   73.68    8.87
   3   1  -4  110.01    9.81
  -3  -1   4  122.00   10.40
   3   1  -3   82.56    7.72
  -3  -1   3   80.06    7.57
   3   1  -2  238.55   12.11
  -3  -1   2  231.95   11.79
   3   1  -2  233.64   11.36
   3   1  -1  299.11   12.20
   3   1  -1  280.54   10.33
   3   1  -1  264.09   12.95
   3   1   0  710.14   16.41
   3   1   0  753.08   18.50
  -3  -1   0  715.70   18.21
   3   1   0  759.69   24.36
  -3  -1  -1   41.15    2.61
   3   1   1   42.88    5.07
  -3  -1  -1   40.68    5.05
  -3  -1  -2  713.91   16.72
  -3  -1  -2  704.16   24.72
   3   1   3 1768.26   39.08
  -3  -1  -3 1840.72   37.98
   3   1   3 1868.42   47.64
  -3  -1  -3 1792.55   47.15
  -3  -1  -4    0.08    0.28
   3   1   4    1.10    0.95
  -3  -1  -5    6.38    1.79
   3   1   5    6.68    2.14
   3   1   5    7.93    2.84
  -3  -1  -6   41.40    5.10
   3   1   6   47.69    7.37
   3   1   6   51.94    6.52
  -3  -1  -6   39.56    6.16
   3   1   7    0.58    1.36
  -3  -1  -7    3.60    2.29
   3   1   7    1.75    1.22
  -3  -1  -7    2.71    1.47
   3   1   8   83.53    9.66
   3   1   8   94.79   13.15
  -3  -1  -8   89.53    8.97
  -3  -1  -9  119.72   11.16
   3   1   9  123.16   17.91
   3   1   9  117.66   12.25
   3   1  10  185.53   16.39
  -3  -1 -10  170.14   14.26
  -3  -1 -11  106.35   11.80
   3   1  11  110.24   13.33
  -3  -1 -12   -0.58    1.32
  -3  -1 -13   93.18   12.14
  -3  -1 -14   40.57    8.26
  -3  -1 -15   25.64    6.67
  -3  -1 -16   15.20    5.70
   3   2 -17   89.55   17.20
   3   2 -16   22.07    8.33
   3   2 -15   40.05   11.02
   3   2 -14    2.62    2.53
   3   2 -13    8.10    4.34
   3   2 -12  413.59   31.49
   3   2 -11   28.13    7.43
   3   2 -10   27.46    7.22
   3   2  -9  100.71   13.31
  -3  -2   9  167.26   17.54
   3   2  -8  368.79   24.66
   3   2  -8  336.70   23.03
  -3  -2   8  351.67   24.58
  -3  -2   7  170.93   15.93
   3   2  -7  161.56   15.26
   3   2  -7  151.16   14.16
   3   2  -6  475.45   26.39
   3   2  -6  438.83   23.70
   3   2  -5 1699.68   53.25
  -3  -2   5 1755.89   52.14
   3   2  -5 1614.67   49.42
   3   2  -4  117.67    9.82
   3   2  -4  105.08    9.98
   3   2  -3   93.50    8.44
   3   2  -3  100.83    8.27
   3   2  -2   30.80    4.34
  -3  -2   2   27.20    4.06
   3   2  -2   33.20    4.11
   3   2  -1   48.53    4.94
  -3  -2   1   42.20    4.57
   3   2  -1   47.91    4.24
   3   2  -1   48.96    5.34
   3   2   0  354.35   11.92
  -3  -2   0  367.88   13.47
   3   2   0  392.31   16.67
   3   2   1   36.37    3.21
   3   2   1   37.38    4.79
  -3  -2  -1   28.58    3.06
  -3  -2  -1   34.74    4.71
   3   2   2  401.13   13.20
  -3  -2  -2  417.00   13.55
   3   2   2  422.89   18.15
  -3  -2  -2  424.80   18.42
   3   2   3 1033.36   27.59
  -3  -2  -3 1004.73   26.45
   3   2   3 1081.92   33.54
   3   2   4   15.95    3.68
   3   2   4   13.79    2.87
  -3  -2  -4   14.68    2.50
   3   2   5    9.97    3.01
  -3  -2  -5   10.80    3.07
   3   2   5   10.89    2.84
  -3  -2  -6   24.61    4.92
   3   2   6   21.94    4.41
  -3  -2  -6   27.16    3.94
   3   2   6   28.71    5.96
  -3  -2  -7   25.05    4.18
  -3  -2  -7   29.54    6.00
   3   2   7   16.98    4.18
   3   2   7   18.54    5.08
   3   2   8   27.87    5.78
   3   2   8   32.63    8.58
  -3  -2  -8   23.87    4.45
   3   2   9   42.03   12.29
  -3  -2  -9   35.65    5.81
   3   2   9   52.01    8.86
   3   2  10  133.81   15.04
  -3  -2 -10  122.90   11.62
  -3  -2 -11   70.62    9.26
  -3  -2 -12   40.73    7.28
  -3  -2 -13   23.78    5.89
  -3  -2 -14   27.86    6.72
  -3  -2 -15  109.91   13.79
   3   3 -16   55.80   13.18
   3   3 -15   37.04   10.68
   3   3 -14   -1.23    3.13
   3   3 -13    5.33    4.38
   3   3 -12  138.49   18.03
   3   3 -11    3.36    2.55
   3   3 -10  201.09   20.44
   3   3  -9  144.64   16.91
   3   3  -9  141.79   15.22
   3   3  -8    4.05    3.55
   3   3  -8    2.30    2.79
   3   3  -7  312.58   22.10
   3   3  -7  319.59   21.13
   3   3  -6  575.09   29.08
   3   3  -6  589.33   27.65
   3   3  -5   98.36   10.59
   3   3  -5   97.43   10.03
   3   3  -4  301.14   18.01
   3   3  -4  322.69   17.29
  -3  -3   3   84.05    8.71
   3   3  -3   88.66    7.93
   3   3  -3   86.31    8.66
  -3  -3   2  124.88    9.65
   3   3  -2  122.04    8.51
   3   3  -2  123.93    8.84
   3   3  -1    8.24    2.02
   3   3  -1    8.07    2.22
  -3  -3   1   10.63    2.52
  -3  -3   0  218.78   11.35
   3   3   0  223.96   12.38
   3   3   0  217.98   10.36
  -3  -3   0  212.63   12.40
   3   3   1  137.76    8.03
   3   3   1  140.23    9.77
  -3  -3  -1  135.90    8.37
  -3  -3  -1  132.34    9.81
   3   3   2 1396.84   34.82
  -3  -3  -2 1352.23   35.39
   3   3   2 1475.22   40.64
  -3  -3  -2 1370.71   39.83
  -3  -3  -3  525.92   18.75
   3   3   3  516.05   19.27
   3   3   3  542.05   22.89
   3   3   4    0.35    0.80
  -3  -3  -4    0.64    0.46
  -3  -3  -4    1.08    1.14
   3   3   4    0.03    1.22
   3   3   5    7.78    3.26
  -3  -3  -5    8.12    2.67
   3   3   5   11.09    3.09
   3   3   6   27.49    6.23
  -3  -3  -6   18.51    4.49
   3   3   6   23.59    4.70
  -3  -3  -6   22.25    3.94
   3   3   7   35.47    6.50
  -3  -3  -7   32.10    5.10
   3   3   7   27.96    6.88
   3   3   8   49.65   12.05
   3   3   8   50.74    8.14
  -3  -3  -8   60.44    7.30
   3   3   9    2.50    3.53
   3   3   9    1.71    1.38
  -3  -3  -9    2.93    1.86
  -3  -3 -10   24.65    5.19
   3   3  10   20.48    5.82
  -3  -3 -11   57.96    8.38
  -3  -3 -12   31.99    6.55
  -3  -3 -13   26.05    6.13
  -3  -3 -14   68.46   10.34
   3   4 -16   62.76   14.11
   3   4 -15   22.40    8.30
   3   4 -14   54.31   12.18
   3   4 -13    1.75    2.72
   3   4 -12   -0.01    1.01
   3   4 -11   84.98   14.38
   3   4 -10   21.29    6.83
   3   4  -9   -0.08    2.53
   3   4  -8  243.76   20.82
   3   4  -8  275.72   20.74
   3   4  -7   27.02    6.45
   3   4  -7   26.07    6.01
   3   4  -6  153.25   14.56
   3   4  -6  162.58   13.96
   3   4  -5   19.10    4.41
   3   4  -5   17.97    4.75
  -3  -4   5   14.91    4.57
   3   4  -4   67.88    8.73
  -3  -4   4   82.73    9.78
   3   4  -4   80.79    8.51
  -3  -4   3  143.59   12.10
   3   4  -3  144.95   10.70
   3   4  -3  134.54    9.39
   3   4  -2  248.76   13.57
  -3  -4   2  230.76   14.84
   3   4  -2  257.93   13.38
  -3  -4   1   15.86    3.47
   3   4  -1   18.53    3.48
   3   4  -1   15.89    3.17
   3   4   0   19.45    3.46
  -3  -4   0   16.77    3.48
  -3  -4   0   18.93    3.66
   3   4   0   18.94    3.32
   3   4   1   40.77    4.87
   3   4   1   26.84    4.37
  -3  -4  -1   29.48    4.46
  -3  -4  -1   30.27    4.66
  -3  -4  -2  707.88   24.86
   3   4   2  726.10   24.46
   3   4   2  732.09   26.94
   3   4   3  182.80   11.54
  -3  -4  -3  175.23   11.17
   3   4   3  175.90   12.95
  -3  -4  -4  816.76   28.16
   3   4   4  832.11   29.86
   3   4   4  847.67   33.83
  -3  -4  -4  765.63   29.64
   3   4   5  864.13   32.76
  -3  -4  -5  853.73   30.10
  -3  -4  -5  861.63   32.89
   3   4   6  220.30   16.26
  -3  -4  -6  226.83   14.60
   3   4   6  248.23   21.04
   3   4   7    3.81    2.37
   3   4   7    3.27    0.65
   3   4   8    6.20    5.77
  -3  -4  -8   17.55    4.38
   3   4   8   23.10    5.62
   3   4   9   24.50    6.43
  -3  -4  -9   12.32    3.75
  -3  -4 -10  164.57   14.29
  -3  -4 -11    1.25    1.20
  -3  -4 -12    8.95    3.26
  -3  -4 -13    4.98    2.63
  -3  -4 -14    2.62    2.66
  -3  -4 -15  186.94   18.58
   3   5 -16  222.51   27.36
   3   5 -15   28.18   10.14
   3   5 -14   19.77    7.79
   3   5 -13   28.60    8.86
   3   5 -12   43.90   11.57
   3   5 -11   41.41    9.61
   3   5 -10    2.90    2.86
   3   5  -9   23.67    6.54
   3   5  -8  152.15   16.66
   3   5  -7  480.47   29.08
   3   5  -7  487.48   27.04
   3   5  -6  471.48   27.71
  -3  -5   6  526.16   30.51
   3   5  -6  515.41   26.63
  -3  -5   5  684.29   33.25
   3   5  -5  640.93   28.72
   3   5  -4    0.19    0.76
   3   5  -4   -0.02    0.59
  -3  -5   4    0.04    0.60
   3   5  -3  334.46   18.06
  -3  -5   3  320.39   19.97
   3   5  -3  332.58   15.70
   3   5  -2  168.65   11.97
  -3  -5   2  165.91   13.40
   3   5  -2  157.12   10.34
  -3  -5   1   -1.57    1.66
   3   5  -1   -0.91    0.82
   3   5  -1    0.10    0.40
   3   5   0  446.83   20.04
   3   5   0  425.03   18.59
  -3  -5   0  441.49   21.08
   3   5   1   51.69    6.18
   3   5   1   48.46    6.10
  -3  -5  -1   42.53    6.03
  -3  -5  -2  264.48   15.64
   3   5   2  301.21   16.17
   3   5   2  285.13   16.52
   3   5   3   90.06    8.95
  -3  -5  -3   81.40    8.47
   3   5   3   94.14   10.08
  -3  -5  -3   81.94    8.62
  -3  -5  -4  532.61   23.76
  -3  -5  -4  528.99   24.39
   3   5   4  545.63   25.20
   3   5   5    1.40    1.99
  -3  -5  -5    3.39    1.58
   3   5   5    0.50    1.05
  -3  -5  -5    0.69    0.84
   3   5   6   14.24    4.32
   3   5   6   14.31    5.27
  -3  -5  -6   11.55    3.35
   3   5   7    6.66    5.15
   3   5   7    2.40    2.74
  -3  -5  -7    2.57    1.15
  -3  -5  -8   26.66    5.53
  -3  -5  -9   58.93    8.78
  -3  -5 -10   15.11    4.63
  -3  -5 -11   35.52    7.14
  -3  -5 -12   42.70    8.26
  -3  -5 -13    2.74    1.70
  -3  -5 -14   33.92    7.92
   3   6 -15   64.98   15.00
   3   6 -14   18.74    8.44
   3   6 -13   95.17   17.58
   3   6 -12   37.23   10.18
   3   6 -11  246.59   25.01
   3   6 -10    0.71    1.55
   3   6  -9   82.83   13.10
   3   6  -8 1696.40   63.88
   3   6  -7  354.37   25.92
  -3  -6   7  411.72   29.14
  -3  -6   6  257.49   21.75
  -3  -6   5  367.61   24.85
   3   6  -5  345.76   16.42
   3   6  -5  378.42   22.07
   3   6  -4    0.26    0.76
  -3  -6   4   -0.20    0.81
   3   6  -4    0.46    1.12
   3   6  -3  323.28   18.98
  -3  -6   3  323.94   21.46
   3   6  -3  303.35   14.79
   3   6  -2  188.05   13.91
  -3  -6   2  182.96   15.25
   3   6  -2  189.52   11.33
   3   6  -1   55.37    7.24
   3   6  -1   49.29    5.75
  -3  -6   1   46.46    7.37
   3   6   0  573.82   25.13
   3   6   0  541.74   22.19
  -3  -6   0  564.80   26.59
   3   6   1  147.80   11.85
   3   6   1  148.86   11.48
  -3  -6  -1  152.38   12.79
   3   6   2    5.45    2.58
  -3  -6  -2    4.59    2.14
  -3  -6  -2    4.41    2.13
   3   6   2    9.09    2.68
  -3  -6  -3  460.76   23.55
   3   6   3  472.80   23.65
  -3  -6  -3  446.19   22.21
   3   6   3  530.22   27.15
  -3  -6  -4   16.37    4.24
   3   6   4   17.35    4.49
  -3  -6  -4   16.81    4.04
   3   6   4   17.96    5.35
   3   6   5   27.66    8.31
   3   6   5   15.80    4.44
  -3  -6  -5   14.44    3.94
   3   6   6   11.70    6.23
  -3  -6  -6   30.51    5.93
  -3  -6  -7    0.42    0.90
  -3  -6  -8   28.67    6.08
  -3  -6  -9   13.38    4.55
  -3  -6 -10   -3.17    1.78
  -3  -6 -11   84.52   11.86
  -3  -6 -12   80.36   11.96
  -3  -6 -13   16.46    5.98
   3   7 -14   24.81    9.75
   3   7 -13   87.87   16.53
   3   7 -12    8.82    5.89
   3   7 -11   83.33   14.75
   3   7 -10    7.33    4.40
   3   7  -9   21.35    6.64
   3   7  -8  253.15   23.37
  -3  -7   8  250.93   24.47
   3   7  -7    7.79    2.57
  -3  -7   7   10.52    5.12
   3   7  -7    7.10    4.23
  -3  -7   6  108.46   14.45
   3   7  -6  101.62    8.42
  -3  -7   5   42.14    8.73
   3   7  -5   40.41    5.13
   3   7  -4   23.76    3.69
  -3  -7   4   19.50    5.39
  -3  -7   3  110.96   13.18
   3   7  -3  115.21    8.40
   3   7  -2   59.55    6.07
  -3  -7   2   52.65    8.67
   3   7  -1   72.15    7.19
  -3  -7   1   67.14    9.67
   3   7   0   53.06    6.68
  -3  -7   0   55.11    8.47
   3   7   1  142.75   12.26
  -3  -7  -1  133.99   13.22
   3   7   2   65.63    9.28
  -3  -7  -2   61.67    8.88
  -3  -7  -2   63.84    7.84
   3   7   3   17.11    5.96
  -3  -7  -3   22.05    4.78
  -3  -7  -3   19.23    4.94
  -3  -7  -4  336.44   21.48
  -3  -7  -4  362.34   20.59
  -3  -7  -5    3.68    2.57
   3   7   5    0.02    4.39
  -3  -7  -6   22.83    5.69
  -3  -7  -7    1.60    1.75
  -3  -7  -8    6.79    2.89
  -3  -7  -9  103.44   13.05
  -3  -7 -10   10.03    4.49
  -3  -7 -11    2.72    1.81
   3   8 -13   64.17   14.38
   3   8 -12   40.11   10.70
   3   8 -11   11.81    5.89
   3   8 -10    6.01    4.23
   3   8  -9   98.19   15.70
  -3  -8   9   98.51   16.53
   3   8  -9   83.78    8.28
   3   8  -8   14.04    3.15
  -3  -8   8   11.94    6.18
   3   8  -8    8.97    3.99
   3   8  -7    0.64    0.88
  -3  -8   7   -3.02    2.70
   3   8  -6   14.37    2.80
  -3  -8   6   13.42    5.38
  -3  -8   5   25.79    6.96
   3   8  -5   31.07    4.08
   3   8  -4   22.75    3.44
  -3  -8   4   21.91    6.66
   3   8  -3   59.59    5.84
  -3  -8   3   58.82   10.23
  -3  -8   2   18.05    5.33
   3   8  -2   16.77    3.37
   3   8  -1   93.16    8.75
  -3  -8   1   76.17   11.15
   3   8   0    7.17    2.82
  -3  -8   0    9.53    4.25
   3   8   1   90.04   11.85
  -3  -8  -1   76.57   10.81
   3   8   2    5.66    3.42
  -3  -8  -2   26.81    6.22
  -3  -8  -3   25.21    6.11
  -3  -8  -4    8.72    3.69
  -3  -8  -5  124.20   14.06
  -3  -8  -6   30.11    7.12
  -3  -8  -7    5.79    3.25
  -3  -8  -8   -0.59    0.99
  -3  -8  -9    2.35    1.84
  -3  -8 -10   37.13    8.47
   3   9 -12    3.68    4.05
   3   9 -11   11.37    6.34
   3   9 -10   18.95    7.27
  -3  -9   9    1.55    1.42
   3   9  -9    4.22    3.78
  -3  -9   8   84.83   15.50
   3   9  -8   70.04   13.72
  -3  -9   7   59.84   12.58
  -3  -9   6    4.27    2.24
  -3  -9   5   14.33    6.07
  -3  -9   4   41.26    9.46
  -3  -9   3   61.69   11.44
  -3  -9   2    3.18    3.20
  -3  -9   1    2.53    1.75
  -3  -9   0   28.42    7.28
  -3  -9  -1    9.44    4.17
  -3  -9  -2    6.99    2.93
  -3  -9  -3    7.92    3.39
  -3  -9  -4    5.37    3.21
  -3  -9  -5    2.13    1.59
  -3  -9  -6   12.69    4.87
  -3  -9  -7   29.39    7.45
  -3  -9  -8    0.42    1.78
  -3 -10  10   76.50   16.64
   3  10 -10   79.39   15.52
  -3 -10   9    9.81    4.75
   3  10  -9   16.92    7.33
  -3 -10   8   44.25   11.94
  -3 -10   7   65.93   13.75
  -3 -10   6   14.46    6.89
  -3 -10   5    3.47    3.51
  -3 -10   4   18.98    7.11
  -3 -10   3    8.07    4.58
  -3 -10   2    5.49    4.12
  -3 -10   1   -0.63    1.46
  -3 -10   0    2.78    2.35
  -3 -10  -1    6.55    3.71
  -3 -10  -2   49.67   10.19
  -3 -10  -3   44.13    9.61
  -3 -10  -4   -0.45    1.22
  -3 -10  -5   -0.61    2.79
  -3 -11   6    1.02    3.30
  -3 -11   5   88.96   16.36
  -3 -11   4    5.81    4.89
  -3 -11   3   38.91   10.14
  -3 -11   2   -0.83    1.92
  -3 -11   1    3.03    2.04
  -3 -11   0   13.79    5.94
  -3 -11  -1   15.46    5.80
   4 -11   0   19.10    7.40
   4 -11   1    3.46    3.43
   4 -11   2    5.12    4.12
   4 -11   3   11.41    5.01
   4 -11   4    3.12    4.36
   4 -11   5   41.07   10.58
   4 -11   6   15.41    6.42
   4 -11   7   14.53    7.00
   4 -10  -4    3.18    2.20
   4 -10  -3    8.06    4.39
   4 -10  -2   23.34    7.09
   4 -10  -1    1.20    1.93
   4 -10   0   37.84    9.04
   4 -10   1    7.93    4.24
   4 -10   2    0.43    1.84
   4 -10   3   -0.47    1.84
   4 -10   4   29.77    8.50
   4 -10   5  124.12   17.48
   4 -10   6   46.22   10.82
   4 -10   7   27.11    8.11
   4 -10   8    3.22    3.33
   4 -10   9   33.39    9.68
   4 -10  10   19.71    8.80
   4 -10  11    9.23    5.02
   4  -9  -7   39.56    9.47
   4  -9  -6    4.23    3.30
   4  -9  -5  154.70   18.45
   4  -9  -4    1.68    2.30
   4  -9  -3   44.86    9.63
   4  -9  -2    2.72    2.75
   4  -9  -1    4.06    2.61
   4  -9   0   16.04    5.23
   4  -9   1    2.05    2.13
   4  -9   2   13.46    4.98
   4  -9   3  168.45   18.30
   4  -9   4    1.13    2.73
   4  -9   5    7.93    4.51
   4  -9   6   25.86    7.30
   4  -9   7    0.72    2.03
   4  -9   8    2.98    2.95
   4  -9   9  111.35   16.96
   4  -9  10   44.65   11.11
   4  -9  11   -1.18    1.85
  -4   9 -11    1.78    0.86
  -4   9 -12   58.35   12.29
  -4   9 -13    1.93    2.51
   4  -8  -9    1.01    0.95
   4  -8  -8   28.41    7.92
   4  -8  -7  101.51   14.51
   4  -8  -6  125.98   15.81
   4  -8  -5    3.63    2.17
   4  -8  -4   32.53    7.49
   4  -8  -3   67.74   10.73
   4  -8  -2   74.78   11.12
   4  -8  -1   29.50    6.95
   4  -8  -1   34.35    4.77
   4  -8   0   91.90    7.37
   4  -8   0   89.65   11.92
   4  -8   1   20.91    5.59
   4  -8   1   34.28    3.97
   4  -8   2  257.16   10.77
   4  -8   2  241.81   20.23
   4  -8   3   37.46    7.91
   4  -8   3   38.69    3.76
   4  -8   4   12.30    4.89
   4  -8   4    8.44    1.89
   4  -8   5    0.92    1.23
   4  -8   5   -0.14    0.76
   4  -8   6   -1.26    1.86
   4  -8   6    3.20    2.77
   4  -8   7    4.95    3.61
   4  -8   8    1.88    1.38
   4  -8   9    0.84    1.03
   4  -8  10   63.47   12.70
  -4   8 -11    7.41    3.43
  -4   8 -12  113.99   16.99
  -4   8 -13   43.65   10.56
  -4   8 -14    9.18    5.08
   4  -7 -10   14.75    5.50
   4  -7  -9  139.15   17.14
   4  -7  -8   37.86    8.73
   4  -7  -7    2.72    2.50
   4  -7  -6  165.43   17.12
   4  -7  -5    4.95    2.55
   4  -7  -4  104.41   12.93
   4  -7  -3  275.48   20.66
   4  -7  -2   31.10    6.63
   4  -7  -1  514.13   27.83
   4  -7   0  306.69   20.58
   4  -7   0  269.54   13.89
   4  -7   1  207.67   11.44
   4  -7   1  204.74   16.71
   4  -7   2 1431.45   36.88
   4  -7   2 1441.27   50.46
   4  -7   3    1.77    0.52
   4  -7   3    1.94    2.18
   4  -7   4   36.84    7.34
   4  -7   4   41.15    4.78
   4  -7   5   25.75    6.37
   4  -7   5   28.57    4.22
   4  -7   6   12.74    4.83
   4  -7   6   11.69    3.11
   4  -7   7  209.86   15.85
   4  -7   7  235.96   20.57
   4  -7   8   48.98    9.86
  -4   7  -8   45.22    6.24
   4  -7   9  101.15   14.50
  -4   7 -10  415.33   29.78
  -4   7 -11    4.08    2.17
  -4   7 -12  125.55   16.75
  -4   7 -13  137.54   18.55
  -4   7 -14   -2.77    4.04
  -4   7 -15   30.65    9.29
  -4   7 -16   21.62    9.02
   4  -6 -12   19.65    6.44
   4  -6 -11  323.73   26.54
   4  -6 -10   27.71    7.34
   4  -6  -9   -1.75    1.85
   4  -6  -8    0.96    1.95
   4  -6  -7    2.65    2.66
   4  -6  -6   47.89    8.49
   4  -6  -5    1.37    1.58
   4  -6  -4  335.99   21.80
   4  -6  -3  100.25   11.25
   4  -6  -2   61.53    8.55
   4  -6  -1  512.60   25.60
   4  -6   0  170.48   13.98
   4  -6   0  173.47   10.84
  -4   6  -1   56.28    7.43
   4  -6   1   43.34    5.13
   4  -6   1   40.34    6.63
   4  -6   2   26.03    3.86
   4  -6   2   19.91    4.82
  -4   6  -2   20.20    4.38
  -4   6  -3  224.43   15.31
   4  -6   3  217.43   11.84
   4  -6   3  219.00   16.32
  -4   6  -4  113.69   10.84
   4  -6   4  126.97    8.91
   4  -6   4  121.24   12.32
   4  -6   5   69.31    7.01
  -4   6  -5   82.57    9.26
   4  -6   5   71.37    9.80
  -4   6  -6    8.65    3.27
   4  -6   6    6.39    2.44
   4  -6   6    3.37    1.79
   4  -6   7   27.95    6.60
   4  -6   7   42.69    6.31
  -4   6  -7   38.73    5.76
   4  -6   8  111.73   14.22
   4  -6   8   81.12   10.53
  -4   6  -8   97.58    9.75
   4  -6   9   26.89    7.97
  -4   6  -9   30.38    5.49
  -4   6  -9   24.39    6.41
  -4   6 -10  137.56   15.99
   4  -6  10   17.64    7.63
  -4   6 -11   19.01    6.27
  -4   6 -12   23.69    6.85
  -4   6 -13   60.07   11.53
  -4   6 -14  234.74   24.90
  -4   6 -15   21.32    7.63
  -4   6 -16   29.68    9.34
   4  -5 -13   44.31   10.54
   4  -5 -12   -0.83    1.96
   4  -5 -11   30.62    8.30
   4  -5 -10  338.77   26.71
   4  -5  -9   34.31    8.18
   4  -5  -8  305.82   22.28
   4  -5  -8  267.26   22.15
   4  -5  -7    2.19    1.63
   4  -5  -6  140.84   13.67
   4  -5  -5  265.85   18.48
   4  -5  -4    0.22    1.31
  -4   5   3  102.73   11.92
   4  -5  -3  108.76   10.83
   4  -5  -2   35.83    5.84
  -4   5   2   39.66    6.86
  -4   5   1   27.26    5.30
   4  -5  -1   31.65    5.43
   4  -5   0  503.35   22.78
  -4   5   0  535.98   24.43
   4  -5   0  473.97   19.44
  -4   5  -1  237.68   14.31
   4  -5   1  228.31   12.65
   4  -5   1  225.08   14.40
   4  -5   2  487.66   19.25
   4  -5   2  473.47   21.96
   4  -5   3   52.96    7.15
   4  -5   3   61.32    6.31
  -4   5  -4    3.33    1.54
   4  -5   4    4.60    1.91
   4  -5   4    3.12    1.31
  -4   5  -5   56.89    7.08
   4  -5   5   56.70    8.26
   4  -5   5   61.14    6.66
  -4   5  -5   58.28    6.80
  -4   5  -6  101.35    9.81
   4  -5   6  107.83   11.72
   4  -5   6  102.60    9.36
  -4   5  -6  100.48    9.34
  -4   5  -7   10.96    3.20
   4  -5   7    6.02    2.77
   4  -5   7   10.95    4.10
  -4   5  -7    8.50    3.02
  -4   5  -8   24.76    4.95
  -4   5  -8   23.53    4.95
   4  -5   8   30.31    6.09
  -4   5  -9  125.68   14.14
   4  -5   9  150.69   16.13
  -4   5  -9  161.69   14.16
  -4   5  -9  169.06   13.81
   4  -5  10    1.28    3.50
  -4   5 -10    0.05    1.16
  -4   5 -11   16.33    5.66
   4  -5  11   -1.11    3.85
  -4   5 -12   71.13   12.11
  -4   5 -13    1.12    2.84
  -4   5 -14    1.00    1.50
  -4   5 -15   18.81    7.02
  -4   5 -16   24.87    8.43
  -4   5 -17   18.59    7.20
   4  -4 -14   21.01    6.89
   4  -4 -13   71.15   12.98
   4  -4 -12   10.04    4.90
   4  -4 -11   32.02    8.13
   4  -4 -10  310.08   24.50
   4  -4  -9  130.42   15.01
   4  -4  -8  147.22   15.31
   4  -4  -7   92.85   11.59
   4  -4  -6    0.58    0.99
  -4   4   5  120.48   13.92
   4  -4  -5  125.42   11.64
   4  -4  -5  133.37   12.99
  -4   4   4   67.32    9.74
   4  -4  -4   65.65    7.94
   4  -4  -3   94.83    9.28
  -4   4   3   93.57   10.78
   4  -4  -2  192.27   12.92
  -4   4   2  187.36   14.29
   4  -4  -1  522.17   21.62
   4  -4   0   -0.10    1.05
   4  -4   0   -2.31    1.69
  -4   4  -1  742.74   25.04
   4  -4   1  753.00   25.51
   4  -4   1  713.74   25.58
  -4   4  -2 1511.29   40.21
   4  -4   2 1457.85   40.38
   4  -4   2 1434.53   40.79
  -4   4  -3  198.65   11.71
   4  -4   3  217.32   13.34
   4  -4   3  204.61   12.13
   4  -4   4    8.27    2.39
  -4   4  -4    8.72    2.41
  -4   4  -4    8.79    2.85
   4  -4   4    9.63    2.63
   4  -4   5    5.36    2.14
  -4   4  -5    3.81    1.53
   4  -4   5    9.44    3.02
  -4   4  -5    9.53    2.59
   4  -4   6   93.09   10.39
   4  -4   6   84.04    8.69
  -4   4  -6   85.35    8.74
   4  -4   7    8.22    2.99
  -4   4  -7    5.41    2.20
   4  -4   8   17.95    4.50
  -4   4  -8   13.38    3.68
  -4   4  -8   17.80    4.38
  -4   4  -8   12.49    3.86
   4  -4   9    7.30    3.52
  -4   4  -9    4.81    1.92
  -4   4  -9    4.23    3.00
  -4   4 -10   32.65    6.25
   4  -4  10   27.28    7.75
  -4   4 -10   31.46    7.16
   4  -4  11  121.35   20.89
  -4   4 -11  239.70   20.97
  -4   4 -12  291.28   24.96
  -4   4 -13   80.86   12.73
  -4   4 -14   58.57   11.16
  -4   4 -15   26.95    7.82
  -4   4 -16   15.53    5.86
   4  -3 -14    5.89    3.71
   4  -3 -13   44.93   10.39
   4  -3 -12   74.78   12.77
   4  -3 -11    2.02    3.10
   4  -3 -10   69.05   11.40
   4  -3  -9   24.88    6.67
   4  -3  -8   63.97    9.91
   4  -3  -7  387.32   24.00
   4  -3  -6    1.92    1.54
  -4   3   6    3.81    2.87
   4  -3  -5   89.40    9.73
  -4   3   5   83.14   11.26
   4  -3  -4   13.67    3.73
  -4   3   4   16.35    4.53
   4  -3  -3   18.15    3.93
   4  -3  -3   19.14    3.86
  -4   3   2   67.66    7.94
   4  -3  -2   68.16    6.71
  -4   3   1    2.76    1.48
   4  -3  -1    4.00    1.65
  -4   3   0  278.94   14.05
   4  -3   0  276.57   12.93
   4  -3   0  265.10   14.04
  -4   3  -1   50.84    4.91
  -4   3  -1   50.62    5.40
   4  -3   1   49.21    5.79
   4  -3   1   45.44    4.81
  -4   3  -2    0.23    0.60
   4  -3   2   -0.25    0.51
   4  -3   2   -0.22    0.92
   4  -3   3   15.24    3.35
  -4   3  -3   14.05    2.58
  -4   3  -3   13.63    3.12
   4  -3   3   12.89    2.79
   4  -3   4   11.89    2.91
  -4   3  -4    9.68    2.71
   4  -3   4   12.35    3.16
  -4   3  -4   10.07    2.30
   4  -3   5    6.60    2.36
  -4   3  -5    7.10    2.28
   4  -3   5    7.28    2.74
  -4   3  -5    5.74    1.86
  -4   3  -6    8.71    2.99
  -4   3  -6    4.17    1.63
  -4   3  -6    7.77    2.66
   4  -3   7    4.22    2.08
  -4   3  -7    3.31    1.53
  -4   3  -7    1.49    1.14
  -4   3  -7    2.62    2.00
   4  -3   8   77.08    9.90
  -4   3  -8   83.96    9.91
  -4   3  -8   87.75    9.82
  -4   3  -9   37.65    6.36
   4  -3   9   27.74    6.41
  -4   3  -9   34.17    6.86
   4  -3  10   68.66   11.86
  -4   3 -10   67.01   10.36
  -4   3 -10   63.74    8.79
  -4   3 -11  140.32   15.14
  -4   3 -11  164.03   15.13
  -4   3 -12  116.45   14.01
   4  -3  12   15.04    8.94
  -4   3 -13   -1.95    1.90
  -4   3 -14   30.44    7.80
  -4   3 -15   -0.71    1.59
  -4   3 -16    5.46    2.94
   4  -2 -15  139.35   19.65
   4  -2 -14  123.16   17.82
   4  -2 -13   44.45   10.20
   4  -2 -12   94.03   14.39
   4  -2 -11   54.88   10.85
   4  -2 -10  146.84   16.80
   4  -2  -9   22.60    6.10
   4  -2  -8  179.29   16.87
   4  -2  -7  201.60   16.99
  -4   2   7  208.52   19.65
  -4   2   6  351.40   24.01
   4  -2  -6  335.16   20.70
  -4   2   5  188.70   16.30
   4  -2  -5  181.13   14.06
   4  -2  -4  142.59   11.59
   4  -2  -3    5.79    1.92
  -4   2   3    6.11    2.81
   4  -2  -2   24.39    3.98
  -4   2   2   19.48    4.00
  -4   2   1  235.76   13.10
   4  -2  -1  250.56   11.23
  -4   2   0  938.22   27.00
   4  -2   0  884.65   24.00
   4  -2   0  897.64   29.17
  -4   2  -1    1.19    0.85
   4  -2   1    1.15    0.55
   4  -2   2    3.10    1.11
   4  -2   2    2.94    1.33
  -4   2  -2    3.12    0.98
  -4   2  -3   85.28    5.39
   4  -2   3   88.21    6.63
   4  -2   3   95.34    8.52
  -4   2  -3   85.72    8.30
  -4   2  -4    1.29    1.08
  -4   2  -4    0.51    0.33
   4  -2   4    0.17    0.96
  -4   2  -5 1195.83   35.11
   4  -2   5 1239.35   38.84
  -4   2  -5 1226.67   32.70
  -4   2  -5 1224.40   39.23
  -4   2  -6  157.92   11.25
   4  -2   6  130.07   11.52
  -4   2  -6  136.98    9.64
  -4   2  -6  146.38   12.03
  -4   2  -7  127.40   11.19
   4  -2   7  111.90   11.27
  -4   2  -7  108.58    9.33
  -4   2  -7  110.07   10.86
   4  -2   8  986.34   39.74
  -4   2  -8  884.75   32.84
  -4   2  -8  948.64   36.14
  -4   2  -9  570.12   28.01
   4  -2   9  623.55   33.18
   4  -2  10   21.30    6.74
  -4   2 -10   23.61    5.60
  -4   2 -10   21.82    5.01
  -4   2 -11  173.03   16.03
   4  -2  11  135.09   21.03
  -4   2 -11  156.31   14.71
   4  -2  12    1.22    2.90
  -4   2 -12   16.98    4.85
  -4   2 -13   48.37    9.08
  -4   2 -14   53.85    9.98
  -4   2 -15    0.68    1.82
   4  -1 -16    6.74    4.32
   4  -1 -15   25.25    8.92
   4  -1 -14   83.73   14.70
   4  -1 -13   -1.28    1.79
   4  -1 -12   13.47    5.36
   4  -1 -11   51.70   10.35
   4  -1 -10   16.03    5.51
   4  -1  -9   15.95    4.97
   4  -1  -8  161.45   15.89
  -4   1   8  190.98   19.41
  -4   1   7  614.51   33.69
   4  -1  -7  584.02   29.96
   4  -1  -6   16.09    4.28
  -4   1   6   19.01    5.37
   4  -1  -5   50.02    7.04
  -4   1   4    9.16    2.84
   4  -1  -4   10.75    2.98
   4  -1  -3  487.94   20.41
  -4   1   3  503.45   22.97
   4  -1  -2  813.07   25.32
  -4   1   2  810.54   28.16
   4  -1  -1  158.11    8.46
  -4   1   1  174.19   10.30
   4  -1   0  527.42   13.95
  -4   1   0  551.82   17.65
   4  -1   0  528.14   21.20
  -4   1  -1   71.97    4.66
   4  -1   1   69.29    3.59
   4  -1   1   71.18    7.28
  -4   1  -2   38.33    2.80
   4  -1   2   42.36    5.57
  -4   1  -2   38.63    5.47
  -4   1  -3   91.09    4.26
  -4   1  -3   87.41    5.35
   4  -1   3  101.36    8.97
  -4   1  -3   92.19    8.71
  -4   1  -4   41.88    4.16
   4  -1   4   49.81    6.39
  -4   1  -4   51.33    3.98
  -4   1  -4   43.39    6.11
  -4   1  -5  595.76   20.51
  -4   1  -5  570.15   19.15
   4  -1   5  590.63   25.32
  -4   1  -5  606.06   25.58
  -4   1  -6  497.34   19.86
  -4   1  -6  505.03   19.60
   4  -1   6  511.55   24.68
  -4   1  -6  548.73   24.86
  -4   1  -7   42.41    5.78
  -4   1  -7   44.09    5.81
   4  -1   7   44.44    7.42
  -4   1  -7   47.98    7.31
  -4   1  -8  143.51   11.66
  -4   1  -8  122.22   10.81
  -4   1  -9  109.32   10.94
   4  -1   9  141.83   15.58
   4  -1  10   33.06    8.38
  -4   1 -10   30.47    6.27
  -4   1 -10   23.98    5.57
   4  -1  11    4.31    4.67
  -4   1 -11    2.53    2.12
  -4   1 -11    3.23    2.33
   4  -1  12    3.57    4.55
  -4   1 -12    7.03    3.51
  -4   1 -13  210.66   18.63
  -4   1 -14   44.45    8.66
  -4   1 -15   27.57    7.08
   4   0 -16   97.81   17.30
   4   0 -15    2.99    4.00
   4   0 -14   35.31    9.48
   4   0 -13   73.21   13.53
   4   0 -12   72.77   12.89
   4   0 -11  175.64   19.32
   4   0 -10    3.25    3.62
   4   0  -9   11.50    4.34
   4   0  -8   25.14    6.16
  -4   0   8   27.59    7.47
   4   0  -7   14.20    4.21
  -4   0   7   25.72    6.85
   4   0  -6  753.00   32.58
   4   0  -5  827.08   33.08
  -4   0   5  988.15   39.34
   4   0  -4   61.50    7.35
  -4   0   4   82.01    9.49
   4   0  -3    1.69    1.04
  -4   0   3    1.76    1.06
   4   0  -2    0.89    1.13
  -4   0   2    0.70    0.61
   4   0  -1  479.36   15.52
   4   0  -1  430.57   19.31
   4   0   0  294.93    8.83
  -4   0   0  290.67   10.32
   4   0   0  273.69   14.83
   4   0   1  136.27   10.33
   4   0   2   34.74    5.17
   4   0   3   73.94    7.80
  -4   0  -4   40.30    2.81
  -4   0  -4   38.76    3.47
   4   0   4   42.36    6.33
  -4   0  -5  429.42   14.16
  -4   0  -5  422.64   15.86
   4   0   5  444.62   21.85
  -4   0  -6   50.58    5.02
   4   0   6   57.33    8.06
  -4   0  -6   60.41    8.04
  -4   0  -7   65.96    6.60
   4   0   7   63.34    9.33
  -4   0  -8  199.03   12.95
   4   0   8  245.52   19.50
   4   0   9   36.30    8.25
  -4   0  -9   31.76    5.38
   4   0  10   -0.86    2.40
  -4   0 -10    1.02    2.01
  -4   0 -11  175.54   14.77
   4   0  11  143.80   23.42
   4   0  12   17.16    9.18
  -4   0 -12   47.95    8.03
  -4   0 -13  233.26   18.80
  -4   0 -14    8.42    3.65
   4   1 -16   22.26    8.30
   4   1 -15  122.77   19.01
   4   1 -14    6.15    5.43
   4   1 -13  163.83   20.46
   4   1 -12   63.09   12.15
   4   1 -11   13.30    5.38
   4   1 -10  135.08   16.20
   4   1  -9    8.82    4.77
   4   1  -8   44.78    8.46
  -4  -1   8   48.80    8.90
   4   1  -7    9.57    3.76
  -4  -1   7    8.25    3.63
   4   1  -6  160.22   14.16
   4   1  -5  223.52   15.72
  -4  -1   5  239.24   16.81
   4   1  -4  232.06   14.82
  -4  -1   4  231.84   15.02
   4   1  -3  149.01   10.68
  -4  -1   3  163.98   11.37
   4   1  -3  153.64   10.54
   4   1  -2    1.29    0.97
  -4  -1   2    1.23    1.01
   4   1  -2    0.96    0.88
   4   1  -1 1956.89   44.06
   4   1  -1 1966.08   41.60
   4   1  -1 1862.94   50.29
   4   1   0  911.25   19.66
   4   1   0  945.95   21.70
   4   1   0  975.59   31.56
   4   1   1    0.11    0.62
   4   1   2   -0.28    1.29
  -4  -1  -3 1564.11   32.43
   4   1   3 1758.23   47.58
  -4  -1  -4    1.42    0.70
  -4  -1  -4    1.19    0.60
   4   1   4    2.11    0.74
   4   1   5    6.61    2.93
  -4  -1  -5    8.05    1.51
  -4  -1  -5    8.55    2.94
   4   1   5    8.09    1.92
   4   1   6  477.30   18.68
  -4  -1  -6  468.20   16.17
   4   1   6  501.89   25.93
  -4  -1  -6  496.49   24.66
  -4  -1  -7    6.87    2.06
   4   1   7   11.61    4.44
   4   1   7    5.55    1.78
  -4  -1  -8    2.34    1.47
   4   1   8    1.35    2.23
   4   1   8    1.03    1.52
  -4  -1  -9  120.30   10.16
   4   1   9  123.64   11.84
   4   1   9  110.97   15.28
   4   1  10   31.31    8.89
   4   1  10   35.12    6.75
  -4  -1 -10   33.79    5.75
   4   1  11    4.94    4.64
  -4  -1 -11    5.00    2.28
   4   1  11    1.99    1.23
  -4  -1 -12   19.91    4.82
  -4  -1 -13    7.96    3.31
  -4  -1 -14   73.01   10.45
   4   2 -16    1.06    1.65
   4   2 -15   16.07    7.04
   4   2 -14   34.06    9.63
   4   2 -13   23.21    7.79
   4   2 -12    3.96    4.14
   4   2 -11   19.42    6.16
   4   2 -10  186.48   19.38
   4   2  -9   53.92    9.67
   4   2  -8    5.24    3.29
   4   2  -8    3.52    2.09
  -4  -2   8    4.18    3.57
   4   2  -7    9.38    3.75
   4   2  -7   10.27    3.95
  -4  -2   7   10.25    3.88
   4   2  -6    2.24    2.32
   4   2  -6    3.21    1.48
   4   2  -5   36.44    6.53
   4   2  -5   35.32    5.94
   4   2  -4    8.51    3.20
   4   2  -4    6.10    2.39
   4   2  -3  718.50   27.70
   4   2  -3  686.27   24.41
   4   2  -2   60.31    6.48
   4   2  -2   55.12    5.28
   4   2  -2   52.68    6.32
   4   2  -1   25.93    4.42
   4   2  -1   20.16    3.27
   4   2  -1   28.66    3.14
   4   2   0  387.73   13.96
   4   2   0  406.36   12.36
  -4  -2   0  381.59   14.23
   4   2   0  367.98   18.48
   4   2   1    4.13    1.53
  -4  -2  -1    4.31    1.22
   4   2   2  128.95    6.01
  -4  -2  -2  132.45    6.68
  -4  -2  -3  315.66   11.49
   4   2   3  312.46   11.48
   4   2   3  340.65   18.27
  -4  -2  -3  313.78   17.78
  -4  -2  -4  250.22   10.56
   4   2   4  237.60   11.11
   4   2   4  260.61   16.70
  -4  -2  -4  258.00   16.38
   4   2   5  332.62   15.13
  -4  -2  -5  322.34   13.40
   4   2   5  347.61   20.77
  -4  -2  -5  336.92   19.63
   4   2   6   81.49    8.06
  -4  -2  -6   70.69    6.23
   4   2   6   62.57    8.98
   4   2   7   24.29    6.14
   4   2   7   23.08    4.89
   4   2   8   86.46    9.85
  -4  -2  -8   82.25    7.58
   4   2   8   99.02   13.74
  -4  -2  -9   35.93    5.23
   4   2   9   39.40    9.61
   4   2   9   35.58    6.68
   4   2  10   19.34    9.12
  -4  -2 -10   14.06    3.66
   4   2  10    5.34    2.53
   4   2  11   82.03   20.78
  -4  -2 -11  247.27   16.19
  -4  -2 -12    5.23    2.76
  -4  -2 -13    4.57    2.68
   4   3 -16    6.77    5.44
   4   3 -15    3.02    2.30
   4   3 -14   11.58    6.05
   4   3 -13  223.29   24.43
   4   3 -12   30.17    8.62
   4   3 -11   14.83    5.80
   4   3 -10    7.51    3.61
   4   3  -9   62.53   10.88
   4   3  -8  126.55   15.23
   4   3  -8  122.18   13.54
   4   3  -7   50.09    9.16
   4   3  -7   44.28    7.85
   4   3  -6   15.38    4.72
   4   3  -6   22.52    5.50
   4   3  -5   30.01    6.25
   4   3  -5   29.79    5.46
   4   3  -4   53.24    7.46
   4   3  -4   59.10    7.07
   4   3  -3    0.20    0.77
   4   3  -3   -0.35    0.70
   4   3  -3    1.45    1.16
   4   3  -2   21.92    4.04
  -4  -3   2   27.52    4.63
   4   3  -2   26.75    4.58
   4   3  -2   28.44    3.92
   4   3  -1  236.20   11.28
  -4  -3   1  247.99   13.42
   4   3  -1  246.75   14.71
   4   3   0   94.80    6.44
  -4  -3   0   94.02    7.46
   4   3   0  100.17    9.18
  -4  -3  -1   13.54    2.58
   4   3   1   14.98    3.45
   4   3   1   13.94    2.36
   4   3   2  307.83   12.46
   4   3   2  355.22   18.59
  -4  -3  -2  319.69   13.37
  -4  -3  -2  314.57   17.81
   4   3   3    9.83    3.32
   4   3   3    6.92    1.91
  -4  -3  -3    8.19    2.83
  -4  -3  -3    6.34    1.74
  -4  -3  -4   30.72    4.06
   4   3   4   32.87    6.09
  -4  -3  -4   28.87    5.58
   4   3   4   32.09    4.47
   4   3   5    6.54    3.16
  -4  -3  -5    5.41    2.47
   4   3   5    3.89    1.20
  -4  -3  -5    5.31    1.80
   4   3   6   30.47    6.83
  -4  -3  -6   28.87    4.47
   4   3   6   30.62    5.25
   4   3   7    4.76    2.88
   4   3   7    4.14    2.33
  -4  -3  -7    1.82    1.06
   4   3   8   33.57    8.59
  -4  -3  -8   37.27    5.53
   4   3   8   35.55    6.58
   4   3   9   26.22    9.80
  -4  -3  -9   28.33    5.08
   4   3   9   23.46    5.92
   4   3  10   70.91   18.32
  -4  -3 -10  105.30   10.47
  -4  -3 -11   24.63    5.35
   4   3  11    0.62    3.56
   4   4 -16   13.87    6.16
   4   4 -15   71.55   15.13
   4   4 -14   92.68   16.39
   4   4 -13   17.00    6.83
   4   4 -12   55.84   11.78
   4   4 -11   88.38   14.68
   4   4 -10    4.62    3.00
   4   4  -9   82.77   13.29
   4   4  -8  618.94   35.34
   4   4  -7  387.89   25.88
   4   4  -7  430.44   25.05
   4   4  -6  239.66   17.32
   4   4  -6  233.76   18.61
   4   4  -5  364.37   22.27
   4   4  -5  391.18   21.09
  -4  -4   4   56.36    8.21
   4   4  -4   41.95    7.01
   4   4  -4   49.89    6.61
   4   4  -4   40.23    5.78
  -4  -4   3   35.36    6.02
   4   4  -3   38.30    6.28
   4   4  -3   35.68    5.19
   4   4  -3   39.05    5.59
   4   4  -2  203.32   12.07
  -4  -4   2  196.59   13.96
   4   4  -2  191.25   12.99
   4   4  -1  190.79   11.20
  -4  -4   1  191.90   13.02
   4   4  -1  212.29   13.69
  -4  -4   0    1.19    0.92
   4   4   0    0.78    0.62
   4   4   0    0.23    0.82
   4   4   1   81.18    6.84
   4   4   1   89.82    9.00
  -4  -4  -1   80.60    7.52
  -4  -4  -1   77.81    8.54
   4   4   2  242.13   12.26
   4   4   2  262.29   16.39
  -4  -4  -2  229.47   12.81
  -4  -4  -2  234.34   15.54
  -4  -4  -3   81.87    7.42
   4   4   3   86.05    7.63
   4   4   3   92.90    9.95
  -4  -4  -3   84.50    9.31
   4   4   4 1094.56   34.86
  -4  -4  -4 1082.15   33.36
   4   4   4 1143.92   41.79
  -4  -4  -4 1104.95   39.55
  -4  -4  -5   61.56    6.79
   4   4   5   61.97    7.57
   4   4   5   72.13   10.22
   4   4   6   28.54    6.75
   4   4   6   17.97    4.36
  -4  -4  -6   15.90    3.44
  -4  -4  -7   25.39    4.77
   4   4   7   29.06    7.57
   4   4   7   23.06    5.26
   4   4   8   27.60    8.82
  -4  -4  -8   28.75    5.27
   4   4   8   26.93    6.10
   4   4   9    2.44    3.76
  -4  -4  -9   10.31    3.17
   4   4  10    1.40    3.62
  -4  -4 -10   18.52    4.58
  -4  -4 -11   34.78    6.63
  -4  -4 -12   46.45    7.95
   4   5 -15    2.92    1.48
   4   5 -14   79.75   15.45
   4   5 -13    1.55    2.82
   4   5 -12  181.18   22.54
   4   5 -11  178.75   22.56
   4   5 -10    6.05    2.36
   4   5  -9    8.41    3.82
   4   5  -8    0.86    1.13
   4   5  -7  305.62   23.25
   4   5  -6   28.44    5.78
   4   5  -6   17.50    5.06
  -4  -5   5   31.15    6.87
   4   5  -5   26.67    5.36
   4   5  -5   24.65    4.62
   4   5  -5   23.83    5.93
  -4  -5   4   43.52    7.62
   4   5  -4   25.87    5.98
   4   5  -4   45.03    6.60
   4   5  -4   38.15    5.61
   4   5  -3   23.19    4.39
  -4  -5   3   19.02    4.90
   4   5  -3   21.06    4.32
   4   5  -2   11.89    3.13
   4   5  -2   10.67    2.95
  -4  -5   2   10.76    3.73
   4   5  -1   84.19    8.05
  -4  -5   1   92.08    9.70
   4   5  -1   96.19    9.10
   4   5   0  141.98   10.52
  -4  -5   0  144.66   11.85
   4   5   0  158.08   12.03
   4   5   1    4.04    2.31
  -4  -5  -1    1.79    1.02
  -4  -5  -1    1.17    0.97
   4   5   1    2.42    1.40
   4   5   2   72.72    7.30
   4   5   2   68.73    8.54
  -4  -5  -2   68.38    7.60
  -4  -5  -2   77.24    8.87
   4   5   3 1323.88   40.07
   4   5   3 1381.63   46.38
  -4  -5  -3 1271.57   43.25
  -4  -5  -3 1271.95   39.80
  -4  -5  -4  205.90   13.89
   4   5   4  213.63   14.80
   4   5   4  231.55   18.13
   4   5   5  133.09   12.17
  -4  -5  -5  122.38   10.77
   4   5   5  161.61   16.18
   4   5   6   35.45    8.55
   4   5   6   25.60    5.59
  -4  -5  -6   28.85    5.34
   4   5   7   -0.35    3.40
   4   5   7    3.25    1.89
  -4  -5  -7    3.48    1.86
   4   5   8   18.09    8.29
  -4  -5  -8   22.34    4.95
   4   5   9    1.81    3.77
  -4  -5  -9   14.40    4.13
  -4  -5 -10   22.66    5.41
  -4  -5 -11   84.14   10.86
  -4  -5 -12    3.55    2.28
   4   6 -15    3.39    5.54
   4   6 -14  135.53   21.10
   4   6 -13   39.88   11.42
   4   6 -12   40.97   10.86
   4   6 -11  232.78   25.06
   4   6 -10   17.32    6.55
   4   6  -9   46.18   10.06
   4   6  -8  445.10   30.58
   4   6  -7   55.43   10.31
  -4  -6   6   39.86    8.90
   4   6  -6   42.48    8.34
   4   6  -6   42.70    6.11
   4   6  -5  332.98   23.90
  -4  -6   5  366.53   25.47
   4   6  -5  344.32   18.30
   4   6  -4  156.52   13.29
  -4  -6   4  132.57   14.40
   4   6  -4  136.17   11.09
   4   6  -3    2.40    1.39
   4   6  -3    2.13    1.29
  -4  -6   3    6.44    3.18
   4   6  -2   36.62    5.89
   4   6  -2   36.32    5.53
  -4  -6   2   33.91    6.67
   4   6  -1   86.29    9.05
  -4  -6   1   78.17    9.73
   4   6  -1   76.00    8.23
   4   6   0  136.87   11.33
   4   6   0  142.31   11.66
  -4  -6   0  119.92   11.81
   4   6   1   88.05    9.01
   4   6   1   81.57    9.25
  -4  -6  -1   91.23    9.95
   4   6   2   15.99    4.32
   4   6   2   12.49    3.45
  -4  -6  -2   12.06    3.58
  -4  -6  -2    8.47    3.09
   4   6   3    1.25    1.86
  -4  -6  -3    2.84    1.57
   4   6   3    0.21    0.79
   4   6   4   14.98    4.91
   4   6   4   14.13    3.98
  -4  -6  -4   11.47    3.54
  -4  -6  -5   -0.39    0.64
   4   6   5   -1.05    1.85
   4   6   5    0.33    1.19
  -4  -6  -6  130.91   12.42
   4   6   6  150.94   19.50
   4   6   7   22.57    9.30
  -4  -6  -7   38.12    6.81
   4   6   8   10.64    5.88
  -4  -6  -8   78.65   10.13
  -4  -6  -9  105.69   12.14
  -4  -6 -10   38.07    7.42
   4   7 -14    0.95    1.91
   4   7 -13   84.97   17.14
   4   7 -12   31.32    9.99
   4   7 -11   30.18    9.47
   4   7 -10   74.66   13.82
   4   7  -9   27.67    8.13
   4   7  -8   57.59   11.11
   4   7  -8   59.83    7.70
   4   7  -7  653.68   38.08
  -4  -7   7  684.43   40.66
   4   7  -7  683.32   27.75
   4   7  -6   75.50   11.79
  -4  -7   6   85.39   13.17
   4   7  -6   77.34    8.28
  -4  -7   5  129.12   15.57
   4   7  -5  141.45   11.22
  -4  -7   4  205.44   19.04
   4   7  -4  234.85   14.40
   4   7  -3   13.35    3.33
  -4  -7   3   10.47    3.75
  -4  -7   2  206.93   18.06
   4   7  -2  232.36   14.34
  -4  -7   1   37.78    7.50
   4   7  -1   46.29    6.46
   4   7   0    0.07    0.95
  -4  -7   0   -0.76    1.65
   4   7   1  226.21   16.48
  -4  -7  -1  232.98   17.85
   4   7   2    2.94    1.95
  -4  -7  -2    2.82    1.90
  -4  -7  -2    1.08    0.81
   4   7   3  102.37   12.70
  -4  -7  -3   95.33   11.09
   4   7   4    7.06    3.84
  -4  -7  -4    5.76    2.65
   4   7   5   54.95   12.49
  -4  -7  -5   33.14    6.65
   4   7   6  109.18   21.76
  -4  -7  -6  204.46   16.94
  -4  -7  -7    7.76    3.59
  -4  -7  -8  132.37   14.25
  -4  -7  -9   87.72   11.92
   4   8 -13    9.59    5.85
   4   8 -12   91.98   16.64
   4   8 -11    2.94    1.94
   4   8 -10    1.80    3.57
   4   8  -9   11.38    3.19
   4   8  -9   13.28    6.13
   4   8  -8   10.12    2.87
  -4  -8   8   12.16    5.75
   4   8  -8   13.30    6.05
  -4  -8   7   77.46   13.69
   4   8  -7   89.84    9.01
   4   8  -7   78.87   13.54
   4   8  -6    3.43    1.58
  -4  -8   6   -3.11    3.06
  -4  -8   5  109.14   15.14
   4   8  -5  140.18   10.69
  -4  -8   4   20.01    6.23
   4   8  -4   21.18    4.02
   4   8  -3    0.15    0.72
  -4  -8   3    1.01    1.81
   4   8  -2    2.60    1.96
  -4  -8   2    1.57    1.38
  -4  -8   1   12.63    4.73
   4   8  -1   22.25    4.71
  -4  -8   0   12.40    4.53
   4   8   0   16.41    4.31
   4   8   1   91.24   10.97
  -4  -8  -1   73.21   10.75
   4   8   2    4.60    2.77
  -4  -8  -2    5.20    2.88
   4   8   3   12.26    6.33
  -4  -8  -3   11.80    4.19
   4   8   4   18.19    7.93
  -4  -8  -4   18.92    5.30
  -4  -8  -5   22.18    5.93
   4   8   5   -1.09    4.11
  -4  -8  -6   12.16    4.26
  -4  -8  -7   18.97    5.55
  -4  -8  -8   15.53    5.10
   4   9 -11   30.05    9.53
   4   9 -10   -2.25    3.56
   4   9  -9   17.28    7.59
  -4  -9   8   20.92    7.96
   4   9  -8   29.05    8.84
  -4  -9   7   31.77    9.74
   4   9  -7   18.75    6.58
  -4  -9   6   72.69   13.67
  -4  -9   5    1.21    1.35
  -4  -9   4  170.22   19.65
  -4  -9   3   68.32   11.94
  -4  -9   2    2.05    2.91
  -4  -9   1    3.14    2.31
  -4  -9   0   67.61   11.19
  -4  -9  -1    1.91    1.79
  -4  -9  -2   38.87    8.53
  -4  -9  -3  100.18   13.44
  -4  -9  -4    6.77    3.49
  -4  -9  -5    0.16    1.12
  -4  -9  -6   30.02    7.44
   4  10  -9  105.99   17.62
  -4 -10   9  127.16   20.77
  -4 -10   8   24.82    8.92
   4  10  -8   15.54    6.70
  -4 -10   7    1.63    1.77
   4  10  -7    2.76    3.68
  -4 -10   6   15.94    5.86
  -4 -10   5   47.19   10.83
  -4 -10   4    5.11    3.76
  -4 -10   3   35.61    9.61
  -4 -10   2    7.07    4.31
  -4 -10   1    4.44    2.51
  -4 -10   0   14.91    5.79
  -4 -10  -1    1.36    1.91
  -4 -10  -2   26.61    7.72
  -4 -10  -3    5.60    3.41
  -4 -10  -4   10.36    4.54
  -4 -11   5   20.27    8.18
  -4 -11   4    3.73    2.61
  -4 -11   3   78.10   14.59
  -4 -11   2   52.01   11.69
  -4 -11   1   13.87    5.50
  -4 -11   0    0.45    1.58
   5 -11   2    7.24    4.06
   5 -11   3   -1.37    2.03
   5 -11   4   -0.01    1.87
   5 -11   5   12.72    6.26
   5 -11   6   -0.51    1.09
   5 -10  -3    1.52    2.33
   5 -10  -2   91.32   14.40
   5 -10  -1    6.52    4.07
   5 -10   0   18.49    6.37
   5 -10   1   15.75    5.97
   5 -10   2    2.42    1.02
   5 -10   3    7.07    4.55
   5 -10   4   66.62   12.32
   5 -10   5    6.45    4.14
   5 -10   6   19.23    7.19
   5 -10   7    3.55    3.40
   5 -10   8   37.45    9.88
   5 -10   9    5.69    4.00
   5 -10  10    3.17    1.92
   5 -10  11    4.43    3.45
   5  -9  -6   25.92    7.91
   5  -9  -5    2.60    3.33
   5  -9  -4    2.20    2.12
   5  -9  -3    7.28    3.72
   5  -9  -2  136.33   16.40
   5  -9  -1   97.68   13.63
   5  -9   0    8.19    4.05
   5  -9   1  104.69   14.08
   5  -9   2   60.19   10.66
   5  -9   3  147.20   16.98
   5  -9   4  158.58   18.11
   5  -9   5  122.44   16.11
   5  -9   6   15.41    5.94
   5  -9   7    3.86    2.97
   5  -9   8   -0.67    1.94
   5  -9   9    4.05    4.29
   5  -9  10    4.94    2.92
  -5   9 -11   14.67    6.95
  -5   9 -12   82.58   14.75
  -5   9 -13    2.95    4.03
   5  -8  -8   15.92    6.08
   5  -8  -7   33.99    8.38
   5  -8  -6   84.65   13.03
   5  -8  -5    1.31    1.29
   5  -8  -4   32.42    7.50
   5  -8  -3    1.53    1.86
   5  -8  -2    9.26    4.16
   5  -8  -1   26.92    4.69
   5  -8  -1   23.44    6.10
   5  -8   0   19.63    3.82
   5  -8   0   19.56    5.43
   5  -8   1   11.09    2.72
   5  -8   1    8.91    4.11
   5  -8   2   70.04    6.88
   5  -8   2   73.74   10.85
   5  -8   3    1.15    0.67
   5  -8   3    1.62    1.87
   5  -8   4  108.08    8.52
   5  -8   4  118.11   14.21
   5  -8   5    2.08    1.44
   5  -8   5    0.44    2.52
   5  -8   6  106.15    9.69
   5  -8   6  102.39   13.84
   5  -8   7   14.48    3.95
   5  -8   7   17.67    6.32
   5  -8   8    2.74    2.21
   5  -8   9   28.49    8.25
   5  -8  10   98.22   15.44
  -5   8 -11   -3.49    3.43
  -5   8 -12    4.06    3.89
  -5   8 -13   93.17   15.21
  -5   8 -14   51.02   11.74
   5  -7 -10    8.62    4.85
   5  -7  -9  400.06   29.87
   5  -7  -8    3.03    2.61
   5  -7  -7   37.58    8.26
   5  -7  -6   23.79    6.18
   5  -7  -5    1.32    1.07
   5  -7  -4  226.40   19.13
   5  -7  -3    6.05    2.87
   5  -7  -2   58.92    9.20
   5  -7  -1   57.07    8.84
   5  -7  -1   50.68    6.60
   5  -7   0    9.55    2.76
   5  -7   0    5.28    2.22
   5  -7   1    9.07    2.53
   5  -7   1   17.46    4.84
   5  -7   2    5.15    1.71
   5  -7   2   11.40    4.15
   5  -7   3  299.07   15.63
   5  -7   3  290.09   20.65
   5  -7   4  243.10   14.04
   5  -7   4  246.73   19.28
   5  -7   5    0.15    0.74
   5  -7   5   -0.56    2.05
   5  -7   6   81.82   11.50
   5  -7   6   80.26    8.63
   5  -7   7  207.47   19.30
   5  -7   7  220.78   15.84
   5  -7   8   53.18   10.24
   5  -7   8   70.73    9.79
   5  -7   9    1.76    2.81
   5  -7   9    6.31    3.65
   5  -7  10   55.86   13.13
  -5   7 -10  165.05   18.10
  -5   7 -11   71.19   12.19
  -5   7 -12   -1.98    2.08
  -5   7 -13    4.48    3.56
  -5   7 -14   58.46   12.43
  -5   7 -15    5.65    4.05
   5  -6 -11   -0.64    1.63
   5  -6 -10   10.93    4.61
   5  -6  -9   28.24    7.41
   5  -6  -8    0.12    1.92
   5  -6  -7   28.69    6.84
   5  -6  -6    4.51    2.34
   5  -6  -5    5.34    3.06
   5  -6  -4  324.26   21.57
   5  -6  -3  161.56   14.53
   5  -6  -2    5.12    2.43
   5  -6  -1  178.80   14.63
   5  -6   0   98.96   10.52
   5  -6   0   95.41    8.95
   5  -6   1  347.15   17.65
   5  -6   1  309.14   19.23
  -5   6  -2  181.68   13.53
   5  -6   2  192.05   12.82
   5  -6   2  190.78   14.87
  -5   6  -3  637.67   27.16
   5  -6   3  604.81   28.41
   5  -6   3  609.23   24.50
  -5   6  -4  499.63   23.77
   5  -6   4  468.08   25.45
   5  -6   4  484.58   21.46
  -5   6  -5  209.12   14.78
   5  -6   5  203.49   16.83
   5  -6   5  215.24   14.03
  -5   6  -6  178.19   13.92
   5  -6   6  171.92   15.90
   5  -6   6  158.35   12.69
   5  -6   7   11.26    3.22
  -5   6  -7   10.90    3.19
   5  -6   7   12.93    4.48
   5  -6   8   98.38   13.02
   5  -6   8  108.61   12.02
  -5   6  -8   95.55   10.67
   5  -6   9   34.31    7.76
  -5   6  -9   32.50    7.31
   5  -6  10   49.42   10.56
  -5   6 -10   61.79   10.61
   5  -6  11   56.01   14.15
  -5   6 -11   89.94   13.09
  -5   6 -12   39.88    9.10
  -5   6 -13  195.30   21.11
  -5   6 -14    1.26    1.58
   5  -5 -12    1.60    1.99
   5  -5 -11   42.31    9.63
   5  -5 -10    9.26    4.27
   5  -5  -9  272.54   23.25
   5  -5  -9  256.72   21.25
   5  -5  -8    0.89    1.09
   5  -5  -7   12.41    3.77
   5  -5  -6  129.04   13.24
   5  -5  -5  167.23   14.79
   5  -5  -4   35.39    6.35
   5  -5  -3  219.55   15.70
   5  -5  -2  135.62   11.89
  -5   5   2  167.36   14.91
  -5   5   1    4.61    2.79
   5  -5  -1    2.04    1.49
   5  -5   0   -0.29    0.92
  -5   5   0    0.80    1.55
   5  -5   0    0.24    0.45
  -5   5  -1  247.21   15.85
   5  -5   1  220.75   13.97
   5  -5   1  207.56   13.98
  -5   5  -2  112.14    9.53
   5  -5   2  112.18   10.18
   5  -5   2  119.66   10.13
  -5   5  -3  140.49   10.79
   5  -5   3  157.76   12.58
   5  -5   3  164.43   11.93
  -5   5  -4  118.01    9.84
   5  -5   4  122.54   11.39
   5  -5   4  131.73   10.85
  -5   5  -5   83.46    8.38
   5  -5   5   83.16    9.64
   5  -5   5   77.14    8.62
   5  -5   6   15.24    3.92
  -5   5  -6   20.19    4.35
  -5   5  -6   13.40    3.68
   5  -5   6   10.56    3.73
   5  -5   7   17.09    4.27
  -5   5  -7   13.46    3.57
   5  -5   7   13.47    4.25
  -5   5  -7   17.30    4.15
  -5   5  -8   94.18   11.55
   5  -5   8  107.81   12.06
  -5   5  -8  104.32   10.42
   5  -5   9    2.58    2.49
  -5   5  -9    0.91    0.85
  -5   5  -9    2.53    1.91
   5  -5  10    5.58    3.72
  -5   5 -10    4.39    2.84
  -5   5 -11  185.04   18.45
   5  -5  11  213.06   24.64
   5  -5  12    2.45    2.14
  -5   5 -12   10.48    4.75
  -5   5 -13   43.38   10.05
  -5   5 -14   20.99    6.15
   5  -4 -13   96.72   15.25
   5  -4 -12   64.87   12.16
   5  -4 -11   14.34    5.66
   5  -4 -10  142.77   16.66
   5  -4  -9   85.50   12.18
   5  -4  -8   38.03    7.83
   5  -4  -7  426.85   26.36
   5  -4  -6  180.90   15.95
   5  -4  -5   71.00    8.78
  -5   4   4   66.08    9.95
   5  -4  -4   68.40    8.27
  -5   4   3    0.01    0.81
   5  -4  -3    0.80    0.66
   5  -4  -2    4.38    1.78
  -5   4   2    5.55    2.92
  -5   4   1    0.50    1.52
   5  -4  -1    0.18    0.50
   5  -4   0    0.40    0.72
   5  -4   0   -0.62    1.19
   5  -4   1  138.14   10.94
   5  -4   1  128.02    9.61
   5  -4   2   12.42    3.39
   5  -4   2   15.67    3.41
  -5   4  -2   15.13    3.05
   5  -4   3    8.36    2.44
   5  -4   3    5.37    2.13
  -5   4  -3    5.64    1.90
  -5   4  -4   36.19    4.72
   5  -4   4   40.89    5.89
   5  -4   4   35.08    5.62
  -5   4  -5  198.08   11.98
   5  -4   5  201.95   14.29
   5  -4   5  208.80   14.43
  -5   4  -5  209.33   14.99
   5  -4   6  358.67   20.77
   5  -4   6  337.36   19.59
  -5   4  -6  354.90   20.39
   5  -4   7    5.07    2.68
  -5   4  -7    0.90    1.13
  -5   4  -7    1.59    1.64
   5  -4   8    7.79    3.28
  -5   4  -8    4.65    2.09
  -5   4  -8    4.93    2.82
  -5   4  -9  148.97   14.26
   5  -4   9  165.49   16.50
  -5   4  -9  165.34   13.28
  -5   4 -10   99.22   12.33
   5  -4  10  102.33   14.13
  -5   4 -10   95.95   10.60
   5  -4  11   57.40   11.81
  -5   4 -11   57.64   10.29
   5  -4  12   54.41   14.43
  -5   4 -12  113.84   14.53
  -5   4 -13   31.39    7.69
   5  -4  13   -4.23    8.60
  -5   4 -14    3.87    3.14
   5  -3 -14   65.08   13.04
   5  -3 -13    3.68    3.07
   5  -3 -12   65.08   12.04
   5  -3 -11   40.12    8.78
   5  -3 -10   75.26   11.82
   5  -3  -9   25.80    6.56
   5  -3  -8  165.92   16.22
   5  -3  -7  241.91   18.77
   5  -3  -6    4.82    2.61
   5  -3  -5   25.20    5.15
  -5   3   5   36.97    7.62
   5  -3  -4  103.34   10.36
  -5   3   4  101.40   11.88
  -5   3   3   -0.27    0.72
   5  -3  -3    2.12    1.32
   5  -3  -2  104.49    8.52
  -5   3   1  752.43   28.69
   5  -3  -1  762.64   24.92
  -5   3   0  340.15   16.87
   5  -3   0  347.76   14.85
   5  -3   0  329.46   17.66
  -5   3  -1    1.55    1.24
   5  -3   1   -0.15    0.76
   5  -3   1    0.76    0.73
  -5   3  -2  145.76    9.46
  -5   3  -2  154.78    8.59
   5  -3   2  149.69    9.36
   5  -3   2  167.80   12.37
  -5   3  -3   33.60    3.90
   5  -3   3   27.87    5.01
   5  -3   3   27.99    4.16
  -5   3  -4  296.59   12.89
   5  -3   4  295.25   15.29
   5  -3   4  328.44   18.16
  -5   3  -4  317.14   18.46
  -5   3  -5  375.00   15.30
   5  -3   5  373.39   20.28
  -5   3  -5  372.45   20.89
   5  -3   6   10.81    3.78
  -5   3  -6   11.39    3.45
  -5   3  -6    9.35    2.87
  -5   3  -6    9.68    2.41
  -5   3  -7  550.58   24.78
   5  -3   7  593.66   28.63
  -5   3  -7  569.57   22.26
   5  -3   8   26.55    6.04
  -5   3  -8   22.12    4.89
  -5   3  -9   24.56    4.76
   5  -3   9   36.21    7.81
  -5   3  -9   26.33    5.96
  -5   3 -10  227.03   18.11
   5  -3  10  238.56   21.76
  -5   3 -10  218.74   15.97
   5  -3  11   13.99    5.62
  -5   3 -11   17.52    5.56
   5  -3  12   47.57   13.97
  -5   3 -12   62.51   10.06
   5  -3  13   21.60   10.81
  -5   3 -13   92.44   12.43
  -5   3 -14   20.71    6.02
   5  -2 -15   68.20   13.91
   5  -2 -14   51.62   11.63
   5  -2 -13   25.22    7.91
   5  -2 -12   62.76   11.82
   5  -2 -11   82.28   13.08
   5  -2 -10   -1.89    1.67
   5  -2  -9   23.92    6.40
   5  -2  -8  207.15   18.17
   5  -2  -7  456.32   26.30
  -5   2   6  678.43   35.14
   5  -2  -6  592.21   29.00
   5  -2  -5   82.32    9.40
  -5   2   5   90.76   11.53
   5  -2  -4  308.15   17.40
   5  -2  -3  455.25   20.30
  -5   2   3  485.64   24.24
   5  -2  -2    0.18    0.35
  -5   2   2    1.05    0.79
  -5   2   1   55.62    6.49
   5  -2  -1   64.33    5.41
   5  -2  -1   51.31    6.61
  -5   2   0 1916.47   47.70
   5  -2   0 1895.15   42.36
   5  -2   0 1895.23   52.17
  -5   2  -1  115.32    7.75
   5  -2   1  117.28    6.51
   5  -2   1  131.02   10.81
  -5   2  -2  450.88   15.47
   5  -2   2  481.22   15.61
   5  -2   2  502.53   22.77
  -5   2  -3  277.33    9.90
   5  -2   3  297.96   12.29
   5  -2   3  309.91   17.68
  -5   2  -3  313.53   18.24
   5  -2   4   12.60    3.40
  -5   2  -4    6.80    1.46
  -5   2  -4    7.25    2.72
  -5   2  -5  118.42    8.47
   5  -2   5  121.44   11.40
  -5   2  -5  123.21   11.68
  -5   2  -5  116.79    6.89
   5  -2   6    4.77    2.67
  -5   2  -6    4.51    2.45
  -5   2  -6    5.46    1.70
  -5   2  -6    4.23    1.86
   5  -2   7   17.87    4.67
  -5   2  -7   27.96    5.09
  -5   2  -7   26.50    4.15
  -5   2  -8   11.30    3.02
   5  -2   8   16.26    4.81
  -5   2  -8   14.43    3.78
   5  -2   9    0.97    1.14
  -5   2  -9    1.22    0.63
   5  -2  10   22.51    7.20
  -5   2 -10   17.19    4.61
  -5   2 -10   16.54    4.34
   5  -2  11   44.16   10.58
  -5   2 -11   44.80    7.61
  -5   2 -11   47.70    7.67
  -5   2 -12  189.57   16.65
   5  -2  12  159.37   24.96
   5  -2  13   42.53   15.52
  -5   2 -13  107.63   12.92
   5  -1 -15   13.66    7.24
   5  -1 -14  151.12   19.97
   5  -1 -13   91.31   15.09
   5  -1 -12  153.70   18.67
   5  -1 -11   62.98   11.32
   5  -1 -10  118.61   15.13
   5  -1  -9  363.58   25.80
   5  -1  -8 1134.70   46.41
   5  -1  -7   47.52    8.20
  -5   1   7   51.67    9.82
   5  -1  -6  880.23   36.14
  -5   1   6  948.92   41.33
   5  -1  -5 1536.48   48.30
   5  -1  -4   12.54    3.24
  -5   1   4   10.02    3.19
   5  -1  -3   84.16    7.83
  -5   1   3   94.38    9.70
   5  -1  -2  225.06   11.74
  -5   1   2  218.81   13.79
   5  -1  -1   16.08    2.21
  -5   1   1   13.38    3.07
   5  -1  -1   15.27    3.64
   5  -1   0    5.34    1.08
  -5   1   0    3.20    1.28
   5  -1   0    2.58    1.35
  -5   1  -1    7.62    1.62
   5  -1   1    7.04    2.48
  -5   1  -2   44.46    3.26
   5  -1   2   42.05    6.32
   5  -1   3    1.91    1.77
  -5   1  -3    0.19    0.14
  -5   1  -3    0.33    1.31
  -5   1  -3    0.20    0.31
  -5   1  -4  212.93    6.71
  -5   1  -4  208.13    8.21
   5  -1   4  231.42   15.72
  -5   1  -4  241.51   16.30
  -5   1  -5  487.03   15.98
  -5   1  -5  513.75   14.96
  -5   1  -5  522.69   25.57
  -5   1  -6  359.24   14.58
   5  -1   6  373.88   22.02
  -5   1  -6  362.55   14.16
  -5   1  -7  154.18   10.02
  -5   1  -7  155.81   10.18
   5  -1   7  170.06   15.36
   5  -1   8    3.46    2.42
  -5   1  -8    2.67    1.21
  -5   1  -8    4.18    1.98
   5  -1   9   37.97    8.35
  -5   1  -9   31.25    5.27
  -5   1 -10    0.05    0.87
  -5   1 -10    1.14    1.66
   5  -1  11   13.04    5.86
  -5   1 -11   15.28    4.20
   5  -1  12   55.09   15.23
  -5   1 -12   49.55    7.91
   5  -1  13   77.35   20.90
   5   0 -15   44.66   11.30
   5   0 -14  121.88   18.00
   5   0 -13    8.51    4.86
   5   0 -12   -2.78    3.40
   5   0 -11  140.61   17.03
   5   0 -10    8.41    4.17
   5   0  -9  206.12   19.22
   5   0  -8  142.83   15.20
  -5   0   8  179.86   18.88
   5   0  -7  147.22   14.56
  -5   0   7  207.72   19.35
   5   0  -6  499.33   26.30
  -5   0   6  636.19   32.65
   5   0  -5    9.40    3.11
   5   0  -4   22.34    4.42
  -5   0   4   28.61    5.69
  -5   0   3   48.44    6.72
   5   0  -3   43.86    5.59
  -5   0   2  102.43    8.82
   5   0  -2   96.36    7.53
   5   0  -1   35.84    3.61
  -5   0   1   39.94    4.46
   5   0  -1   37.53    3.73
   5   0  -1   40.38    6.01
  -5   0   0  581.12   16.68
   5   0   0  656.40   26.49
   5   0   1   35.28    5.85
   5   0   2  438.08   20.64
  -5   0  -2  102.77   10.72
   5   0   3  112.59   10.78
  -5   0  -3  115.04   11.14
   5   0   4   15.85    3.96
  -5   0  -4   17.56    4.33
  -5   0  -5  141.17    6.75
   5   0   5  162.42   13.83
  -5   0  -5  137.98   12.86
  -5   0  -6  178.61    7.45
  -5   0  -6  177.24    9.69
   5   0   6  196.70   15.94
   5   0   7    8.63    3.40
  -5   0  -7    9.11    1.93
  -5   0  -7    5.87    1.96
   5   0   8   31.23    7.61
  -5   0  -8   25.32    3.77
  -5   0  -8   23.94    4.57
   5   0   9    6.41    3.86
  -5   0  -9    2.37    1.60
   5   0  10   45.00   10.54
  -5   0 -10   25.80    4.60
  -5   0 -10   32.38    6.33
   5   0  11   33.08    9.88
  -5   0 -11   34.33    5.81
   5   0  12    5.06    5.98
  -5   0 -12   -1.21    1.19
   5   0  13    1.55    1.66
   5   1 -16   11.42    5.95
   5   1 -15    6.45    4.67
   5   1 -14    1.87    4.15
   5   1 -13    4.74    1.91
   5   1 -12  214.05   22.65
   5   1 -11    2.36    2.18
   5   1 -10   90.90   13.62
   5   1  -9  217.88   19.93
   5   1  -8  125.29   14.23
  -5  -1   8  126.35   15.01
   5   1  -7    9.06    3.74
  -5  -1   7    8.70    3.82
   5   1  -6   -0.05    0.77
  -5  -1   6    0.53    0.59
   5   1  -5   26.95    5.25
   5   1  -4    7.55    2.82
   5   1  -4    7.50    2.64
  -5  -1   4    6.47    2.58
   5   1  -3   32.55    5.00
  -5  -1   3   35.03    5.39
   5   1  -3   31.88    4.72
   5   1  -2   29.23    4.09
   5   1  -2   29.85    5.18
   5   1  -2   35.08    4.12
   5   1  -1   12.62    2.23
   5   1  -1   14.68    3.58
   5   1  -1   12.84    1.81
   5   1   0   94.89    4.18
   5   1   0  115.04   10.55
   5   1   1  299.58   17.76
   5   1   2   66.16    8.16
  -5  -1  -2   71.57    8.65
   5   1   3    0.08    1.16
  -5  -1  -3    0.31    1.02
  -5  -1  -4   18.68    1.68
   5   1   4   20.28    4.68
  -5  -1  -4   14.92    4.09
  -5  -1  -5  157.93    6.99
   5   1   5  190.66   15.48
  -5  -1  -6   64.45    4.83
   5   1   6   68.66    9.90
   5   1   7   27.85    6.62
   5   1   8    1.61    1.31
  -5  -1  -8    1.89    1.06
   5   1   9    2.85    2.10
  -5  -1  -9   10.17    2.49
   5   1  10    1.52    2.23
  -5  -1 -10    1.54    1.51
   5   1  11   18.91    6.54
  -5  -1 -11   19.43    3.99
   5   1  12    3.24    5.79
   5   1  13    2.84    4.77
   5   2 -16    7.52    4.68
   5   2 -15   14.13    7.29
   5   2 -14    7.27    4.48
   5   2 -13    2.06    2.48
   5   2 -12   21.95    7.20
   5   2 -11   -0.64    1.77
   5   2 -10    6.41    3.32
   5   2  -9    7.77    4.11
   5   2  -8   17.71    5.41
   5   2  -8   18.17    5.17
  -5  -2   8   24.48    6.57
   5   2  -7  532.29   29.57
  -5  -2   7  575.92   31.49
   5   2  -7  538.07   28.87
   5   2  -6   27.00    5.95
   5   2  -6   28.11    5.75
  -5  -2   6   25.38    6.33
   5   2  -5   18.27    4.58
   5   2  -5   15.97    3.97
   5   2  -4  297.91   17.85
   5   2  -4  311.80   16.79
   5   2  -3   32.03    5.21
   5   2  -3   36.22    4.88
   5   2  -3   41.41    6.39
   5   2  -2   54.02    6.18
   5   2  -2   57.12    5.22
   5   2  -2   52.12    7.09
   5   2  -1   21.35    2.62
   5   2  -1   15.90    4.15
   5   2  -1   20.10    3.29
   5   2   0    1.72    0.62
   5   2   0    2.98    1.89
   5   2   0    1.12    0.80
   5   2   1    6.23    2.20
  -5  -2  -1    9.82    1.87
  -5  -2  -2   33.39    6.05
  -5  -2  -2   31.15    3.00
   5   2   2   40.57    6.56
   5   2   3    3.63    2.08
  -5  -2  -3    3.06    0.97
  -5  -2  -3    4.57    2.01
  -5  -2  -4   28.16    3.01
   5   2   4   31.80    6.29
  -5  -2  -5  555.31   17.27
   5   2   5  522.31   16.23
  -5  -2  -6    0.48    0.67
   5   2   6   -0.65    1.43
   5   2   6    1.21    0.74
   5   2   7    4.39    2.90
   5   2   7    4.84    1.79
  -5  -2  -7    9.77    2.31
   5   2   8   -1.42    2.47
  -5  -2  -8    1.19    1.21
   5   2   8   -0.85    0.54
   5   2   9    5.62    4.02
  -5  -2  -9    4.51    1.93
   5   2  10    8.00    4.84
   5   2  11   19.07    9.04
   5   2  12   12.70    9.45
   5   3 -15   16.24    6.56
   5   3 -14   31.18    9.28
   5   3 -13   18.96    7.00
   5   3 -12    7.26    4.73
   5   3 -11    3.78    2.79
   5   3 -10    6.14    4.44
   5   3  -9   90.36   13.11
   5   3  -8   37.31    8.02
   5   3  -8   58.24    9.20
   5   3  -7  244.68   20.31
   5   3  -7  273.38   19.50
   5   3  -6   90.17   11.52
   5   3  -6   87.93   10.29
   5   3  -5  133.23   13.80
   5   3  -5  129.79   11.53
   5   3  -4   24.32    4.53
   5   3  -4   25.88    5.53
   5   3  -3   42.24    6.50
   5   3  -3   37.65    5.00
   5   3  -3   40.53    6.40
   5   3  -2   18.80    4.34
   5   3  -2   17.51    3.91
   5   3  -2   16.28    3.00
   5   3  -1    6.87    1.68
   5   3  -1    4.05    2.11
  -5  -3   1    5.07    1.96
   5   3  -1    2.97    1.55
   5   3   0   37.79    4.58
   5   3   0   36.98    3.79
   5   3   0   32.32    5.75
  -5  -3   0   29.83    4.22
   5   3   1    2.08    0.73
   5   3   1    1.06    0.90
   5   3   1    1.97    1.18
  -5  -3  -1    2.82    1.36
  -5  -3  -2    5.11    1.64
   5   3   2    4.06    2.18
   5   3   2    4.87    1.34
  -5  -3  -2    1.04    0.98
   5   3   3  129.17    7.50
   5   3   3  138.96   13.01
  -5  -3  -3  137.07    8.25
   5   3   4 1180.19   31.47
   5   3   4 1182.20   44.00
  -5  -3  -4 1174.59   31.37
   5   3   5   76.40    6.78
   5   3   5   77.98   10.85
  -5  -3  -5   68.49    6.09
   5   3   6   33.71    7.32
  -5  -3  -6   32.96    4.42
   5   3   6   29.55    4.71
   5   3   7    9.50    4.02
   5   3   7   10.96    3.44
  -5  -3  -7    7.68    2.36
  -5  -3  -8    7.68    2.46
   5   3   8   20.12    6.51
   5   3   9    4.08    3.41
  -5  -3  -9    6.85    2.44
   5   3  10   48.08   13.12
  -5  -3 -10   41.95    6.29
   5   3  11   12.26    9.33
  -5  -3 -11    7.11    2.66
   5   3  12  -10.76    8.68
   5   4 -15    4.86    4.30
   5   4 -14   48.28   11.92
   5   4 -13   12.48    5.48
   5   4 -12    4.39    3.42
   5   4 -11   -0.34    1.46
   5   4 -10   38.83    9.41
   5   4  -9   28.53    7.94
   5   4  -8  227.46   21.96
   5   4  -7  345.97   25.68
   5   4  -7  348.32   22.54
   5   4  -6   34.85    6.43
   5   4  -6   31.40    6.84
   5   4  -5   99.85   11.63
   5   4  -5   93.20    9.80
   5   4  -4  147.35   13.57
   5   4  -4  169.30   12.35
   5   4  -4  149.91   12.65
   5   4  -3   28.53    5.26
   5   4  -3   30.23    5.77
   5   4  -3   33.59    4.93
   5   4  -2   36.77    4.95
   5   4  -2   41.48    6.42
  -5  -4   2   37.97    6.35
   5   4  -2   41.57    6.46
   5   4  -1  243.87   12.58
   5   4  -1  264.55   15.62
  -5  -4   1  228.47   14.72
   5   4  -1  258.51   16.91
   5   4   0  282.25   13.34
  -5  -4   0  273.90   15.47
   5   4   0  314.90   18.91
  -5  -4  -1    4.32    1.57
   5   4   1    9.24    3.23
   5   4   2    3.51    1.95
  -5  -4  -2    3.23    1.42
   5   4   2    3.14    1.29
  -5  -4  -2    1.54    1.24
   5   4   3  625.87   22.05
   5   4   3  618.60   29.76
  -5  -4  -3  608.94   22.61
   5   4   4  118.85    9.27
   5   4   4  116.57   13.04
  -5  -4  -4  125.05    9.27
  -5  -4  -5   29.03    4.50
   5   4   5   38.98    7.59
   5   4   5   26.72    4.69
   5   4   6    1.39    2.60
  -5  -4  -6    0.31    0.44
   5   4   6    1.78    2.00
   5   4   7   31.25    7.88
  -5  -4  -7   30.14    4.98
   5   4   8   -0.40    3.39
  -5  -4  -8    2.44    1.41
   5   4   9   -2.72    5.40
  -5  -4  -9    0.70    1.52
   5   4  10   16.75    9.73
  -5  -4 -10   24.09    5.04
   5   4  11    6.62    8.36
   5   5 -15   -4.32    4.34
   5   5 -14   75.92   15.30
   5   5 -13   38.32   10.45
   5   5 -12   31.63    9.43
   5   5 -11   37.63   10.22
   5   5 -10   22.62    8.41
   5   5  -9  128.17   17.21
   5   5  -8  439.11   30.61
   5   5  -7  190.06   18.66
   5   5  -6  238.59   20.31
   5   5  -6  250.28   17.88
   5   5  -6  246.59   17.03
   5   5  -5   35.77    6.10
   5   5  -5   35.96    6.18
   5   5  -5   35.13    7.39
   5   5  -4   40.30    6.41
  -5  -5   4   45.64    8.25
   5   5  -4   36.10    6.91
   5   5  -4   48.83    6.79
   5   5  -3  654.58   26.22
   5   5  -3  646.58   30.72
  -5  -5   3  620.54   30.55
   5   5  -3  626.96   27.80
   5   5  -2   18.25    4.45
   5   5  -2   21.35    4.01
  -5  -5   2   20.24    4.68
   5   5  -1  258.24   14.39
  -5  -5   1  238.11   16.61
   5   5  -1  266.01   17.18
   5   5   0  624.67   23.45
  -5  -5   0  578.76   26.23
   5   5   0  653.38   28.64
   5   5   1  149.70   10.33
  -5  -5  -1  151.41   11.97
   5   5   1  169.33   14.17
   5   5   2    4.89    2.58
  -5  -5  -2    2.29    1.01
   5   5   2    4.41    1.74
   5   5   3  332.93   17.12
  -5  -5  -3  310.98   17.20
   5   5   4   98.35    9.45
   5   5   4  112.48   13.30
  -5  -5  -4   98.62    9.28
  -5  -5  -5   60.45    7.27
   5   5   5   64.90   10.67
  -5  -5  -6    2.09    1.51
   5   5   6    4.60    2.80
   5   5   7   19.50    7.13
  -5  -5  -7   23.36    4.73
   5   5   8   41.12   11.49
  -5  -5  -8   41.61    6.57
   5   5   9   31.11   12.17
  -5  -5  -9   24.65    5.40
   5   5  10   -1.04    3.33
   5   6 -14  159.03   22.72
   5   6 -13   70.91   14.71
   5   6 -12    1.46    4.54
   5   6 -11  227.13   25.79
   5   6 -10  134.09   18.49
   5   6  -9    1.72    0.99
   5   6  -8   13.14    5.06
   5   6  -7   52.03    9.93
   5   6  -7   59.24    8.10
   5   6  -6   56.96   10.29
   5   6  -6   62.10    8.27
   5   6  -5   31.56    5.84
  -5  -6   5   24.40    6.50
   5   6  -5   22.03    6.11
   5   6  -4   56.89    7.79
  -5  -6   4   46.65    8.57
   5   6  -4   48.84    8.82
   5   6  -4   45.05    6.96
   5   6  -3  137.35   11.92
  -5  -6   3  126.30   13.76
   5   6  -3  134.72   12.06
   5   6  -2   17.84    4.28
   5   6  -2   22.15    4.54
  -5  -6   2   19.86    5.34
   5   6  -1   78.48    8.47
  -5  -6   1   80.52   10.24
   5   6  -1   81.31    9.41
   5   6   0  120.12   10.36
  -5  -6   0  119.52   12.07
   5   6   0  126.97   12.24
   5   6   1   58.43    7.07
   5   6   1   57.17    8.39
  -5  -6  -1   58.46    8.13
   5   6   2   37.06    5.73
   5   6   2   42.10    7.46
  -5  -6  -2   32.65    5.96
   5   6   3   61.18    7.80
   5   6   3   73.06   10.42
  -5  -6  -3   55.14    7.65
   5   6   4   29.22    7.45
  -5  -6  -4   33.35    5.84
   5   6   5  254.30   22.71
  -5  -6  -5  202.25   15.15
  -5  -6  -6   67.85    8.79
   5   6   6   58.65   11.69
   5   6   7    0.61    2.63
  -5  -6  -7    9.49    3.13
   5   6   8   34.34   12.90
   5   6   9   28.00   14.00
   5   7 -13  237.73   29.24
   5   7 -12   43.96   12.01
   5   7 -11   13.40    6.50
   5   7 -10   11.94    5.75
   5   7  -9   29.47    8.35
   5   7  -8    1.15    1.31
   5   7  -8    3.29    3.04
   5   7  -7   40.10    9.12
   5   7  -7   47.66    7.36
   5   7  -6   14.20    4.03
  -5  -7   6   15.06    5.52
   5   7  -6   11.88    5.03
   5   7  -5  116.31   14.91
  -5  -7   5  108.32   14.64
   5   7  -5  119.82   11.52
   5   7  -4    0.83    1.01
  -5  -7   4    1.50    1.59
  -5  -7   3  221.27   19.74
   5   7  -3  241.08   16.39
   5   7  -2   29.95    5.79
  -5  -7   2   23.79    6.10
   5   7  -1   13.95    3.87
  -5  -7   1   11.20    3.99
  -5  -7   0   39.93    7.60
   5   7   0   40.50    6.98
   5   7   1  147.70   14.17
  -5  -7  -1  152.42   14.50
   5   7   2    5.67    3.30
  -5  -7  -2    2.86    1.75
   5   7   3  103.27   13.41
  -5  -7  -3   97.36   11.27
   5   7   4  163.97   18.21
  -5  -7  -4  149.37   14.11
   5   7   5   -1.20    1.53
  -5  -7  -5    2.17    1.90
   5   7   6   70.02   15.23
  -5  -7  -6   66.24    9.38
   5   7   7   14.15    9.25
   5   7   8  -18.92   10.87
   5   8 -12   -5.57    4.32
   5   8 -11    5.38    4.73
   5   8 -10   45.95   10.94
   5   8  -9   70.49   13.48
   5   8  -9   77.93    9.75
   5   8  -8   86.27   14.46
   5   8  -8   90.20   10.23
   5   8  -7  100.02   15.17
  -5  -8   7   94.67   15.23
   5   8  -7   93.22   10.35
   5   8  -6   92.70   14.32
  -5  -8   6   95.26   15.08
   5   8  -6  108.37   10.75
  -5  -8   5   50.25   10.52
   5   8  -5   47.44   10.05
   5   8  -5   51.77    7.26
  -5  -8   4   69.64   11.89
   5   8  -4   77.75    8.95
  -5  -8   3   47.78    9.53
   5   8  -3   56.50    7.72
  -5  -8   2   61.65   10.64
   5   8  -2   60.13    8.13
   5   8  -1   12.02    3.77
  -5  -8   1   12.54    4.93
  -5  -8   0    6.69    3.95
   5   8   0    9.23    3.50
  -5  -8  -1   47.93    8.73
   5   8   1   56.79    9.35
   5   8   2    1.18    1.33
  -5  -8  -2    0.17    0.62
   5   8   3   -1.15    2.70
  -5  -8  -3    0.68    2.23
   5   8   4   -2.23    3.32
  -5  -8  -4    2.71    2.69
   5   8   5    6.04    6.01
  -5  -8  -5   -2.09    2.30
   5   8   6   10.82    7.17
   5   9 -11   13.74    7.42
   5   9 -10    3.71    2.02
   5   9  -9   22.18    8.46
   5   9  -8   32.85    9.41
  -5  -9   7   36.39   10.19
   5   9  -7   37.01    9.57
  -5  -9   6   61.07   12.62
   5   9  -6   66.93   12.39
  -5  -9   5    1.70    3.70
  -5  -9   4    5.69    4.28
  -5  -9   3   -0.68    1.62
  -5  -9   2   -0.37    1.44
  -5  -9   1    3.22    2.75
  -5  -9   0   -0.06    0.90
  -5  -9  -1    6.05    3.19
  -5  -9  -2   87.80   12.79
  -5  -9  -3   28.96    7.29
   5  10  -9   17.05    7.29
  -5 -10   8   12.41    5.47
   5  10  -8   -1.58    2.39
  -5 -10   7   14.14    5.68
   5  10  -7   22.01    7.34
  -5 -10   6   74.96   14.62
   5  10  -6   63.43   13.36
  -5 -10   5   31.20    9.63
  -5 -10   4   28.75    8.19
  -5 -10   3    5.56    3.27
  -5 -10   2    0.78    2.13
  -5 -10   1   -0.41    1.99
  -5 -10   0    5.65    2.34
  -5 -10  -1   27.47    7.93
   6 -10  -2   10.88    5.54
   6 -10  -1   53.24   10.75
   6 -10   0    1.99    2.12
   6 -10   1   23.97    7.29
   6 -10   2    0.58    1.17
   6 -10   3   23.66    7.34
   6 -10   4   33.71    8.78
   6 -10   5    5.17    4.31
   6 -10   6    1.71    1.83
   6 -10   7   60.20   12.56
   6 -10   8   29.91    8.69
   6 -10   9   36.57   10.01
   6 -10  10   -1.83    2.51
   6  -9  -5   14.69    5.42
   6  -9  -4    2.08    2.23
   6  -9  -3   75.55   12.44
   6  -9  -2   58.41   10.77
   6  -9  -1   19.81    6.32
   6  -9   0    7.16    3.15
   6  -9   1  121.38   15.07
   6  -9   2   -0.42    2.45
   6  -9   3   97.18   13.90
   6  -9   4   59.31   10.69
   6  -9   5   38.01    9.06
   6  -9   6   14.31    6.13
   6  -9   7   57.97   11.38
   6  -9   8   11.54    5.08
   6  -9   9    3.88    3.61
   6  -9  10   -8.25    4.72
  -6   9 -11   -3.92    3.14
   6  -8  -8  159.73   19.04
   6  -8  -7    2.67    1.89
   6  -8  -6    1.24    1.15
   6  -8  -5    1.13    0.67
   6  -8  -4   41.28    8.49
   6  -8  -3    5.35    3.31
   6  -8  -2    7.00    3.22
   6  -8  -2    9.82    3.09
   6  -8  -1   36.25    7.54
   6  -8  -1   45.56    6.88
   6  -8   0   53.34    8.99
   6  -8   0   70.31    8.37
   6  -8   1    2.50    1.81
   6  -8   1    3.71    3.01
   6  -8   2  267.44   16.21
   6  -8   2  270.84   21.24
   6  -8   3    2.00    2.28
   6  -8   3    0.67    0.89
   6  -8   4   95.37    9.34
   6  -8   4   84.09   12.06
   6  -8   5   53.09    7.16
   6  -8   5   51.53    9.55
   6  -8   6    0.49    0.82
   6  -8   6    3.99    2.32
   6  -8   7   55.68   10.42
   6  -8   8   -1.04    2.05
   6  -8   9    6.65    3.64
  -6   8 -10   57.80   11.07
  -6   8 -11   10.25    4.41
  -6   8 -12   12.56    5.47
   6  -7  -9   -1.91    1.79
   6  -7  -8   31.59    8.25
   6  -7  -7    2.57    2.41
   6  -7  -6   -0.57    1.21
   6  -7  -5    5.18    2.51
   6  -7  -4  149.12   15.47
   6  -7  -3   30.39    6.73
   6  -7  -2    4.65    2.69
   6  -7  -2    5.43    2.41
   6  -7  -1   32.40    5.80
   6  -7  -1   30.49    6.49
   6  -7   0    5.49    2.26
   6  -7   0    6.85    2.77
   6  -7   1   13.88    3.78
   6  -7   1   17.21    4.72
   6  -7   2   24.76    4.77
   6  -7   2   25.62    6.00
   6  -7   3  148.07   14.62
   6  -7   3  152.02   12.37
   6  -7   4  209.19   17.77
   6  -7   4  224.17   15.13
   6  -7   5  102.29   12.61
   6  -7   5   88.58    9.65
   6  -7   6   -0.22    1.56
   6  -7   6   -0.80    1.86
   6  -7   7   33.18    6.49
   6  -7   7   24.19    6.64
   6  -7   8   29.12    6.70
   6  -7   8   19.86    6.27
   6  -7   9   12.69    5.43
   6  -7  10   32.02    8.18
  -6   7 -10   30.92    7.60
   6  -7  11   27.75   10.13
  -6   7 -11   23.10    7.18
  -6   7 -12    0.07    1.58
   6  -7  12   -3.43    4.31
   6  -6 -11   11.57    4.93
   6  -6 -10   85.94   13.15
   6  -6  -9  156.40   17.20
   6  -6  -8   40.37    8.53
   6  -6  -7   53.77    9.57
   6  -6  -6   93.80   12.21
   6  -6  -5  179.88   16.42
   6  -6  -4   66.38    9.50
   6  -6  -3  139.57   13.51
   6  -6  -2   19.62    4.81
   6  -6  -1   24.75    5.43
   6  -6  -1   24.30    5.03
   6  -6   0    2.21    1.17
   6  -6   0    2.52    2.04
   6  -6   1   83.11    9.24
   6  -6   1   83.60    9.57
   6  -6   2  170.19   14.06
   6  -6   2  169.48   13.36
  -6   6  -3   44.71    6.46
   6  -6   3   43.78    7.22
   6  -6   3   41.46    6.41
  -6   6  -4  107.53   10.27
   6  -6   4  110.91   11.87
   6  -6   4  123.79   11.37
  -6   6  -5  109.07   10.50
   6  -6   5   88.66   10.92
   6  -6   5  119.25   11.37
   6  -6   6    2.37    1.86
   6  -6   6    2.23    1.95
  -6   6  -6    1.57    0.54
   6  -6   7   39.21    7.87
   6  -6   7   47.77    7.85
   6  -6   8   -0.94    1.38
   6  -6   9    8.29    3.85
  -6   6  -9    6.10    2.99
   6  -6  10    2.63    3.19
  -6   6 -10    1.77    1.70
   6  -6  11    7.46    4.97
  -6   6 -11    9.42    4.27
   6  -6  12   32.14   11.96
  -6   6 -12   47.03    9.58
   6  -5 -11    2.16    2.53
   6  -5 -10   18.82    6.24
   6  -5 -10   19.89    5.97
   6  -5  -9   25.00    6.76
   6  -5  -8   70.69   10.56
   6  -5  -7    3.86    2.49
   6  -5  -6   36.20    7.12
   6  -5  -5    8.82    3.48
   6  -5  -4    5.33    2.75
   6  -5  -3  292.41   18.37
   6  -5  -2   82.63    9.14
  -6   5   1    0.20    1.22
   6  -5  -1    1.05    0.92
   6  -5  -1    2.04    1.54
   6  -5   0   42.27    6.14
  -6   5   0   37.09    6.48
   6  -5   0   37.05    6.16
  -6   5  -1    2.18    1.44
   6  -5   1    3.08    2.17
   6  -5   1    0.61    0.80
  -6   5  -2   36.55    5.86
   6  -5   2   36.51    5.59
   6  -5   2   42.50    6.60
  -6   5  -3  385.35   20.02
   6  -5   3  362.58   19.71
   6  -5   3  370.33   20.48
   6  -5   4    8.99    2.68
   6  -5   4    6.58    2.50
  -6   5  -5  168.10   11.88
   6  -5   5  170.89   14.06
   6  -5   5  187.72   14.60
  -6   5  -6   77.54    8.09
   6  -5   6   72.94    9.69
   6  -5   6   87.18   10.27
   6  -5   7   32.89    6.77
  -6   5  -7   26.17    4.89
  -6   5  -8   86.17    9.14
  -6   5  -8   83.20   10.66
   6  -5   8   86.78   11.38
   6  -5   9    0.31    0.97
  -6   5  -9   -0.72    1.95
   6  -5  10   14.73    5.37
  -6   5 -10   16.33    5.22
  -6   5 -11  221.76   20.05
   6  -5  11  288.11   26.80
   6  -5  12    9.74    6.72
  -6   5 -12    7.63    3.95
   6  -5  13   30.23   11.88
   6  -4 -12   22.23    6.97
   6  -4 -11    8.80    4.12
   6  -4 -10  127.54   15.90
   6  -4  -9    2.38    2.26
   6  -4  -8    1.28    2.05
   6  -4  -7   13.07    4.45
   6  -4  -6  102.21   12.05
   6  -4  -6   82.51   10.05
   6  -4  -5  140.75   12.41
   6  -4  -4    1.34    0.59
   6  -4  -3   36.68    5.88
  -6   4   3   33.68    6.88
   6  -4  -2   39.54    5.61
  -6   4   2   36.48    6.83
   6  -4  -1   29.92    4.88
  -6   4   1   22.65    4.92
   6  -4  -1   20.76    4.71
   6  -4   0   40.43    5.37
  -6   4   0   39.70    6.41
   6  -4   0   37.37    6.13
   6  -4   1   42.85    6.57
   6  -4   1   42.78    5.42
   6  -4   2   81.15    7.78
   6  -4   2   84.51    9.60
  -6   4  -3  290.65   13.84
   6  -4   3  294.63   15.85
   6  -4   3  300.02   18.54
  -6   4  -4  347.85   15.46
   6  -4   4  326.10   17.49
   6  -4   4  346.92   20.30
  -6   4  -5  224.39   12.21
   6  -4   5  208.63   14.53
   6  -4   5  236.34   16.87
   6  -4   6   16.09    4.48
  -6   4  -6   14.90    3.03
   6  -4   7    0.43    0.67
  -6   4  -7    2.47    1.72
   6  -4   8    2.16    1.69
  -6   4  -8    1.57    1.53
  -6   4  -9   87.52   10.64
   6  -4   9   89.23   12.48
   6  -4  10   50.46   10.35
  -6   4 -10   40.86    8.00
   6  -4  11    4.78    4.46
  -6   4 -11   -0.51    1.61
   6  -4  12    4.13    3.04
   6  -4  13   67.04   18.44
   6  -4  14  -13.36    9.34
   6  -3 -13    0.69    1.41
   6  -3 -12   44.57    9.78
   6  -3 -11    9.01    4.05
   6  -3 -10    2.99    1.95
   6  -3  -9   -0.53    2.33
   6  -3  -8    3.41    1.93
   6  -3  -7  145.28   14.48
   6  -3  -6  174.01   15.25
   6  -3  -5   25.55    5.48
  -6   3   5   20.93    6.01
  -6   3   4  632.61   32.36
   6  -3  -4  642.27   25.62
   6  -3  -3    1.05    1.33
  -6   3   3   -0.02    1.25
   6  -3  -2  125.89    9.42
   6  -3  -1  189.88   10.98
   6  -3  -1  160.95   13.44
   6  -3   0   30.39    4.05
  -6   3   0   32.61    5.21
   6  -3   0   31.57    5.81
  -6   3  -1   21.95    4.00
   6  -3   1   24.71    5.25
   6  -3   1   27.16    3.71
   6  -3   2    1.67    1.03
  -6   3  -2    0.59    0.51
   6  -3   2    1.61    0.57
  -6   3  -3    8.53    2.07
   6  -3   3    8.84    2.77
   6  -3   3    7.63    2.09
  -6   3  -4  368.92   13.70
   6  -3   4  384.83   16.98
   6  -3   4  395.13   22.17
   6  -3   5    6.14    2.91
  -6   3  -5    6.57    1.68
  -6   3  -6  174.00    9.66
  -6   3  -6  164.55   11.72
   6  -3   6  190.82   15.98
  -6   3  -7  197.55   11.14
  -6   3  -7  162.90   12.38
   6  -3   7  200.73   17.06
   6  -3   8   20.00    5.70
  -6   3  -8   16.63    4.23
  -6   3  -8   22.17    3.91
   6  -3   9   12.23    4.67
  -6   3  -9   17.99    4.52
   6  -3  10   17.51    6.50
  -6   3 -10   14.65    4.17
   6  -3  11   70.39   13.58
  -6   3 -11   73.30    9.76
   6  -3  12   22.90    8.92
   6  -3  13   35.53   12.72
   6  -3  14   -2.79    3.50
   6  -2 -14  211.64   24.01
   6  -2 -13   16.54    6.63
   6  -2 -12   68.28   12.24
   6  -2 -11  132.58   16.78
   6  -2 -10  179.37   18.56
   6  -2  -9  147.99   16.19
   6  -2  -8   26.62    6.22
   6  -2  -7   16.56    4.54
   6  -2  -6  240.91   17.55
  -6   2   6  236.18   20.47
   6  -2  -5  177.34   14.11
  -6   2   5  183.91   17.10
   6  -2  -4  234.13   15.11
  -6   2   4  229.57   17.99
   6  -2  -3  318.59   16.89
   6  -2  -3  311.01   14.87
  -6   2   2   15.68    3.90
   6  -2  -2   13.21    2.62
  -6   2   1   71.60    7.78
   6  -2  -1   66.07    5.44
   6  -2  -1   65.98    8.37
   6  -2   0   88.84    5.81
  -6   2   0   83.40    7.76
   6  -2   0   83.03    9.46
  -6   2  -1  271.76   13.23
   6  -2   1  287.20   10.72
   6  -2   1  288.97   18.25
  -6   2  -2  144.45    8.39
   6  -2   2  144.31    7.04
   6  -2   2  157.50   13.35
  -6   2  -3   27.48    3.16
   6  -2   3   34.90    6.25
  -6   2  -4  135.99    6.87
  -6   2  -4  128.26    7.80
  -6   2  -5  280.50   12.61
  -6   2  -5  286.13    9.84
   6  -2   5  312.37   20.07
  -6   2  -6  246.10   10.05
  -6   2  -6  242.17   12.59
   6  -2   6  252.77   18.74
   6  -2   7   20.36    5.53
  -6   2  -7   17.39    3.29
  -6   2  -7   22.23    3.17
   6  -2   8    5.73    3.26
  -6   2  -8    6.94    2.05
  -6   2  -8    8.86    2.54
   6  -2   9    6.42    3.69
  -6   2  -9    8.14    2.96
   6  -2  10   63.98   11.80
  -6   2 -10   63.90    7.93
   6  -2  11   25.29    8.56
   6  -2  12   11.02    5.23
   6  -2  13   40.11   14.96
   6  -2  14   12.57    8.25
   6  -1 -14  170.77   21.82
   6  -1 -13   24.36    7.94
   6  -1 -12   48.71   10.84
   6  -1 -11    1.49    2.45
   6  -1 -10   13.25    4.82
   6  -1  -9   14.39    4.76
   6  -1  -8    0.16    1.65
   6  -1  -7   76.08   10.31
  -6   1   7  105.50   14.18
   6  -1  -6  291.49   19.46
  -6   1   6  311.32   23.46
   6  -1  -5   18.02    4.34
  -6   1   5   19.07    5.31
   6  -1  -4   22.35    4.55
   6  -1  -3   14.17    3.16
  -6   1   3   10.77    3.27
   6  -1  -2    3.60    1.46
  -6   1   2    3.45    2.00
   6  -1  -2    1.11    1.60
   6  -1  -1   10.87    1.77
  -6   1   1    9.15    2.51
   6  -1  -1    5.87    2.11
   6  -1   0  149.28   12.94
   6  -1   0  156.31    5.86
  -6   1  -1  241.11    9.97
   6  -1   1  238.26   16.79
   6  -1   2  553.34   26.83
   6  -1   3  207.11   15.88
   6  -1   4   41.32    7.09
   6  -1   5  135.67   13.23
  -6   1  -6  300.47    9.44
   6  -1   6  319.77   21.79
   6  -1   7   50.48    8.87
  -6   1  -7   46.59    3.96
  -6   1  -7   54.31    4.61
  -6   1  -8   20.83    3.09
   6  -1   8   17.28    5.38
  -6   1  -8   27.19    3.89
   6  -1   9    2.64    3.20
  -6   1  -9   -0.08    0.65
   6  -1  10   84.22   13.86
   6  -1  11  264.89   27.13
   6  -1  12   -4.33    6.03
   6  -1  13   57.02   16.61
   6   0 -15   15.77    6.22
   6   0 -14   40.93   10.71
   6   0 -13   12.79    6.16
   6   0 -12   11.85    5.57
   6   0 -11  301.79   25.71
   6   0 -10   43.76    9.18
   6   0  -9    5.78    3.14
   6   0  -8   89.06   11.96
   6   0  -7  778.02   35.93
  -6   0   7  885.52   41.81
   6   0  -6   37.40    6.75
  -6   0   6   46.76    8.49
   6   0  -5    1.06    0.83
   6   0  -4   -0.19    1.20
  -6   0   4    1.86    1.71
   6   0  -3   99.66    8.56
  -6   0   3  101.17    9.78
   6   0  -2    3.19    1.31
   6   0  -2    3.49    1.56
   6   0  -2    0.54    1.47
  -6   0   2    3.91    1.90
   6   0  -1  256.07   10.17
  -6   0   1  239.04   11.66
   6   0  -1  240.60    7.83
   6   0  -1  233.71    8.97
   6   0  -1  250.17   16.97
   6   0   0  167.26   13.85
   6   0   1  232.86   16.78
   6   0   2  280.85   18.53
   6   0   3  475.34   25.20
   6   0   4    6.07    2.94
   6   0   5    0.21    1.24
   6   0   6  203.86   17.59
  -6   0  -7    0.65    0.55
   6   0   7    0.87    1.60
  -6   0  -8   39.40    3.24
   6   0   8   34.98    8.23
  -6   0  -8   49.81    5.47
   6   0   9   29.22    7.65
   6   0  10    2.51    4.39
   6   0  11   29.87    9.40
   6   0  12   72.05   16.31
   6   0  13    9.43    8.90
   6   1 -15    7.22    5.57
   6   1 -14    3.94    4.11
   6   1 -13   29.60    8.81
   6   1 -12    3.21    2.33
   6   1 -11   99.69   14.87
   6   1 -10  185.45   19.49
   6   1  -9    9.21    4.41
   6   1  -8    0.57    1.83
  -6  -1   7  610.94   32.84
   6   1  -7  545.80   30.07
   6   1  -6  136.70   13.50
  -6  -1   6  157.03   15.05
   6   1  -6  135.03   13.19
   6   1  -5  131.88   12.33
   6   1  -5  135.00   12.13
   6   1  -4    7.60    2.70
   6   1  -4    5.77    2.43
  -6  -1   4    9.29    3.22
   6   1  -3  111.99    9.35
  -6  -1   3  122.42   10.14
   6   1  -3  114.40    8.80
   6   1  -3  111.11   11.57
   6   1  -2  122.63    8.43
   6   1  -2  119.91    7.34
   6   1  -2  110.91   11.35
   6   1  -1    2.00    0.78
   6   1  -1    2.15    1.74
   6   1  -1    2.54    0.73
   6   1   0   16.07    4.48
   6   1   1  113.39   11.66
   6   1   2   92.50   10.67
   6   1   3   91.86   10.67
   6   1   4  225.88   17.63
   6   1   5  305.05   21.62
  -6  -1  -6  195.54    7.06
   6   1   6  215.80   18.58
  -6  -1  -7   10.50    1.88
   6   1   7    5.16    2.57
  -6  -1  -7    9.04    2.26
  -6  -1  -8   49.95    4.71
   6   1   8   71.89   12.06
   6   1   9    4.06    3.53
  -6  -1  -9    3.75    1.47
   6   1  10   10.67    5.05
   6   1  11  108.14   18.55
   6   1  12   60.19   15.85
   6   2 -15   29.08    9.97
   6   2 -14   11.78    6.48
   6   2 -13   56.56   12.27
   6   2 -12   32.05    9.05
   6   2 -11    0.76    1.93
   6   2 -10    1.80    2.79
   6   2  -9   90.15   13.05
   6   2  -8   28.16    7.14
   6   2  -8   33.91    7.32
   6   2  -7   99.54   12.46
  -6  -2   7  119.96   13.84
   6   2  -7   88.28   11.22
   6   2  -6   16.10    4.84
   6   2  -6   17.16    4.33
   6   2  -5   33.52    6.42
   6   2  -5   31.72    5.74
   6   2  -4   22.39    4.81
   6   2  -4   28.37    4.82
   6   2  -3    0.46    0.59
   6   2  -3    0.66    1.44
   6   2  -3    0.05    0.90
   6   2  -2    0.71    0.86
   6   2  -2    2.38    0.86
   6   2  -1   14.13    1.90
   6   2  -1   15.95    2.70
   6   2  -1   15.24    4.18
   6   2   0    0.17    0.17
   6   2   0   -0.78    1.38
   6   2   1    8.45    2.97
   6   2   2    3.03    1.51
   6   2   3   16.97    4.40
   6   2   4    2.72    2.80
   6   2   5  199.12   17.55
  -6  -2  -5  160.77    7.00
   6   2   6    9.79    4.91
  -6  -2  -6    0.60    0.58
   6   2   7    7.31    4.16
  -6  -2  -7    3.53    1.20
  -6  -2  -8   62.51    5.86
   6   2   8   87.74   13.64
   6   2   9    1.36    2.25
   6   2  10    1.79    2.20
   6   2  11   38.95   12.16
   6   2  12   39.68   15.04
   6   3 -15   72.61   15.17
   6   3 -14  122.17   18.68
   6   3 -13    4.55    2.58
   6   3 -12   15.35    6.35
   6   3 -11    0.06    1.55
   6   3 -10    0.79    2.10
   6   3  -9  191.25   19.70
   6   3  -8   91.87   12.74
   6   3  -7  228.93   19.61
   6   3  -7  260.61   19.06
   6   3  -6  139.13   14.26
   6   3  -6  155.31   13.64
   6   3  -5   51.93    8.20
   6   3  -5   47.10    6.85
   6   3  -4    0.38    0.55
   6   3  -4   -1.06    0.68
   6   3  -3   13.99    3.93
   6   3  -3   21.45    4.86
   6   3  -3   16.66    3.12
   6   3  -2   71.80    6.11
   6   3  -2   83.76    8.38
   6   3  -2   71.93    9.45
   6   3  -1   18.31    2.69
   6   3  -1   15.10    4.32
   6   3  -1   16.38    3.14
   6   3   0   12.76    3.72
   6   3   0   11.16    2.41
   6   3   0   10.19    1.84
   6   3   1    8.66    1.34
   6   3   1    9.35    3.29
   6   3   1    7.31    1.53
   6   3   2    6.07    2.91
  -6  -3  -2    4.43    1.51
   6   3   3   15.50    4.80
  -6  -3  -3    9.23    2.02
   6   3   4  435.06   26.27
  -6  -3  -4  402.83   14.97
   6   3   5   60.97    9.86
  -6  -3  -5   60.65    5.33
   6   3   6   20.75    6.15
  -6  -3  -6   15.93    2.86
   6   3   7   37.97    8.60
  -6  -3  -7   38.95    4.77
   6   3   8    1.34    1.79
   6   3   9    6.13    4.16
   6   3  10   -0.33    4.12
   6   3  11   11.09    4.55
   6   4 -15   27.40    9.27
   6   4 -14   11.20    6.38
   6   4 -13    1.86    2.49
   6   4 -12   63.24   12.96
   6   4 -11    5.26    1.33
   6   4 -10    1.45    3.15
   6   4  -9   95.15   14.28
   6   4  -8   33.15    8.15
   6   4  -7  115.25   14.42
   6   4  -7  119.22   12.71
   6   4  -6    7.58    2.79
   6   4  -6    7.15    3.35
   6   4  -5    0.20    0.98
   6   4  -5    2.05    2.53
   6   4  -5   -0.42    1.51
   6   4  -4    5.54    2.44
   6   4  -4    9.15    3.61
   6   4  -4    6.55    2.11
   6   4  -3  126.19    9.72
   6   4  -3  127.49   12.34
   6   4  -3  117.87   12.20
   6   4  -2    0.99    1.06
   6   4  -2    0.47    0.74
   6   4  -2    0.07    1.43
   6   4  -1   22.68    3.49
   6   4  -1   22.07    4.94
  -6  -4   1   22.46    4.58
   6   4  -1   16.49    3.58
   6   4   0    2.51    0.98
  -6  -4   0    2.92    1.86
   6   4   0    2.79    1.64
   6   4   0    2.36    0.95
   6   4   1    0.15    0.69
   6   4   1    0.48    0.75
   6   4   1    1.26    1.20
  -6  -4  -1    0.33    0.94
   6   4   2    2.22    1.85
   6   4   2    0.39    0.38
   6   4   2    1.59    1.25
  -6  -4  -2   -0.84    0.52
   6   4   3   41.34    4.37
  -6  -4  -3   44.09    5.41
   6   4   3   48.05    8.51
   6   4   4   -0.01    1.80
  -6  -4  -4   -0.30    0.73
   6   4   5  236.19   20.92
  -6  -4  -5  232.71   12.97
   6   4   6  105.02   14.55
  -6  -4  -6  102.05    8.54
   6   4   7    3.76    3.36
   6   4   8   19.30    7.28
   6   4   9    2.31    3.33
   6   4  10   37.41   12.24
   6   5 -14  105.18   18.24
   6   5 -13   14.54    6.41
   6   5 -12   43.38   11.19
   6   5 -11   35.15    9.57
   6   5 -10    4.14    4.34
   6   5  -9   34.86    8.98
   6   5  -8  135.59   17.90
   6   5  -7   57.33   10.94
   6   5  -7   38.87    7.31
   6   5  -6   43.62    7.46
   6   5  -6   42.93    8.77
   6   5  -5   20.90    4.97
   6   5  -5   23.36    6.23
   6   5  -5   21.08    4.61
   6   5  -4    2.87    2.17
   6   5  -4    0.62    0.90
   6   5  -4   -0.93    1.32
   6   5  -3  230.65   14.40
   6   5  -3  236.76   17.94
   6   5  -3  231.72   17.55
   6   5  -2   -0.05    1.06
  -6  -5   2   -0.38    0.77
   6   5  -2    0.17    0.86
   6   5  -2    0.50    0.60
   6   5  -1   16.46    4.84
   6   5  -1   15.94    3.29
  -6  -5   1   10.85    3.17
   6   5  -1   15.66    3.81
   6   5   0   20.59    5.12
   6   5   0   23.31    3.87
   6   5   0   24.78    5.01
  -6  -5   0   15.73    4.12
   6   5   1   23.01    5.54
   6   5   1   21.87    3.60
  -6  -5  -1   24.20    4.81
  -6  -5  -2  121.76   10.62
   6   5   2  107.82   12.71
  -6  -5  -3   21.68    4.27
   6   5   3   21.91    5.89
   6   5   4    0.19    1.56
  -6  -5  -4    2.35    1.51
   6   5   5  161.39   17.98
  -6  -5  -5  161.44   12.12
   6   5   6    7.03    4.83
   6   5   7   28.59    8.46
   6   5   8   17.38    6.70
   6   5   9   30.79    9.86
   6   6 -14    0.65    4.42
   6   6 -13  106.29   18.36
   6   6 -12    9.66    6.33
   6   6 -11   14.01    5.73
   6   6 -10    5.05    3.86
   6   6  -9   18.82    6.66
   6   6  -8    2.01    3.24
   6   6  -8    1.28    1.54
   6   6  -7    1.49    1.95
   6   6  -7    7.75    4.28
   6   6  -6   61.18   11.21
   6   6  -6   59.91    8.90
   6   6  -5   52.18    9.68
   6   6  -5   54.22    8.46
   6   6  -4   24.36    5.75
   6   6  -4   19.80    5.64
   6   6  -3  233.90   15.65
   6   6  -3  223.59   18.78
  -6  -6   3  233.55   19.60
   6   6  -3  268.47   18.89
   6   6  -2  439.11   21.33
   6   6  -2  427.57   25.79
  -6  -6   2  411.02   25.46
   6   6  -2  452.21   25.19
   6   6  -1    5.77    2.95
   6   6  -1    3.20    1.24
  -6  -6   1    6.56    2.79
   6   6  -1    5.39    2.28
   6   6   0    4.34    2.30
  -6  -6   0    5.77    3.15
   6   6   1   49.13    8.52
  -6  -6  -1   51.88    7.92
  -6  -6  -2    1.94    1.62
   6   6   2    1.42    1.79
  -6  -6  -3   17.05    4.42
   6   6   3   22.20    6.13
   6   6   4   62.15   11.02
  -6  -6  -4   66.27    8.60
   6   6   5  144.03   18.01
   6   6   6   38.22    9.90
   6   6   7    4.70    1.97
   6   6   8  137.45   22.90
   6   6   9   21.80   11.64
   6   7 -13   42.74   11.85
   6   7 -12    2.96    3.87
   6   7 -11   19.23    7.31
   6   7 -10   12.21    5.82
   6   7 -10   11.26    4.30
   6   7  -9    7.77    3.57
   6   7  -9    9.90    5.40
   6   7  -8   49.07   10.63
   6   7  -8   59.46    9.26
   6   7  -7   16.60    4.99
   6   7  -7   25.51    7.79
   6   7  -6   16.50    5.02
   6   7  -6   11.24    4.73
   6   7  -5  106.20   14.41
   6   7  -5   93.56   11.17
   6   7  -4   -1.16    1.46
  -6  -7   4   -0.19    0.97
   6   7  -4   -1.54    2.84
   6   7  -3   29.87    6.17
  -6  -7   3   31.29    7.85
   6   7  -3   44.12    8.91
   6   7  -2   23.58    5.43
   6   7  -2   25.66    6.71
  -6  -7   2   27.88    6.87
   6   7  -1   13.25    4.10
  -6  -7   1   13.30    4.48
   6   7   0   31.22    6.63
  -6  -7   0   29.91    6.56
   6   7   1   20.77    5.48
  -6  -7  -1   32.59    6.81
  -6  -7  -2   11.20    3.90
   6   7   2   11.52    4.41
   6   7   3  186.64   18.98
   6   7   4   32.35    8.45
   6   7   5   19.98    7.13
   6   7   6   28.69    9.38
   6   7   7   26.37   10.04
   6   7   8    7.82    8.64
   6   8 -12    1.60    2.12
   6   8 -11   -1.49    6.00
   6   8 -10   41.99   11.26
   6   8  -9   12.32    6.14
   6   8  -8    2.12    3.04
   6   8  -7    1.87    2.49
   6   8  -7   -0.25    2.93
   6   8  -6  142.67   18.32
   6   8  -6  138.67   13.57
  -6  -8   5   79.51   13.65
   6   8  -5   72.58   12.85
   6   8  -5   76.82    9.96
   6   8  -4   45.09    7.45
  -6  -8   4   48.64   10.14
   6   8  -4   58.88   11.15
   6   8  -3    5.29    3.12
  -6  -8   3   13.04    5.44
   6   8  -3    6.09    3.59
   6   8  -2   47.91    8.02
  -6  -8   2   46.38    9.64
   6   8  -1    5.19    2.39
  -6  -8   1    4.84    3.16
   6   8   0    4.84    3.05
  -6  -8   0    6.13    2.94
   6   8   1    2.34    1.50
   6   8   2  101.30   14.12
   6   8   3   27.31    7.91
   6   8   4   17.75    7.23
   6   8   5   -1.06    3.31
   6   8   6    7.67    5.53
   6   9 -10   40.97   11.37
   6   9  -9  111.37   18.09
   6   9  -8   17.17    6.46
   6   9  -7    7.57    4.84
   6   9  -6  124.33   18.06
  -6  -9   6  111.50   17.66
  -6  -9   5    5.80    3.50
   6   9  -5    1.78    3.57
  -6  -9   4   47.79   11.01
   6   9  -4   39.73    9.49
   6   9  -3   -0.60    2.59
  -6  -9   3    3.86    3.32
  -6  -9   2   15.47    5.65
   6  10  -8    3.84    4.80
   6  10  -7    2.50    2.96
  -6 -10   6   12.85    5.52
   6  10  -6    6.57    4.72
  -6 -10   5   65.36   13.41
   7 -10  -1   10.97    4.60
   7 -10   0    0.10    1.66
   7 -10   1   65.63   12.28
   7 -10   2    0.68    1.55
   7 -10   3   86.69   14.18
   7 -10   4    4.41    2.08
   7 -10   5    4.49    2.92
   7 -10   6   39.34   10.10
   7 -10   7   28.68    8.82
   7 -10   8   11.59    6.00
   7  -9  -5   77.01   13.00
   7  -9  -4   42.99    9.48
   7  -9  -3    9.79    4.45
   7  -9  -2    6.92    3.42
   7  -9  -1   31.20    7.68
   7  -9   0   21.57    6.35
   7  -9   1   42.94    8.78
   7  -9   2   68.50   11.46
   7  -9   3   42.34    8.87
   7  -9   4   18.94    5.89
   7  -9   5    1.82    1.52
   7  -9   6   51.10   10.45
   7  -9   7   36.13    9.30
   7  -9   8   22.18    6.97
   7  -8  -7   16.58    5.85
   7  -8  -6   34.50    8.34
   7  -8  -5   27.84    6.99
   7  -8  -4  160.22   17.21
   7  -8  -3   34.75    7.81
   7  -8  -3   28.63    6.40
   7  -8  -2    3.11    2.35
   7  -8  -2    2.97    1.93
   7  -8  -1   35.79    6.64
   7  -8  -1   23.62    6.00
   7  -8   0   32.83    6.33
   7  -8   0   30.28    6.77
   7  -8   1   13.72    3.80
   7  -8   1    9.28    4.12
   7  -8   2    3.42    2.39
   7  -8   2    0.69    1.51
   7  -8   3   96.18   12.84
   7  -8   3  110.23   11.20
   7  -8   4    5.91    3.25
   7  -8   5   15.72    5.32
   7  -8   6   79.50   12.25
   7  -8   7   83.88   13.01
   7  -8   8   14.37    5.65
   7  -7  -9   19.29    6.60
   7  -7  -8   39.70    8.95
   7  -7  -7    3.29    2.50
   7  -7  -6    8.97    3.43
   7  -7  -5    1.46    2.17
   7  -7  -4   29.08    6.83
   7  -7  -3   64.22    9.93
   7  -7  -3   57.31    9.03
   7  -7  -2   35.83    7.25
   7  -7  -2   37.57    7.14
   7  -7  -1   22.44    5.29
   7  -7  -1   27.87    6.24
   7  -7   0    8.78    3.30
   7  -7   0    3.50    2.17
   7  -7   1    2.27    2.09
   7  -7   1    7.70    3.56
   7  -7   2  127.63   13.43
   7  -7   2  150.56   13.41
   7  -7   3   60.90    9.27
   7  -7   3   64.16    8.68
   7  -7   4   69.80   10.28
   7  -7   4   64.88    8.83
   7  -7   5   86.63   11.40
   7  -7   5   80.08   10.20
   7  -7   6   27.73    6.15
   7  -7   6   30.56    7.14
   7  -7   7   64.59   10.82
   7  -7   7   63.22    9.68
   7  -7   8   36.82    7.81
   7  -7   8   37.73    8.38
   7  -7   9    2.09    2.14
  -7   7  -9   -1.05    2.48
   7  -7  10    2.36    2.37
   7  -6 -10    1.08    1.98
   7  -6  -9   84.72   12.97
   7  -6  -8    0.07    0.82
   7  -6  -7   36.76    7.82
   7  -6  -6   81.12   11.39
   7  -6  -5    2.52    2.01
   7  -6  -4    9.48    3.38
   7  -6  -3   15.32    4.38
   7  -6  -2    0.74    0.81
   7  -6  -2   -1.49    1.68
   7  -6  -1   -2.02    1.38
   7  -6  -1    1.21    1.03
   7  -6   0   17.77    4.73
   7  -6   0   14.86    3.87
   7  -6   1   83.88   10.27
   7  -6   1   88.90   10.03
   7  -6   2   31.44    5.91
   7  -6   2   28.56    5.88
   7  -6   3   26.16    5.58
   7  -6   3   28.54    5.84
   7  -6   4    1.87    2.07
   7  -6   4    2.97    2.45
   7  -6   5   53.24    8.17
   7  -6   5   51.68    8.23
   7  -6   6   60.53    9.37
   7  -6   6   57.08    8.96
   7  -6   7    9.43    4.09
   7  -6   7   13.85    4.74
   7  -6   8   16.18    5.17
  -7   6  -8   11.75    4.32
   7  -6   9    9.45    4.04
  -7   6  -9    5.29    2.76
   7  -6  10   44.73    9.87
   7  -6  11   53.26   11.82
   7  -6  12    4.09    1.72
   7  -6  13    7.26    5.45
   7  -5 -11    4.63    2.45
   7  -5 -11    4.90    2.99
   7  -5 -10    2.68    1.52
   7  -5  -9   10.61    4.47
   7  -5  -8   69.74   10.46
   7  -5  -7    5.13    2.56
   7  -5  -6    2.68    2.25
   7  -5  -5   44.18    7.59
   7  -5  -4  139.16   12.98
   7  -5  -3   23.14    4.87
   7  -5  -2   12.96    3.75
   7  -5  -2   13.80    4.18
   7  -5  -1   35.16    5.84
   7  -5  -1   33.82    6.45
  -7   5   0    6.92    2.91
   7  -5   0    8.37    3.34
   7  -5   0   10.60    3.24
  -7   5  -1    1.06    0.49
   7  -5   1   -1.11    1.63
   7  -5   1    1.17    1.40
   7  -5   2    3.44    2.03
  -7   5  -2    4.03    2.02
   7  -5   2    6.44    3.00
  -7   5  -3   12.92    3.55
   7  -5   3   13.21    4.10
   7  -5   3   17.11    4.18
  -7   5  -4    7.16    2.84
   7  -5   4   10.02    3.50
   7  -5   4    9.63    3.34
   7  -5   5  235.99   16.66
   7  -5   5  241.34   18.32
   7  -5   6   19.41    5.22
  -7   5  -7  216.62   16.56
   7  -5   7  228.17   18.93
   7  -5   8   25.23    6.49
  -7   5  -8   31.20    6.17
   7  -5   9    1.78    2.24
   7  -5  10   10.14    4.74
   7  -5  11   11.10    5.08
   7  -5  12   18.16    7.62
   7  -5  13   66.64   18.08
   7  -4 -12   -0.28    1.91
   7  -4 -11   49.02   10.46
   7  -4 -10  102.13   14.51
   7  -4  -9   57.59   10.36
   7  -4  -8   32.61    7.65
   7  -4  -8   32.43    6.72
   7  -4  -7    9.41    3.60
   7  -4  -6    2.94    1.73
   7  -4  -5    4.15    2.01
   7  -4  -4   31.54    5.78
  -7   4   3    7.60    3.29
   7  -4  -3    4.65    2.37
  -7   4   2   25.83    6.05
   7  -4  -2   24.09    4.39
   7  -4  -2   29.18    6.39
   7  -4  -1    1.08    1.00
  -7   4   1    0.08    1.06
   7  -4  -1   -0.83    1.04
  -7   4   0   77.16    9.15
   7  -4   0   58.49    8.49
   7  -4   0   56.38    6.36
   7  -4   1   15.26    4.44
   7  -4   1   16.01    3.35
   7  -4   2  167.68   11.34
   7  -4   2  187.87   15.56
   7  -4   3   19.21    4.77
   7  -4   3   23.77    4.20
   7  -4   4  412.87   19.64
   7  -4   4  429.65   24.71
   7  -4   5   11.08    4.26
  -7   4  -5    8.52    2.12
  -7   4  -5    9.14    2.62
   7  -4   6   17.20    4.87
  -7   4  -6   14.22    3.73
  -7   4  -7   77.07    8.70
   7  -4   7   73.46   10.60
   7  -4   8    1.09    1.57
  -7   4  -8   -0.37    1.51
   7  -4   9    6.93    3.71
   7  -4  10   22.23    7.13
   7  -4  11    3.01    3.01
   7  -4  12   26.29    8.55
   7  -4  13   17.27    8.27
   7  -3 -13   84.53   14.45
   7  -3 -12   15.70    6.38
   7  -3 -11   -0.16    1.01
   7  -3 -10    8.13    3.51
   7  -3  -9    3.06    2.14
   7  -3  -8   47.02    8.65
   7  -3  -7   17.91    5.12
   7  -3  -6    6.75    3.17
   7  -3  -5  138.26   12.99
   7  -3  -5  159.10   12.73
  -7   3   4  126.78   14.21
   7  -3  -4  137.62   11.01
   7  -3  -3   33.87    5.13
  -7   3   3   34.85    6.91
  -7   3   2    6.59    2.84
   7  -3  -2    5.63    2.66
   7  -3  -2    5.65    1.93
   7  -3  -1    0.87    1.06
   7  -3  -1   -0.56    1.34
  -7   3   0    3.75    2.32
   7  -3   0    3.19    2.03
   7  -3   0    2.04    1.00
  -7   3  -1  152.72   11.21
   7  -3   1  157.89    9.19
   7  -3   1  148.29   13.93
  -7   3  -2  197.24   12.11
   7  -3   2  200.24   10.48
   7  -3   2  225.89   17.33
  -7   3  -3   15.48    2.98
   7  -3   3   13.09    4.36
   7  -3   3   14.47    2.72
  -7   3  -4  204.61   10.78
   7  -3   4  216.91   17.26
  -7   3  -5  130.73    8.04
  -7   3  -5  128.40    9.26
   7  -3   5  129.18   13.54
   7  -3   6   16.68    4.95
  -7   3  -6   11.83    2.95
   7  -3   7    2.42    2.21
  -7   3  -7    0.27    0.99
   7  -3   8   16.11    5.46
   7  -3   9    4.44    3.47
   7  -3  10    5.53    4.75
   7  -3  11    2.33    2.95
   7  -3  12  193.36   24.71
   7  -3  13   30.66   11.36
   7  -2 -13    4.83    3.90
   7  -2 -12   55.29   11.28
   7  -2 -11   10.38    4.74
   7  -2 -10  268.03   23.05
   7  -2  -9  175.80   17.69
   7  -2  -8   15.25    4.87
   7  -2  -7   37.05    7.03
   7  -2  -6  664.25   30.76
   7  -2  -5  114.62   11.25
  -7   2   5  124.43   14.09
   7  -2  -4   62.10    7.74
  -7   2   4   63.53    9.55
   7  -2  -3  332.23   15.42
   7  -2  -2   41.46    4.66
   7  -2  -2   44.07    7.78
   7  -2  -1   18.80    2.74
  -7   2   1   23.47    4.68
   7  -2  -1   23.27    5.50
  -7   2   0    0.71    0.82
   7  -2   0    1.96    1.24
   7  -2   0    2.15    0.79
   7  -2   1    1.39    1.30
   7  -2   1    1.99    0.75
  -7   2  -2   81.49    6.22
   7  -2   2   87.91   10.65
   7  -2   3   12.90    3.91
  -7   2  -3   12.17    1.96
  -7   2  -4  148.43    6.35
   7  -2   4  160.89   14.99
   7  -2   5   94.88   11.81
   7  -2   6    1.39    1.20
  -7   2  -6    0.58    0.39
   7  -2   7   90.95   12.42
   7  -2   8    2.42    2.54
   7  -2   9   45.04    9.67
   7  -2  10  102.20   15.56
   7  -2  11   51.37   11.95
   7  -2  12   14.86    7.45
   7  -1 -14   26.70    8.45
   7  -1 -13    2.17    1.09
   7  -1 -12   44.82   10.51
   7  -1 -11  187.74   20.19
   7  -1 -10    0.23    1.12
   7  -1  -9  293.92   23.20
   7  -1  -8   17.44    5.39
   7  -1  -7   83.02   10.74
   7  -1  -6  732.10   32.74
  -7   1   6  895.06   44.00
   7  -1  -5  172.17   13.62
  -7   1   5  209.29   18.70
   7  -1  -4  244.51   15.15
   7  -1  -3  484.31   20.30
  -7   1   3  494.22   25.90
   7  -1  -3  454.11   26.54
   7  -1  -2   -0.01    1.80
  -7   1   2    2.53    2.00
   7  -1  -2    0.56    0.76
   7  -1  -1  268.80    9.49
   7  -1  -1  282.84   19.70
  -7   1   0  252.33   12.12
   7  -1   0  252.73   18.48
   7  -1   1    2.31    1.63
   7  -1   2  464.33   25.90
   7  -1   3   70.29    9.68
   7  -1   4   19.47    5.15
   7  -1   5  411.60   25.51
   7  -1   6   64.79   10.24
   7  -1   7  137.70   15.55
   7  -1   8  122.62   15.46
   7  -1   9   25.20    7.45
   7  -1  10  135.67   18.45
   7  -1  11  108.48   17.78
   7  -1  12   10.22    6.84
   7   0 -14    7.33    5.67
   7   0 -13   55.91   11.77
   7   0 -12  113.32   16.57
   7   0 -11  141.15   17.61
   7   0 -10   16.34    5.78
   7   0  -9   79.09   12.02
   7   0  -8    1.65    1.79
   7   0  -7  124.03   13.36
   7   0  -6    0.63    1.13
  -7   0   6    0.26    1.42
   7   0  -5   49.23    7.18
  -7   0   5   39.22    7.30
   7   0  -4  321.41   17.45
   7   0  -3  379.27   17.13
  -7   0   3  382.43   19.91
   7   0  -3  380.23   17.80
   7   0  -3  384.13   24.09
   7   0  -2   52.40    5.09
  -7   0   2   59.69    6.64
   7   0  -2   51.75    4.84
   7   0  -2   56.24    8.71
   7   0  -1   98.43   11.39
   7   0   0   96.89   11.55
   7   0   1  175.00   15.49
   7   0   2   34.65    6.81
   7   0   3  185.62   16.38
   7   0   4  110.54   12.74
   7   0   5   96.26   12.24
   7   0   6  169.23   16.86
   7   0   7    3.77    3.16
   7   0   8  106.54   14.87
   7   0   9    4.15    3.04
   7   0  10   -1.07    2.83
   7   0  11   19.29    7.47
   7   1 -14   20.33    7.92
   7   1 -13  145.23   19.49
   7   1 -12    0.69    1.56
   7   1 -11   60.34   11.86
   7   1 -10   48.63    9.83
   7   1  -9    1.34    1.11
   7   1  -8   23.24    6.19
   7   1  -7   66.09    9.71
  -7  -1   7   64.11   10.31
   7   1  -7   61.27    9.56
   7   1  -6  116.78   12.24
  -7  -1   6  118.57   13.09
   7   1  -6  115.62   11.98
   7   1  -5  359.20   20.73
   7   1  -5  362.19   20.37
   7   1  -4    3.04    1.82
   7   1  -4    4.60    2.90
  -7  -1   4    2.73    1.60
   7   1  -4    1.49    1.00
   7   1  -3   64.92    6.78
   7   1  -3   67.43    6.32
   7   1  -3   63.64    9.52
   7   1  -2  210.38   10.54
   7   1  -2  217.10    9.08
   7   1  -2  201.65   16.93
   7   1  -1   27.75    6.02
   7   1   0    1.05    1.89
   7   1   1  134.70   13.63
   7   1   2   76.39   10.20
   7   1   3   15.40    4.61
   7   1   4   49.98    8.68
   7   1   5   58.45    9.95
   7   1   6   70.41   11.10
   7   1   7   15.11    5.42
   7   1   8  130.01   16.92
   7   1   9    0.09    1.63
   7   1  10   11.16    5.13
   7   1  11    7.87    5.72
   7   2 -14   -0.19    1.64
   7   2 -13   26.55    9.17
   7   2 -12    9.23    5.13
   7   2 -11   16.51    5.38
   7   2 -10   73.94   12.47
   7   2  -9  101.38   13.89
   7   2  -8   50.50    9.38
   7   2  -7   60.47    9.91
   7   2  -7   69.68    9.65
   7   2  -6  377.67   23.69
   7   2  -6  384.13   22.06
   7   2  -5   49.93    7.80
   7   2  -5   56.23    7.41
   7   2  -4   10.70    2.90
   7   2  -4   12.23    3.30
   7   2  -4   12.81    4.60
   7   2  -3   19.39    3.84
   7   2  -3   16.97    4.74
   7   2  -3   22.74    3.44
   7   2  -2   16.44    2.36
   7   2  -2   16.63    3.05
   7   2  -2   18.50    5.27
   7   2  -1   11.16    1.76
   7   2  -1   14.52    4.34
   7   2   0   10.46    3.96
   7   2   1    4.43    2.89
   7   2   2   28.72    6.51
   7   2   3   89.95   11.63
   7   2   4  201.43   18.17
   7   2   5   71.24   10.95
   7   2   6   35.33    8.66
   7   2   7   -1.92    2.07
   7   2   8   30.96    8.62
   7   2   9   63.90   13.17
   7   2  10   13.46    6.56
   7   3 -14   21.01    8.30
   7   3 -13    2.14    3.74
   7   3 -12   19.19    6.60
   7   3 -11   27.81    7.93
   7   3 -10   11.31    5.23
   7   3  -9   10.98    4.28
   7   3  -8   -2.49    0.97
   7   3  -7   19.29    5.58
   7   3  -7   14.46    4.26
   7   3  -6   43.38    8.10
   7   3  -6   46.11    7.28
   7   3  -5    1.63    1.39
   7   3  -5    0.49    1.58
   7   3  -5   -0.94    1.89
   7   3  -4    6.94    2.28
   7   3  -4    9.16    3.11
   7   3  -4    9.84    3.73
   7   3  -3    5.82    2.28
   7   3  -3    8.60    3.09
   7   3  -3    8.42    2.04
   7   3  -2   69.83    5.60
   7   3  -2   70.57    7.25
   7   3  -2   71.33   10.20
   7   3  -1   14.31    2.10
   7   3  -1   20.66    5.47
   7   3  -1   14.05    2.68
   7   3   0   24.12    5.88
   7   3   1    9.62    3.46
   7   3   2  116.53   13.38
   7   3   3  195.82   17.82
   7   3   4  108.65   13.71
   7   3   5   75.41   11.84
   7   3   6   20.11    6.94
   7   3   7    6.20    4.40
   7   3   8    3.07    3.81
   7   3   9    5.32    3.08
   7   4 -14   16.81    7.40
   7   4 -13   63.40   13.54
   7   4 -12   25.15    7.84
   7   4 -11   21.11    7.72
   7   4 -10    1.10    2.90
   7   4  -9   21.66    6.72
   7   4  -8  169.88   18.47
   7   4  -7   24.81    6.48
   7   4  -6    9.86    2.82
   7   4  -6   14.29    4.89
   7   4  -6   10.24    3.53
   7   4  -5    2.83    1.55
   7   4  -5    2.09    1.52
   7   4  -5    2.41    1.46
   7   4  -4   -0.73    1.50
   7   4  -4    1.36    1.38
   7   4  -4    2.67    1.66
   7   4  -3  401.80   17.83
   7   4  -3  429.70   23.18
   7   4  -3  395.67   24.98
   7   4  -2    1.17    1.26
   7   4  -2    1.21    0.52
   7   4  -1  205.46   12.97
   7   4  -1  188.86    9.94
   7   4  -1  165.55   15.87
   7   4   0  131.27    8.81
   7   4   0  118.97   13.34
   7   4   1   49.52    8.64
   7   4   2   33.43    7.24
   7   4   3   58.37   10.14
   7   4   4   49.86    9.61
   7   4   5  227.42   21.75
   7   4   6   19.65    6.72
   7   4   7    3.15    3.00
   7   4   8   10.55    4.54
   7   4   9   33.33   10.65
   7   5 -14    9.86    5.54
   7   5 -13    7.45    5.09
   7   5 -12   17.36    6.91
   7   5 -11  104.80   16.52
   7   5 -10   13.17    5.82
   7   5  -9    7.22    3.42
   7   5  -8  193.94   20.67
   7   5  -8  201.44   18.79
   7   5  -7    4.51    3.69
   7   5  -7    0.86    0.86
   7   5  -6   45.13    8.45
   7   5  -6   45.50    9.45
   7   5  -5   66.19   11.02
   7   5  -5   52.97    9.08
   7   5  -4   21.20    5.62
   7   5  -4   18.67    5.69
   7   5  -3   28.21    6.44
   7   5  -3   36.29    7.24
   7   5  -2  125.84   12.67
   7   5  -2  107.27   12.83
   7   5  -1    5.07    2.34
   7   5  -1    9.47    3.31
   7   5   0    2.06    2.35
  -7  -5   0    1.50    1.07
   7   5   0    3.46    2.10
   7   5   1   44.98    8.48
   7   5   2  110.56   13.78
   7   5   3    0.53    0.80
   7   5   4   11.43    4.87
   7   5   5  307.38   26.26
   7   5   6   43.06   10.44
   7   5   7   20.63    7.55
   7   5   8   87.10   17.07
   7   6 -13  120.91   19.77
   7   6 -12    0.93    2.04
   7   6 -11   -1.58    4.38
   7   6 -10   -0.48    1.71
   7   6  -9    0.07    1.36
   7   6  -9    2.42    1.60
   7   6  -8   -0.04    1.13
   7   6  -8   -1.89    2.56
   7   6  -7    0.96    1.36
   7   6  -7    4.64    4.25
   7   6  -6   29.30    6.60
   7   6  -6   20.74    6.96
   7   6  -5   78.98   12.41
   7   6  -5   73.00   10.78
   7   6  -4    2.54    2.52
   7   6  -4    0.40    1.50
   7   6  -3   71.50   10.71
   7   6  -3   77.12   10.72
   7   6  -2   41.40    7.84
   7   6  -2   38.52    7.27
  -7  -6   1   55.45    8.78
   7   6  -1   57.53    9.34
   7   6   0   16.39    5.67
   7   6   1    1.74    2.05
   7   6   2   48.96    9.21
   7   6   3  117.70   15.20
   7   6   4  133.27   17.01
   7   6   5   58.25   12.01
   7   6   6  134.81   19.37
   7   6   7    0.27    1.87
   7   7 -12    6.60    5.19
   7   7 -11   26.95   10.03
   7   7 -11   23.38    6.71
   7   7 -10   -0.05    3.79
   7   7 -10    0.80    1.13
   7   7  -9   85.64   15.66
   7   7  -9   88.64   12.28
   7   7  -8  222.10   24.62
   7   7  -8  180.96   17.46
   7   7  -7    1.68    1.59
   7   7  -7    1.84    2.57
   7   7  -6    4.86    2.87
   7   7  -6    8.51    3.96
   7   7  -5  119.49   15.98
   7   7  -5  113.69   13.35
   7   7  -4   13.05    4.24
   7   7  -4   14.07    5.33
   7   7  -3    6.10    3.05
   7   7  -2   99.16   12.36
   7   7  -1    2.33    1.67
   7   7   0   29.28    7.07
   7   7   1    1.39    1.65
   7   7   2   10.31    4.25
   7   7   3    3.51    3.12
   7   7   4    4.63    3.27
   7   7   5   10.61    5.12
   7   7   6  121.42   19.46
   7   8 -11    1.60    2.60
   7   8 -10   31.48   10.01
   7   8  -9   45.79   11.67
   7   8  -8    6.72    5.04
   7   8  -7   -0.32    2.31
   7   8  -6   -1.81    2.49
   7   8  -5   -0.56    1.48
   7   8  -4   41.92    7.94
   7   8  -3   -2.07    2.64
   7   8  -2   33.04    7.29
   7   8  -1    0.63    0.99
   7   8   0    8.48    3.81
   7   8   1    3.73    2.10
   7   8   2    0.22    3.07
   7   8   3  111.27   16.45
   7   8   4   27.46    8.76
   8 -10   0   28.66    8.01
   8 -10   1   89.13   14.10
   8 -10   2   -0.96    2.03
   8 -10   3    0.38    2.82
   8  -9  -4   44.79    9.81
   8  -9  -3    8.00    3.68
   8  -9  -2    8.68    3.88
   8  -9  -1    2.27    2.21
   8  -9   0    0.34    1.52
   8  -9   1   10.24    4.93
   8  -9   2   50.45    9.98
   8  -9   3   92.10   13.48
   8  -8  -6   59.27   10.94
   8  -8  -5   56.30   10.47
   8  -8  -4   36.16    8.56
   8  -8  -3   13.01    4.67
   8  -8  -2   -1.06    1.95
   8  -8  -1    8.21    3.78
   8  -8   0    7.83    3.41
   8  -8   1    0.61    2.06
   8  -8   2    9.30    3.68
   8  -8   3    1.29    1.26
   8  -8   4   31.76    7.48
   8  -7  -8    8.38    3.62
   8  -7  -7   29.20    7.35
   8  -7  -6  120.99   14.77
   8  -7  -5   44.33    8.79
   8  -7  -4   34.55    7.39
   8  -7  -4   32.27    7.68
   8  -7  -3   55.49    9.19
   8  -7  -3   43.51    8.48
   8  -7  -2   -2.61    2.83
   8  -7  -2   -2.71    2.00
   8  -7  -1   11.95    4.03
   8  -7  -1   13.21    4.16
   8  -7   0   33.78    8.14
   8  -7   0    8.90    3.70
   8  -7   1    5.08    3.51
   8  -7   1   -0.86    1.24
   8  -7   2  131.82   13.83
   8  -7   2  143.71   14.29
   8  -7   3   18.22    5.23
   8  -7   3   20.50    5.17
   8  -7   4   -2.26    2.27
   8  -7   4    2.02    1.00
   8  -7   5   18.49    5.16
   8  -7   6    0.88    2.55
   8  -7   7   51.01    9.48
   8  -7   8    1.22    2.11
   8  -7   9    2.87    2.76
   8  -6  -9   -0.02    1.18
   8  -6  -8   29.59    7.39
   8  -6  -7    2.51    2.63
   8  -6  -6    8.19    3.88
   8  -6  -5   20.01    5.49
   8  -6  -4   30.99    6.35
   8  -6  -3   67.75    9.56
   8  -6  -3   68.62   10.67
   8  -6  -2   18.69    4.62
   8  -6  -2   11.79    4.12
   8  -6  -1   24.17    5.98
   8  -6  -1   23.16    5.21
   8  -6   0   45.01    8.24
   8  -6   0   51.75    7.64
   8  -6   1    0.37    0.82
   8  -6   1    1.43    1.26
   8  -6   2   -0.58    1.36
   8  -6   2   -1.33    1.41
   8  -6   3    0.30    1.77
   8  -6   3    1.08    1.49
   8  -6   4    1.78    1.86
   8  -6   4    1.39    1.18
   8  -6   5   57.33    9.28
   8  -6   6   22.31    6.01
   8  -6   7    0.45    1.33
   8  -6   8   71.98   11.93
   8  -6   9    5.96    3.96
   8  -6  10    6.26    3.45
   8  -6  11   12.36    5.09
   8  -6  12    3.63    3.11
   8  -5 -11    6.98    2.09
   8  -5 -10   21.37    6.16
   8  -5  -9   71.76   11.21
   8  -5  -8    7.87    3.58
   8  -5  -7   -1.56    1.85
   8  -5  -6   24.20    5.88
   8  -5  -5    3.72    2.15
   8  -5  -4   13.24    4.24
   8  -5  -3    1.43    1.75
   8  -5  -3   -0.48    0.83
   8  -5  -2    3.02    1.93
   8  -5  -2    5.24    2.71
   8  -5  -1   89.55   11.62
   8  -5  -1  102.39   10.00
   8  -5   0   22.52    5.76
   8  -5   0   30.15    5.19
   8  -5   1   19.30    4.26
   8  -5   1   17.70    5.12
   8  -5   2   64.39    7.69
   8  -5   2   62.62    9.46
   8  -5   3   36.51    7.43
   8  -5   3   35.63    5.92
   8  -5   4   42.78    7.92
   8  -5   4   44.04    6.60
   8  -5   5   33.71    7.07
   8  -5   6   21.90    6.20
   8  -5   7   16.66    5.14
   8  -5   8   22.56    6.42
   8  -5   9   59.00   11.18
   8  -5  10    5.16    3.44
   8  -5  11    3.22    4.29
   8  -5  12    0.18    2.35
   8  -4 -11   12.10    5.01
   8  -4 -10   37.12    8.87
   8  -4 -10   45.53    8.95
   8  -4  -9   11.55    4.32
   8  -4  -9   12.72    4.90
   8  -4  -8   10.50    3.99
   8  -4  -7   25.10    5.71
   8  -4  -6    2.60    1.84
   8  -4  -5    1.26    1.42
   8  -4  -4   29.95    5.34
   8  -4  -3   -0.46    1.64
   8  -4  -3    0.75    1.31
   8  -4  -2   57.21    6.99
  -8   4   2   67.12   10.00
   8  -4  -2   65.60   10.09
  -8   4   1    3.53    2.60
   8  -4  -1   -0.63    1.26
   8  -4  -1    2.96    1.78
  -8   4   0   10.61    3.80
   8  -4   0   19.15    5.46
   8  -4   0   13.25    3.09
   8  -4   1    0.19    0.89
   8  -4   1    4.18    2.77
   8  -4   2    9.55    3.66
   8  -4   2   17.70    3.46
   8  -4   3   17.19    5.01
   8  -4   3   24.60    4.19
   8  -4   4   40.96    7.75
   8  -4   5    6.34    2.83
   8  -4   6  100.25   13.05
   8  -4   7   -0.65    2.07
   8  -4   8   10.40    4.85
   8  -4   9    2.54    2.42
   8  -4  10   15.10    6.60
   8  -4  11    6.46    4.19
   8  -3 -12   51.92   10.79
   8  -3 -11   15.56    5.63
   8  -3 -10   52.56   10.13
   8  -3  -9   97.81   13.38
   8  -3  -8    7.54    3.47
   8  -3  -7   27.07    6.36
   8  -3  -7   34.02    6.52
   8  -3  -6   54.59    7.84
   8  -3  -5   57.18    7.41
   8  -3  -4   37.14    5.80
   8  -3  -3   27.95    4.66
  -8   3   3   26.55    6.30
   8  -3  -3   27.45    6.66
   8  -3  -2  151.03   10.23
  -8   3   2  157.40   14.54
   8  -3  -2  141.02   15.08
   8  -3  -1    7.35    3.39
   8  -3  -1   10.52    2.45
  -8   3   0   98.50    9.98
   8  -3   0  117.01    7.82
   8  -3   0   87.28   11.62
  -8   3  -1  385.12   19.13
   8  -3   1  387.53   14.59
   8  -3   1  360.34   23.94
   8  -3   2   21.51    5.77
   8  -3   2   17.17    2.40
   8  -3   3    0.97    0.68
   8  -3   4   55.93    9.28
   8  -3   5  123.53   14.22
   8  -3   6  130.07   15.03
   8  -3   7   65.58   11.02
   8  -3   8   25.71    7.41
   8  -3   9   11.88    4.86
   8  -3  10    2.31    3.53
   8  -3  11   23.77    8.31
   8  -2 -12  173.00   19.96
   8  -2 -11    1.63    2.56
   8  -2 -10   21.72    6.38
   8  -2  -9   41.01    8.44
   8  -2  -8    2.70    2.39
   8  -2  -7   31.02    6.53
   8  -2  -6   -0.08    1.27
   8  -2  -5   70.48    8.95
  -8   2   5   71.46   11.17
   8  -2  -5   84.13    8.51
   8  -2  -4    0.22    1.16
  -8   2   4    3.33    2.65
   8  -2  -3   35.59    4.75
  -8   2   3   32.86    6.43
   8  -2  -3   33.99    7.28
   8  -2  -2  157.84    9.18
   8  -2  -2  147.03   15.48
   8  -2  -1   29.86    6.76
  -8   2   1   22.78    4.61
   8  -2  -1   25.51    3.04
  -8   2   0   46.24    5.88
   8  -2   0   37.60    7.57
   8  -2   0   43.82    3.12
  -8   2  -1  128.79    8.57
   8  -2   1  121.62   13.72
   8  -2   2  134.16   14.30
   8  -2   3    2.14    0.76
   8  -2   4    1.03    0.89
   8  -2   5  238.96   20.16
   8  -2   6    3.89    3.50
   8  -2   7  119.99   15.13
   8  -2   8    9.49    4.76
   8  -2   9    1.23    2.23
   8  -2  10   39.84   10.10
   8  -1 -13    0.10    1.77
   8  -1 -12  140.07   18.10
   8  -1 -11   85.13   13.44
   8  -1 -10    4.17    3.46
   8  -1  -9   72.44   11.26
   8  -1  -8   11.30    4.26
   8  -1  -7   13.20    4.38
   8  -1  -6   49.02    7.69
   8  -1  -5    1.43    1.10
  -8   1   5    5.94    3.71
   8  -1  -4   44.15    6.15
  -8   1   4   49.79    8.20
   8  -1  -4   44.07    8.84
   8  -1  -3    6.50    3.21
   8  -1  -3    7.20    1.84
   8  -1  -2   29.24    3.14
   8  -1  -2   24.53    6.33
  -8   1   2   25.93    4.82
   8  -1  -2   29.29    3.98
  -8   1   1  154.91   10.28
   8  -1  -1  139.48   14.78
  -8   1   0   32.94    3.40
   8  -1   0   33.89    7.10
   8  -1   1   -0.58    1.38
   8  -1   2   94.83   12.17
   8  -1   3   89.03   11.79
   8  -1   4    4.49    2.98
   8  -1   5   17.99    5.75
   8  -1   6    4.28    3.51
   8  -1   7    8.95    4.89
   8  -1   8  211.17   21.63
   8  -1   9   12.94    5.43
   8  -1  10   13.56    6.36
   8   0 -13   13.48    5.52
   8   0 -12   37.62    9.24
   8   0 -11   48.41   10.49
   8   0 -10   10.32    5.02
   8   0  -9   50.16    9.58
   8   0  -8   32.66    7.18
   8   0  -7    7.07    2.85
   8   0  -6   41.07    7.00
  -8   0   6   36.84    7.47
   8   0  -5  884.98   33.51
  -8   0   5  880.86   37.32
   8   0  -5  840.68   34.14
   8   0  -4    9.18    2.84
   8   0  -4   12.64    5.03
   8   0  -4    9.20    2.70
   8   0  -3  132.57    9.35
  -8   0   3  127.50   11.03
   8   0  -3  130.80    9.05
   8   0  -3  136.36   15.14
   8   0  -2  158.26    6.10
   8   0  -2  157.83    6.76
   8   0  -2  169.19   16.53
   8   0  -1    0.90    1.69
   8   0   0   55.59    9.32
   8   0   1    0.99    1.27
   8   0   2    2.02    0.94
   8   0   3  196.64   18.13
   8   0   4    8.09    4.10
   8   0   5  485.83   30.33
   8   0   6  123.35   15.55
   8   0   7   45.32    9.64
   8   0   8  163.43   19.38
   8   0   9   32.65    9.43
   8   0  10   43.79   11.68
   8   1 -14    3.31    2.13
   8   1 -13  114.20   17.41
   8   1 -12   43.14   10.34
   8   1 -11    5.58    4.39
   8   1 -10   69.45   12.19
   8   1  -9   -0.70    0.81
   8   1  -8    4.49    2.98
   8   1  -7  124.62   13.52
   8   1  -6    1.34    1.56
  -8  -1   6    1.91    1.68
   8   1  -6    2.70    1.37
   8   1  -5   78.97    9.29
   8   1  -5   77.14    8.67
   8   1  -5   97.78   13.42
   8   1  -4   55.66    6.86
   8   1  -4   65.91    6.98
   8   1  -3   28.90    4.12
   8   1  -3   25.47    6.28
   8   1  -3   35.12    3.94
   8   1  -2    4.43    1.30
   8   1  -2    7.34    3.53
   8   1  -1   19.98    5.78
   8   1   0   43.18    8.40
   8   1   1    6.86    3.10
   8   1   2    6.69    3.56
   8   1   3   80.61   11.51
   8   1   4    4.84    3.04
   8   1   5   11.44    4.39
   8   1   6   20.13    6.32
   8   1   7   15.19    5.78
   8   1   8   87.12   14.31
   8   1   9   91.72   15.74
   8   2 -14   52.25   12.68
   8   2 -13   15.29    6.79
   8   2 -12  171.68   21.08
   8   2 -11    4.34    3.28
   8   2 -10   17.54    5.78
   8   2  -9   24.16    6.93
   8   2  -8   11.53    4.20
   8   2  -7   95.95   12.28
   8   2  -6  127.96   13.21
   8   2  -6  128.29   15.85
   8   2  -5   13.65    4.21
   8   2  -5    7.57    4.03
   8   2  -4   68.18    7.97
   8   2  -4   74.94   11.23
   8   2  -3    3.71    1.59
   8   2  -3    5.67    2.76
   8   2  -2   89.15    5.85
   8   2  -2   91.72   12.37
   8   2  -1   26.33    6.49
   8   2   0    1.67    0.94
   8   2   1   -0.30    2.10
   8   2   2   48.59    9.11
   8   2   3   32.29    7.74
   8   2   4   36.23    8.23
   8   2   5   18.11    6.11
   8   2   6   47.56   10.43
   8   2   7   96.25   15.20
   8   2   8    4.41    5.23
   8   3 -14   -3.23    1.99
   8   3 -13    4.93    3.18
   8   3 -12   56.11   11.94
   8   3 -11   28.57    8.35
   8   3 -10   28.59    7.93
   8   3  -9   40.39    9.03
   8   3  -8   26.79    7.00
   8   3  -7   28.79    6.82
   8   3  -7   14.33    5.24
   8   3  -6   18.83    4.98
   8   3  -6   22.15    6.40
   8   3  -5    0.52    1.58
   8   3  -5   -0.43    1.61
   8   3  -4  221.56   15.83
   8   3  -4  231.50   20.22
   8   3  -3  192.71   12.65
   8   3  -3  152.40   16.28
   8   3  -2   35.50    7.35
   8   3  -1  117.77   14.05
   8   3   0   39.09    7.98
   8   3   1   -3.03    2.65
   8   3   2   25.34    6.76
   8   3   3    3.22    2.61
   8   3   4    2.40    2.92
   8   3   5    2.79    2.50
   8   3   6   46.81   10.31
   8   3   7   32.40    9.17
   8   4 -13    3.70    4.34
   8   4 -12  126.57   18.82
   8   4 -11   97.97   15.96
   8   4 -10    2.00    3.03
   8   4  -9   -3.08    3.47
   8   4  -8   61.64   11.14
   8   4  -8   67.90   12.00
   8   4  -7    3.22    2.51
   8   4  -7    4.97    2.92
   8   4  -6   91.45   12.35
   8   4  -6   90.67   12.89
   8   4  -5   49.68    8.48
   8   4  -5   48.40    9.15
   8   4  -4   32.53    7.56
   8   4  -4   41.29    7.37
   8   4  -3   44.74    8.77
   8   4  -2    1.59    1.28
   8   4  -1   11.19    4.55
   8   4   0    8.29    4.18
   8   4   1    4.15    2.66
   8   4   2    2.09    2.53
   8   4   3   21.53    6.38
   8   4   4    1.77    1.77
   8   4   5   28.48    8.28
   8   4   6   -1.74    3.12
   8   4   7   25.50    8.91
   8   5 -13   92.40   17.41
   8   5 -12    0.23    2.90
   8   5 -11   77.70   14.78
   8   5 -10    4.66    2.72
   8   5  -9    7.08    4.37
   8   5  -9   17.97    6.24
   8   5  -8    3.56    3.40
   8   5  -8   -0.49    2.18
   8   5  -7   12.83    4.62
   8   5  -7   15.43    5.40
   8   5  -6   30.27    7.44
   8   5  -6   41.95    8.79
   8   5  -5   19.35    5.90
   8   5  -5   20.84    5.85
   8   5  -4    1.93    1.76
   8   5  -3   29.08    6.81
   8   5  -2  161.29   16.79
   8   5  -1   47.14    8.88
   8   5   0   14.37    4.98
   8   5   1    0.55    1.74
   8   5   2    4.16    3.50
   8   5   3    3.65    3.27
   8   5   4   94.52   14.49
   8   5   5    2.43    0.96
   8   5   6  104.58   16.60
   8   6 -12   18.68    7.68
   8   6 -11   65.46   13.83
   8   6 -11   62.07   11.69
   8   6 -10    3.20    3.07
   8   6 -10    3.57    3.16
   8   6  -9    3.56    1.50
   8   6  -9    6.43    3.44
   8   6  -8   67.13   11.52
   8   6  -8   71.35   12.81
   8   6  -7   69.91   12.52
   8   6  -7   66.75   11.36
   8   6  -6   12.09    4.70
   8   6  -5   21.74    6.30
   8   6  -4   16.57    5.05
   8   6  -3    2.08    1.01
   8   6  -2   26.88    6.76
   8   6  -1    6.50    3.48
   8   6   0   28.24    6.97
   8   6   1    2.31    2.76
   8   6   2   41.33    8.94
   8   6   3   74.04   12.61
   8   6   4   -5.89    4.79
   8   6   5    4.65    3.37
   8   7 -11   22.36    6.58
   8   7 -10   14.43    5.33
   8   7  -9   13.36    5.01
   8   7  -8    1.00    2.06
   8   7  -7   29.63    7.34
   8   7  -6    1.17    0.78
   8   7  -5    7.57    2.90
   8   7  -4   10.95    4.25
   8   7  -3   69.48   11.10
   8   7  -2    1.91    2.02
   8   7  -1   -0.30    1.59
   8   7   0    5.42    3.00
   8   7   1   22.48    6.93
   8   7   2    7.38    3.84
   8   7   3    1.85    2.68
   9  -8  -5   42.81    9.44
   9  -8  -4   42.59    9.10
   9  -8  -3   15.69    4.94
   9  -7  -7   20.92    6.29
   9  -7  -6   96.82   13.42
   9  -7  -5   49.35    9.21
   9  -7  -5   64.82   11.87
   9  -7  -4   52.00    9.34
   9  -7  -4   54.18   10.18
   9  -7  -3    2.71    2.67
   9  -7  -3    2.99    1.98
   9  -7  -2   -0.82    1.96
   9  -7  -2    0.93    1.23
   9  -7  -1    9.92    4.18
   9  -7   0    1.46    2.18
   9  -7   1   15.81    5.13
   9  -7   2   84.49   11.66
   9  -7   3    6.80    3.28
   9  -7   4   60.83    9.85
   9  -7   5   25.34    6.43
   9  -7   6    8.89    4.73
   9  -6  -9   21.28    6.51
   9  -6  -8    5.69    3.45
   9  -6  -7    3.57    2.61
   9  -6  -6   10.77    4.45
   9  -6  -5   64.71    9.84
   9  -6  -5   64.89   11.92
   9  -6  -4    1.08    1.55
   9  -6  -4    1.39    1.65
   9  -6  -3   14.92    4.45
   9  -6  -3   10.60    4.69
   9  -6  -2    0.14    0.84
   9  -6  -2    1.14    1.06
   9  -6  -1   32.23    7.55
   9  -6   0   10.22    4.19
   9  -6   1   29.64    7.04
   9  -6   2   39.46    8.25
   9  -6   3   10.44    4.17
   9  -6   4    0.18    1.58
   9  -6   5    9.31    4.11
   9  -6   6    2.26    2.47
   9  -6   7    8.82    5.02
   9  -6   8   23.41    7.49
   9  -6   9   16.56    6.44
   9  -5 -10   46.68    9.42
   9  -5  -9   -1.16    2.02
   9  -5  -8   22.89    6.29
   9  -5  -7   64.68   10.08
   9  -5  -6   11.88    4.14
   9  -5  -5   13.49    5.37
   9  -5  -5   12.98    3.97
   9  -5  -4    0.71    1.08
   9  -5  -4    0.70    1.68
   9  -5  -3    4.28    2.34
   9  -5  -3    0.48    1.75
   9  -5  -2   65.02    8.18
   9  -5  -2   67.48   11.16
   9  -5  -1   -0.82    0.67
   9  -5   0    2.50    2.26
   9  -5   1   13.56    4.95
   9  -5   2   48.47    8.85
   9  -5   3    8.82    3.22
   9  -5   4   -1.80    2.84
   9  -5   5   14.92    4.75
   9  -5   6   82.55   12.46
   9  -5   7    1.16    1.31
   9  -5   8    4.73    2.16
   9  -5   9   -1.54    4.05
   9  -4 -11   -0.95    1.46
   9  -4 -10    4.66    2.89
   9  -4  -9   -0.14    1.32
   9  -4  -8   -0.27    0.76
   9  -4  -7   49.31    8.45
   9  -4  -6    5.81    3.07
   9  -4  -5    6.40    2.80
   9  -4  -4   24.60    7.47
   9  -4  -4   25.26    5.06
   9  -4  -3    8.78    2.74
   9  -4  -3    9.04    4.43
   9  -4  -2   20.19    6.04
   9  -4  -2   16.77    3.81
   9  -4  -1    1.00    2.31
   9  -4   0    2.06    1.77
   9  -4   1   14.89    4.97
   9  -4   2   10.69    4.42
   9  -4   3    1.41    1.11
   9  -4   4    5.18    2.84
   9  -4   5   63.17   10.69
   9  -4   6   88.95   13.08
   9  -4   7    2.66    3.30
   9  -4   8    1.45    1.16
   9  -4   9    2.56    2.89
   9  -3 -11   14.14    5.09
   9  -3 -10   50.68   10.22
   9  -3  -9    2.93    2.51
   9  -3  -9    1.97    2.45
   9  -3  -8    1.85    1.65
   9  -3  -8    0.14    1.41
   9  -3  -7  110.17   11.66
   9  -3  -6    2.16    1.69
   9  -3  -5    4.93    2.17
   9  -3  -5    5.27    3.50
   9  -3  -4   20.56    6.46
   9  -3  -4   20.26    4.08
   9  -3  -3   24.88    4.28
   9  -3  -3   27.56    7.32
   9  -3  -2    4.03    2.46
   9  -3  -1   45.09    8.90
   9  -3   0   10.24    4.53
   9  -3   1    6.82    3.40
   9  -3   2    8.70    3.70
   9  -3   3   44.25    8.63
   9  -3   4   48.51    9.13
   9  -3   5   14.75    5.31
   9  -3   6    1.29    2.62
   9  -3   7    1.47    2.78
   9  -3   8    2.24    2.11
   9  -3   9   19.45    7.10
   9  -2 -12   21.58    6.93
   9  -2 -11   20.50    6.47
   9  -2 -10    1.65    2.11
   9  -2  -9    9.21    3.97
   9  -2  -8   31.40    7.19
   9  -2  -7    1.14    1.70
   9  -2  -6  102.58   11.58
   9  -2  -6  106.90   10.31
   9  -2  -5   31.67    5.21
   9  -2  -5   24.16    7.22
   9  -2  -4  166.02   11.28
   9  -2  -4  160.25   18.29
   9  -2  -3   57.76   10.59
   9  -2  -2   10.78    3.94
   9  -2  -1  354.11   25.89
   9  -2   0  154.40   16.74
   9  -2   1    0.47    1.24
   9  -2   2   65.00   10.52
   9  -2   3   26.75    6.83
   9  -2   4   -1.61    2.08
   9  -2   5   72.27   11.64
   9  -2   6  189.53   19.75
   9  -2   7  173.03   19.35
   9  -2   8    5.78    4.45
   9  -1 -12   54.14   11.21
   9  -1 -11   84.70   13.57
   9  -1 -10    3.79    3.32
   9  -1  -9   22.27    6.02
   9  -1  -8    8.03    3.34
   9  -1  -7   48.78    7.99
   9  -1  -6   39.59    6.93
   9  -1  -5    3.07    1.18
   9  -1  -5    1.52    1.72
   9  -1  -5    2.95    3.35
   9  -1  -4   74.05   12.19
   9  -1  -3  101.25   14.08
   9  -1  -2   20.04    6.15
   9  -1  -1  269.81   22.51
   9  -1   0   90.41   12.73
   9  -1   1   12.95    4.47
   9  -1   2   88.40   12.45
   9  -1   3   43.84    9.02
   9  -1   4   -0.42    0.90
   9  -1   5   14.18    5.64
   9  -1   6  170.37   19.02
   9  -1   7   98.36   14.71
   9  -1   8   19.35    6.86
   9   0 -13   40.48   10.62
   9   0 -12    6.07    4.35
   9   0 -11   64.83   11.92
   9   0 -10    1.87    1.70
   9   0  -9   75.33   11.54
   9   0  -8   78.93   11.16
   9   0  -7   20.19    5.19
   9   0  -6  195.61   15.44
   9   0  -6  217.29   22.57
   9   0  -5   77.15    8.65
   9   0  -5   86.45   13.76
   9   0  -4   10.61    2.99
   9   0  -4   15.77    5.95
   9   0  -3  165.87   18.22
   9   0  -2   26.77    7.05
   9   0  -1  104.21   13.86
   9   0   0   79.64   12.09
   9   0   1   16.28    5.42
   9   0   2    0.46    2.11
   9   0   3    8.07    3.89
   9   0   4   34.75    8.02
   9   0   5   46.70    9.63
   9   0   6   12.28    5.69
   9   0   7    5.45    3.70
   9   1 -13    4.21    4.05
   9   1 -12    8.96    4.26
   9   1 -11   51.05   10.92
   9   1 -10   16.50    6.05
   9   1  -9   10.96    4.72
   9   1  -8   94.52   12.61
   9   1  -7    0.64    1.88
   9   1  -6   -1.29    2.09
   9   1  -6    1.09    3.75
   9   1  -5   19.92    4.29
   9   1  -5   23.35    7.15
   9   1  -4   72.21   12.05
   9   1  -3   64.68   11.26
   9   1  -2   42.54    8.86
   9   1  -1    5.26    3.05
   9   1   0   72.77   11.62
   9   1   1    6.94    3.31
   9   1   2    6.12    3.80
   9   1   3  108.42   14.49
   9   1   4   45.78    9.52
   9   1   5   11.72    5.15
   9   1   6   37.39    9.12
   9   1   7    6.18    3.92
   9   2 -13   14.47    5.63
   9   2 -12   21.65    7.48
   9   2 -11   -6.94    4.06
   9   2 -10   -0.41    1.94
   9   2  -9    5.16    2.95
   9   2  -8   30.24    7.25
   9   2  -7   31.09    6.91
   9   2  -7   33.96    8.83
   9   2  -6    7.65    3.17
   9   2  -6    4.66    3.82
   9   2  -5    5.72    2.91
   9   2  -4  100.61   14.10
   9   2  -3   58.01   10.69
   9   2  -2   22.57    6.53
   9   2  -1   18.06    6.35
   9   2   0   31.42    7.42
   9   2   1   59.03   10.68
   9   2   2   10.02    4.03
   9   2   3    4.38    3.03
   9   2   4   71.82   12.07
   9   2   5   18.48    6.67
   9   2   6   32.73    8.73
   9   3 -13   34.43    9.67
   9   3 -12   53.45   11.94
   9   3 -11   13.18    4.53
   9   3 -10    9.97    5.06
   9   3  -9   32.61    8.26
   9   3  -8    1.89    1.35
   9   3  -8    4.73    2.64
   9   3  -7   -1.17    2.31
   9   3  -6   -2.29    1.83
   9   3  -5   27.51    7.59
   9   3  -4   91.67   13.56
   9   3  -3   24.21    6.74
   9   3  -2   11.36    4.99
   9   3  -1  149.79   16.89
   9   3   0    2.54    2.54
   9   3   1    3.47    3.07
   9   3   2   10.37    4.77
   9   3   3   35.35    8.69
   9   3   4   10.76    4.46
   9   3   5  105.20   15.81
   9   4 -12    4.94    2.35
   9   4 -11   32.77    9.15
   9   4 -10    3.78    3.99
   9   4  -9   19.71    7.02
   9   4  -8   17.14    5.94
   9   4  -7   84.13   13.57
   9   4  -6  132.73   17.02
   9   4  -5   84.67   13.14
   9   4  -4   -0.85    1.66
   9   4  -3   82.97   12.84
   9   4  -2  103.45   14.09
   9   4  -1    0.99    1.36
   9   4   0   21.95    6.87
   9   4   1    3.73    2.79
   9   4   2   -0.08    1.16
   9   4   3    0.82    2.17
   9   4   4   77.51   13.46
   9   5 -10    1.94    1.42
   9   5  -9    0.09    1.33
   9   5  -8    6.37    4.21
   9   5  -7   52.57   10.80
   9   5  -6   36.09    8.61
   9   5  -5   41.90    9.33
   9   5  -4    1.95    2.21
   9   5  -3    1.78    0.95
   9   5  -2   42.43    8.87
   9   5  -1   18.44    6.14
   9   5   0   39.27    8.99
   9   5   1    1.81    1.71
   9   5   2   33.98    8.88
   9   5   3   98.91   15.26
   9   6  -9    6.79    3.60
   9   6  -8   19.99    6.94
   9   6  -7   16.31    5.60
   9   6  -6   10.36    4.93
   9   6  -5   15.24    5.40
   9   6  -4    1.81    2.45
   9   6  -3   33.83    8.08
   9   6  -2    2.49    3.05
   9   6  -1    2.44    2.63
   9   6   0  120.72   16.06
   9   6   1   20.94    6.49
   9   7  -7    9.87    4.73
   9   7  -6   -1.09    2.19
   9   7  -5    2.48    1.90
   9   7  -4   21.39    6.17
   9   7  -3    1.44    1.08
   9   7  -2   34.31    8.38
   9   7  -1    8.88    4.92
   9   7   0   29.42    7.95
  10  -7  -3   32.97    8.42
  10  -7  -2   -0.98    1.98
  10  -7  -1   53.94   10.23
  10  -7   0   45.93    9.37
  10  -7   1    2.39    2.40
  10  -7   2    2.17    1.12
  10  -7   3    7.65    3.68
  10  -6  -5   19.90    7.06
  10  -6  -4    4.56    3.11
  10  -6  -3   47.63   10.15
  10  -6  -2    0.70    1.37
  10  -6  -1   40.53    9.10
  10  -6   0   17.49    5.73
  10  -6   1   -9.91    4.28
  10  -6   2   50.47    9.96
  10  -6   3  101.65   14.00
  10  -6   4   -0.08    1.51
  10  -6   5   22.55    6.70
  10  -6   6   21.67    6.72
  10  -5  -5    4.54    4.01
  10  -5  -4    5.16    3.48
  10  -5  -3   13.67    5.86
  10  -5  -2   15.45    5.40
  10  -5  -1   -3.82    3.06
  10  -5   0    6.74    3.93
  10  -5   1   -1.80    1.65
  10  -5   2   14.46    5.56
  10  -5   3    4.75    2.86
  10  -5   4   23.58    6.99
  10  -5   5    2.57    2.95
  10  -5   6    6.75    3.95
  10  -4  -6   79.63   14.81
  10  -4  -5   36.30    9.42
  10  -4  -4   29.23    8.35
  10  -4  -3   -1.30    1.61
  10  -4  -2   31.53    8.22
  10  -4  -1   59.72   11.12
  10  -4   0   15.57    5.39
  10  -4   1   70.77   11.63
  10  -4   2    7.94    3.85
  10  -4   3   16.95    5.69
  10  -4   4   67.21   11.53
  10  -4   5   29.05    7.62
  10  -4   6   28.64    8.04
  10  -3  -6   47.74   11.84
  10  -3  -5   76.16   14.05
  10  -3  -4    2.11    2.46
  10  -3  -3    2.99    1.13
  10  -3  -2    2.08    0.89
  10  -3  -1   35.74    8.59
  10  -3   0   10.55    4.48
  10  -3   1   17.13    5.81
  10  -3   2    0.65    1.18
  10  -3   3   34.72    8.24
  10  -3   4   15.82    5.56
  10  -3   5   13.00    5.08
  10  -3   6    7.58    4.42
  10  -2 -10    8.60    4.19
  10  -2  -9   17.96    5.66
  10  -2  -6   60.88   13.02
  10  -2  -5  188.24   22.04
  10  -2  -4   33.44    8.83
  10  -2  -3   -0.41    1.39
  10  -2  -2   -2.87    3.71
  10  -2  -1   73.21   12.57
  10  -2   0    4.03    2.89
  10  -2   1   -3.01    2.22
  10  -2   2   -7.06    3.72
  10  -2   3   22.83    6.93
  10  -2   4   -0.31    1.26
  10  -2   5   24.20    7.50
  10  -1 -11   13.34    5.60
  10  -1  -7    1.28    2.76
  10  -1  -6   16.89    6.98
  10  -1  -5   19.42    7.39
  10  -1  -4   47.12   10.83
  10  -1  -3   97.02   14.52
  10  -1  -2   72.46   12.61
  10  -1  -1    4.80    3.64
  10  -1   0   53.24   10.43
  10  -1   1    2.35    2.76
  10  -1   2    0.69    2.50
  10  -1   3   -1.02    3.02
  10  -1   4   53.30   10.67
  10  -1   5   56.29   11.25
  10   0  -7   17.69    6.99
  10   0  -6   60.60   12.75
  10   0  -5    7.38    4.60
  10   0  -4   15.62    5.89
  10   0  -3   32.51    8.39
  10   0  -2    3.06    2.22
  10   0  -1    5.63    3.28
  10   0   0    1.58    2.60
  10   0   1    2.81    2.44
  10   0   2   27.69    7.45
  10   0   3   -0.50    2.49
  10   0   4    3.21    3.27
  10   1  -7   25.41    8.84
  10   1  -6   10.12    4.97
  10   1  -5   26.92    7.88
  10   1  -4   16.03    6.55
  10   1  -3   43.61    9.75
  10   1  -2   48.38   10.44
  10   1  -1    1.42    3.16
  10   1   0   63.36   11.56
  10   1   1   -1.10    2.74
  10   1   2    2.92    2.22
  10   1   3    0.80    1.59
  10   2  -7   60.02   12.74
  10   2  -6   27.39    8.19
  10   2  -5    2.47    3.46
  10   2  -4  117.72   16.68
  10   2  -3   23.83    7.27
  10   2  -2   43.17    9.70
  10   2  -1   89.17   13.83
  10   2   0    8.64    4.37
  10   2   1   19.04    6.09
  10   2   2    2.22    2.69
  10   3  -6   90.78   15.28
  10   3  -5   34.60    9.20
  10   3  -4    5.70    3.61
  10   3  -3   63.76   11.92
  10   3  -2   26.34    7.69
  10   3  -1   32.98    8.59
  10   3   0   -1.43    1.66
  10   4  -5   17.49    6.23
  10   4  -4    3.85    3.70
  10   4  -3   56.64   11.21
  10   4  -2    1.37    0.86
   0   0   0    0.00    0.00


TITL meo-c in P-1
REM P-1 (#2 in standard setting)
CELL 0.71073   8.559569   9.220427  13.940125 101.7024  94.4058  95.2494
ZERR    5.00   0.000470   0.000530   0.000829   0.0049   0.0047   0.0046
LATT  1
SFAC C H N O
UNIT 55.00 50.00 5.00 5.00
TREF
HKLF 4
END
_computing_structure_solution     'SHELXT 2018/2 (Sheldrick, 2018)'
;
_shelx_hkl_checksum                29994
_olex2_submission_special_instructions  'No special instructions were received'
_oxdiff_exptl_absorpt_empirical_details
;
Empirical correction (ABSPACK) includes:
- Absorption correction using spherical harmonics
- Frame scaling
;
_oxdiff_exptl_absorpt_empirical_full_max  4.577
_oxdiff_exptl_absorpt_empirical_full_min  0.690
