# Supplementary material for: Chromene-based BioAIEgens: ‘in-water’ synthesis, regiostructure-dependent fluorescence and ER-specific imaging
Source: Natl Sci Rev. 2023 Sep 4;10(11):nwad233. doi: 10.1093/nsr/nwad233 (PMC10769509; doi:10.1093/nsr/nwad233)
Supplement: nwad233_Supplemental_Files [file nwad233_supplemental_files.zip › Me.cif]

data_Me
_audit_creation_date               2020-10-24
_audit_creation_method
;
Olex2 1.3-alpha
(compiled 2020.09.11 svn.r3730fd0d for OlexSys, GUI svn.r6159)
;
_shelx_SHELXL_version_number       '2018/3'
_audit_contact_author_address      ?
_audit_contact_author_email        ?
_audit_contact_author_name         ''
_audit_contact_author_phone        ?
_publ_contact_author_id_orcid      ?
_publ_section_references
;
Dolomanov, O.V., Bourhis, L.J., Gildea, R.J, Howard, J.A.K. & Puschmann, H.
 (2009), J. Appl. Cryst. 42, 339-341.

Sheldrick, G.M. (2015). Acta Cryst. A71, 3-8.

Sheldrick, G.M. (2015). Acta Cryst. C71, 3-8.
;
_chemical_name_common              ?
_chemical_name_systematic          ?
_chemical_formula_moiety           'C25 H23 N O4 S'
_chemical_formula_sum              'C25 H23 N O4 S'
_chemical_formula_weight           433.50
_chemical_melting_point            ?
loop_
  _atom_type_symbol
  _atom_type_description
  _atom_type_scat_dispersion_real
  _atom_type_scat_dispersion_imag
  _atom_type_scat_source
 'C' 'C' 0.0181 0.0091 'International Tables Vol C Tables 4.2.6.8 and 6.1.1.4'
 'H' 'H' 0.0000 0.0000 'International Tables Vol C Tables 4.2.6.8 and 6.1.1.4'
 'N' 'N' 0.0311 0.0180 'International Tables Vol C Tables 4.2.6.8 and 6.1.1.4'
 'O' 'O' 0.0492 0.0322 'International Tables Vol C Tables 4.2.6.8 and 6.1.1.4'
 'S' 'S' 0.3331 0.5567 'International Tables Vol C Tables 4.2.6.8 and 6.1.1.4'

_shelx_space_group_comment
;
The symmetry employed for this shelxl refinement is uniquely defined
by the following loop, which should always be used as a source of
symmetry information in preference to the above space-group names.
They are only intended as comments.
;
_space_group_crystal_system        'monoclinic'
_space_group_IT_number             14
_space_group_name_H-M_alt          'P 1 21/n 1'
_space_group_name_Hall             '-P 2yn'
loop_
  _space_group_symop_operation_xyz
 'x, y, z'
 '-x+1/2, y+1/2, -z+1/2'
 '-x, -y, -z'
 'x-1/2, -y-1/2, z-1/2'

_cell_length_a                     14.3853(3)
_cell_length_b                     5.36060(10)
_cell_length_c                     27.6817(5)
_cell_angle_alpha                  90
_cell_angle_beta                   92.126(2)
_cell_angle_gamma                  90
_cell_volume                       2133.17(7)
_cell_formula_units_Z              4
_cell_measurement_reflns_used      3812
_cell_measurement_temperature      150.00(10)
_cell_measurement_theta_max        73.5510
_cell_measurement_theta_min        3.3750
_shelx_estimated_absorpt_T_max     ?
_shelx_estimated_absorpt_T_min     ?
_exptl_absorpt_coefficient_mu      1.617
_exptl_absorpt_correction_T_max    1.00000
_exptl_absorpt_correction_T_min    0.38197
_exptl_absorpt_correction_type     multi-scan
_exptl_absorpt_process_details
;
CrysAlisPro 1.171.38.43f (Rigaku Oxford Diffraction, 2015)
Empirical absorption correction using spherical harmonics,
 implemented in SCALE3 ABSPACK scaling algorithm.
;
_exptl_absorpt_special_details     ?
_exptl_crystal_colour              colourless
_exptl_crystal_colour_primary      colourless
_exptl_crystal_density_diffrn      1.350
_exptl_crystal_density_meas        ?
_exptl_crystal_density_method      ?
_exptl_crystal_description         block
_exptl_crystal_F_000               912
_exptl_crystal_size_max            0.13
_exptl_crystal_size_mid            0.11
_exptl_crystal_size_min            0.09
_exptl_transmission_factor_max     ?
_exptl_transmission_factor_min     ?
_diffrn_reflns_av_R_equivalents    0.0294
_diffrn_reflns_av_unetI/netI       0.0416
_diffrn_reflns_Laue_measured_fraction_full  0.999
_diffrn_reflns_Laue_measured_fraction_max  0.968
_diffrn_reflns_limit_h_max         17
_diffrn_reflns_limit_h_min         -17
_diffrn_reflns_limit_k_max         4
_diffrn_reflns_limit_k_min         -6
_diffrn_reflns_limit_l_max         23
_diffrn_reflns_limit_l_min         -34
_diffrn_reflns_number              7364
_diffrn_reflns_point_group_measured_fraction_full  0.999
_diffrn_reflns_point_group_measured_fraction_max  0.968
_diffrn_reflns_theta_full          67.684
_diffrn_reflns_theta_max           73.676
_diffrn_reflns_theta_min           3.195
_diffrn_ambient_environment        N~2~
_diffrn_ambient_temperature        150.00(10)
_diffrn_detector                   'CCD plate'
_diffrn_detector_area_resol_mean   5.2684
_diffrn_detector_type              AtlasS2
_diffrn_measured_fraction_theta_full  0.999
_diffrn_measured_fraction_theta_max  0.968
_diffrn_measurement_details
;
List of Runs (angles in degrees, time in seconds):

  # Type    Start    End  Width  t~exp~   \w     \q     \k     \f   Frames
--------------------------------------------------------------------------
  1  \w    -31.00   0.00   1.00    1.00    --   40.73 -37.00   0.00   31
  2  \w     46.00  80.00   1.00    1.00    --   40.73 -99.00 -90.00   34
  3  \w     44.00  99.00   1.00    1.50    --  107.58 -77.00 -90.00   55
  4  \w     44.00 122.00   1.00    1.50    --  107.58-125.00-120.00   78
  5  \w     31.00  57.00   1.00    1.50    --  107.58 -30.00 120.00   26
  6  \w     88.00 127.00   1.00    1.50    --  107.58 -30.00 120.00   39
  7  \w    138.00 177.00   1.00    1.50    --  107.58  45.00  60.00   39
  8  \w    102.00 164.00   1.00    1.50    --  107.58 125.00 -90.00   62
  9  \w     84.00 174.00   1.00    1.50    --  107.58  45.00   0.00   90
 10  \w    -62.00  29.00   1.00    1.00    --  -40.73  57.00 -60.00   91
 11  \w   -114.00 -20.00   1.00    1.00    --  -40.73 -37.00 150.00   94
;
_diffrn_measurement_device         'four-circle diffractometer'
_diffrn_measurement_device_type    'SuperNova, Dual, Cu at zero, AtlasS2'
_diffrn_measurement_method         '\w scans'
_diffrn_orient_matrix_type        
 'CrysAlisPro convention (1999,Acta A55,543-557)'
_diffrn_orient_matrix_UB_11        0.0807256000
_diffrn_orient_matrix_UB_12        0.1221226000
_diffrn_orient_matrix_UB_13        0.0295021000
_diffrn_orient_matrix_UB_21        -0.0332706000
_diffrn_orient_matrix_UB_22        -0.1275144000
_diffrn_orient_matrix_UB_23        0.0461438000
_diffrn_orient_matrix_UB_31        0.0621679000
_diffrn_orient_matrix_UB_32        -0.2266894000
_diffrn_orient_matrix_UB_33        -0.0100938000
_diffrn_radiation_monochromator    mirror
_diffrn_radiation_probe            x-ray
_diffrn_radiation_type             'Cu K\a'
_diffrn_radiation_wavelength       1.54184
_diffrn_source                     'micro-focus sealed X-ray tube'
_diffrn_source_type                'SuperNova (Cu) X-ray Source'
_reflns_Friedel_coverage           0.000
_reflns_Friedel_fraction_full      .
_reflns_Friedel_fraction_max       .
_reflns_number_gt                  3585
_reflns_number_total               4173
_reflns_odcompleteness_completeness  99.95
_reflns_odcompleteness_iscentric   1
_reflns_odcompleteness_theta       66.97
_reflns_special_details
;
 Reflections were merged by SHELXL according to the crystal
 class for the calculation of statistics and refinement.
 
 _reflns_Friedel_fraction is defined as the number of unique
 Friedel pairs measured divided by the number that would be
 possible theoretically, ignoring centric projections and
 systematic absences.
;
_reflns_threshold_expression       'I > 2\s(I)'
_computing_cell_refinement         'CrysAlisPro 1.171.38.43f (Rigaku OD, 2015)'
_computing_data_collection         'CrysAlisPro 1.171.38.43f (Rigaku OD, 2015)'
_computing_data_reduction          'CrysAlisPro 1.171.38.43f (Rigaku OD, 2015)'
_computing_molecular_graphics      'Olex2 1.3-alpha (Dolomanov et al., 2009)'
_computing_publication_material    'Olex2 1.3-alpha (Dolomanov et al., 2009)'
_computing_structure_refinement    'SHELXL 2018/3 (Sheldrick, 2015)'
_computing_structure_solution      'SHELXT 2018/2 (Sheldrick, 2018)'
_refine_diff_density_max           0.243
_refine_diff_density_min           -0.484
_refine_diff_density_rms           0.059
_refine_ls_extinction_coef         .
_refine_ls_extinction_method       none
_refine_ls_goodness_of_fit_ref     1.037
_refine_ls_hydrogen_treatment      constr
_refine_ls_matrix_type             full
_refine_ls_number_parameters       282
_refine_ls_number_reflns           4173
_refine_ls_number_restraints       0
_refine_ls_R_factor_all            0.0478
_refine_ls_R_factor_gt             0.0405
_refine_ls_restrained_S_all        1.037
_refine_ls_shift/su_max            0.001
_refine_ls_shift/su_mean           0.000
_refine_ls_structure_factor_coef   Fsqd
_refine_ls_weighting_details      
 'w=1/[\s^2^(Fo^2^)+(0.0517P)^2^+0.6270P] where P=(Fo^2^+2Fc^2^)/3'
_refine_ls_weighting_scheme        calc
_refine_ls_wR_factor_gt            0.1010
_refine_ls_wR_factor_ref           0.1072
_refine_special_details            ?
_olex2_refinement_description
;
1. Fixed Uiso
 At 1.2 times of:
  All C(H) groups, All C(H,H) groups
 At 1.5 times of:
  All C(H,H,H) groups
2.a Secondary CH2 refined with riding coordinates:
 C9(H9A,H9B), C18(H18A,H18B)
2.b Aromatic/amide H refined with riding coordinates:
 C2(H2), C3(H3), C5(H5), C7(H7), C12(H12), C13(H13), C15(H15), C16(H16),
 C20(H20), C21(H21), C22(H22), C23(H23), C24(H24)
2.c Idealised Me refined as rotating group:
 C17(H17A,H17B,H17C), C25(H25A,H25B,H25C)
;
_atom_sites_solution_hydrogens     geom
_atom_sites_solution_primary       dual
_atom_sites_solution_secondary     ?
loop_
  _atom_site_label
  _atom_site_type_symbol
  _atom_site_fract_x
  _atom_site_fract_y
  _atom_site_fract_z
  _atom_site_U_iso_or_equiv
  _atom_site_adp_type
  _atom_site_occupancy
  _atom_site_site_symmetry_order
  _atom_site_calc_flag
  _atom_site_refinement_flags_posn
  _atom_site_refinement_flags_adp
  _atom_site_refinement_flags_occupancy
  _atom_site_disorder_assembly
  _atom_site_disorder_group
 S1 S 0.49562(3) 0.18951(8) 0.66973(2) 0.02196(12) Uani 1 1 d . . . . .
 O1 O 0.38258(9) 1.0350(2) 0.52388(4) 0.0265(3) Uani 1 1 d . . . . .
 O2 O 0.52310(8) 0.3982(2) 0.57809(4) 0.0246(3) Uani 1 1 d . . . . .
 O3 O 0.49924(9) -0.0377(2) 0.64293(5) 0.0294(3) Uani 1 1 d . . . . .
 O4 O 0.46239(9) 0.1842(3) 0.71791(4) 0.0310(3) Uani 1 1 d . . . . .
 N1 N 0.42406(9) 0.3905(3) 0.64002(5) 0.0193(3) Uani 1 1 d . . . . .
 C1 C 0.29710(13) 0.9759(3) 0.50366(6) 0.0247(4) Uani 1 1 d . . . . .
 C2 C 0.25617(15) 1.1366(4) 0.46992(6) 0.0343(4) Uani 1 1 d . . . . .
 H2 H 0.287298 1.278914 0.460117 0.041 Uiso 1 1 calc R U . . .
 C3 C 0.16782(15) 1.0812(4) 0.45103(7) 0.0384(5) Uani 1 1 d . . . . .
 H3 H 0.140364 1.188309 0.428249 0.046 Uiso 1 1 calc R U . . .
 C4 C 0.11902(14) 0.8710(4) 0.46501(7) 0.0352(5) Uani 1 1 d . . . . .
 C5 C 0.16115(13) 0.7154(4) 0.49955(6) 0.0299(4) Uani 1 1 d . . . . .
 H5 H 0.129311 0.575137 0.509760 0.036 Uiso 1 1 calc R U . . .
 C6 C 0.24990(12) 0.7642(3) 0.51926(6) 0.0232(4) Uani 1 1 d . . . . .
 C7 C 0.29656(12) 0.6066(3) 0.55579(6) 0.0224(3) Uani 1 1 d . . . . .
 H7 H 0.263209 0.488245 0.572555 0.027 Uiso 1 1 calc R U . . .
 C8 C 0.38798(11) 0.6353(3) 0.56475(5) 0.0195(3) Uani 1 1 d . . . . .
 C9 C 0.43984(12) 0.8208(3) 0.53504(6) 0.0231(4) Uani 1 1 d . . . . .
 H9A H 0.495821 0.873459 0.552812 0.028 Uiso 1 1 calc R U . . .
 H9B H 0.458167 0.742474 0.505265 0.028 Uiso 1 1 calc R U . . .
 C10 C 0.44958(11) 0.4673(3) 0.59411(5) 0.0195(3) Uani 1 1 d . . . . .
 C11 C 0.60634(11) 0.3293(3) 0.67207(6) 0.0216(3) Uani 1 1 d . . . . .
 C12 C 0.67653(12) 0.2334(4) 0.64463(6) 0.0284(4) Uani 1 1 d . . . . .
 H12 H 0.665227 0.098084 0.624231 0.034 Uiso 1 1 calc R U . . .
 C13 C 0.76382(13) 0.3423(4) 0.64804(7) 0.0313(4) Uani 1 1 d . . . . .
 H13 H 0.811491 0.277455 0.630034 0.038 Uiso 1 1 calc R U . . .
 C14 C 0.78151(12) 0.5468(4) 0.67792(6) 0.0276(4) Uani 1 1 d . . . . .
 C15 C 0.70939(13) 0.6407(4) 0.70484(6) 0.0282(4) Uani 1 1 d . . . . .
 H15 H 0.720152 0.777668 0.724904 0.034 Uiso 1 1 calc R U . . .
 C16 C 0.62188(13) 0.5327(3) 0.70211(6) 0.0259(4) Uani 1 1 d . . . . .
 H16 H 0.574124 0.596017 0.720240 0.031 Uiso 1 1 calc R U . . .
 C17 C 0.87709(13) 0.6642(5) 0.68161(7) 0.0395(5) Uani 1 1 d . . . . .
 H17A H 0.872213 0.839144 0.674559 0.059 Uiso 1 1 calc R U . . .
 H17B H 0.916616 0.586071 0.658870 0.059 Uiso 1 1 calc R U . . .
 H17C H 0.903121 0.641877 0.713758 0.059 Uiso 1 1 calc R U . . .
 C18 C 0.34810(11) 0.5034(3) 0.66695(6) 0.0211(3) Uani 1 1 d . . . . .
 H18A H 0.329947 0.658980 0.651409 0.025 Uiso 1 1 calc R U . . .
 H18B H 0.371291 0.542416 0.699420 0.025 Uiso 1 1 calc R U . . .
 C19 C 0.26295(11) 0.3394(3) 0.67023(6) 0.0200(3) Uani 1 1 d . . . . .
 C20 C 0.19585(12) 0.4040(3) 0.70331(6) 0.0250(4) Uani 1 1 d . . . . .
 H20 H 0.204839 0.543526 0.722911 0.030 Uiso 1 1 calc R U . . .
 C21 C 0.11630(12) 0.2620(4) 0.70707(6) 0.0285(4) Uani 1 1 d . . . . .
 H21 H 0.071801 0.307305 0.728963 0.034 Uiso 1 1 calc R U . . .
 C22 C 0.10240(12) 0.0520(4) 0.67833(7) 0.0300(4) Uani 1 1 d . . . . .
 H22 H 0.049367 -0.045137 0.681354 0.036 Uiso 1 1 calc R U . . .
 C23 C 0.16798(12) -0.0117(3) 0.64516(7) 0.0278(4) Uani 1 1 d . . . . .
 H23 H 0.158562 -0.150925 0.625527 0.033 Uiso 1 1 calc R U . . .
 C24 C 0.24788(12) 0.1313(3) 0.64104(6) 0.0221(3) Uani 1 1 d . . . . .
 H24 H 0.291547 0.087533 0.618592 0.027 Uiso 1 1 calc R U . . .
 C25 C 0.02357(15) 0.8113(6) 0.44327(8) 0.0520(7) Uani 1 1 d . . . . .
 H25A H 0.018990 0.635406 0.437159 0.078 Uiso 1 1 calc R U . . .
 H25B H 0.014144 0.900922 0.413463 0.078 Uiso 1 1 calc R U . . .
 H25C H -0.022988 0.859800 0.465396 0.078 Uiso 1 1 calc R U . . .

loop_
  _atom_site_aniso_label
  _atom_site_aniso_U_11
  _atom_site_aniso_U_22
  _atom_site_aniso_U_33
  _atom_site_aniso_U_23
  _atom_site_aniso_U_13
  _atom_site_aniso_U_12
 S1 0.0227(2) 0.0218(2) 0.0212(2) 0.00398(15) -0.00225(15) -0.00258(16)
 O1 0.0324(7) 0.0200(6) 0.0269(6) 0.0031(5) -0.0006(5) -0.0030(5)
 O2 0.0224(6) 0.0311(7) 0.0203(5) -0.0007(5) 0.0019(5) 0.0025(5)
 O3 0.0322(7) 0.0179(6) 0.0375(7) 0.0009(5) -0.0075(5) -0.0024(5)
 O4 0.0288(7) 0.0417(8) 0.0226(6) 0.0108(5) 0.0007(5) -0.0041(6)
 N1 0.0176(7) 0.0222(7) 0.0182(6) 0.0019(5) 0.0007(5) -0.0005(6)
 C1 0.0314(9) 0.0239(9) 0.0188(7) -0.0014(6) 0.0001(7) 0.0047(7)
 C2 0.0509(12) 0.0277(10) 0.0241(8) 0.0036(7) 0.0000(8) 0.0095(9)
 C3 0.0501(12) 0.0419(12) 0.0226(8) 0.0000(8) -0.0058(8) 0.0226(10)
 C4 0.0319(10) 0.0492(12) 0.0242(8) -0.0069(8) -0.0039(7) 0.0142(9)
 C5 0.0263(9) 0.0371(11) 0.0263(8) -0.0034(8) -0.0002(7) 0.0052(8)
 C6 0.0255(9) 0.0246(8) 0.0196(7) -0.0010(7) 0.0008(6) 0.0042(7)
 C7 0.0252(9) 0.0222(8) 0.0197(7) 0.0013(6) 0.0013(6) 0.0004(7)
 C8 0.0231(8) 0.0187(8) 0.0167(7) -0.0001(6) 0.0017(6) -0.0014(6)
 C9 0.0249(9) 0.0235(8) 0.0209(8) 0.0037(6) 0.0019(6) -0.0008(7)
 C10 0.0212(8) 0.0198(8) 0.0175(7) -0.0010(6) 0.0003(6) -0.0042(7)
 C11 0.0201(8) 0.0242(8) 0.0202(7) 0.0026(6) -0.0022(6) -0.0019(7)
 C12 0.0266(9) 0.0318(10) 0.0267(8) -0.0062(7) -0.0012(7) 0.0005(8)
 C13 0.0231(9) 0.0423(11) 0.0286(9) -0.0047(8) 0.0023(7) 0.0029(8)
 C14 0.0235(9) 0.0352(10) 0.0237(8) 0.0054(7) -0.0039(7) -0.0044(8)
 C15 0.0286(9) 0.0284(9) 0.0272(8) -0.0041(7) -0.0039(7) -0.0036(8)
 C16 0.0266(9) 0.0263(9) 0.0247(8) -0.0016(7) 0.0002(7) 0.0023(7)
 C17 0.0262(10) 0.0549(14) 0.0369(10) 0.0022(10) -0.0043(8) -0.0104(9)
 C18 0.0244(8) 0.0209(8) 0.0182(7) -0.0010(6) 0.0048(6) -0.0018(7)
 C19 0.0211(8) 0.0208(8) 0.0181(7) 0.0037(6) 0.0010(6) 0.0004(7)
 C20 0.0281(9) 0.0259(9) 0.0211(8) -0.0001(7) 0.0038(7) 0.0017(7)
 C21 0.0233(9) 0.0362(10) 0.0266(8) 0.0037(8) 0.0073(7) 0.0033(8)
 C22 0.0199(9) 0.0344(10) 0.0357(9) 0.0075(8) 0.0021(7) -0.0036(8)
 C23 0.0267(9) 0.0244(9) 0.0320(9) -0.0009(7) -0.0009(7) -0.0031(7)
 C24 0.0225(8) 0.0213(8) 0.0227(8) 0.0009(6) 0.0035(6) 0.0010(7)
 C25 0.0346(12) 0.0818(19) 0.0387(11) -0.0066(12) -0.0118(9) 0.0179(12)

_geom_special_details
;
 All esds (except the esd in the dihedral angle between two l.s. planes)
 are estimated using the full covariance matrix.  The cell esds are taken
 into account individually in the estimation of esds in distances, angles
 and torsion angles; correlations between esds in cell parameters are only
 used when they are defined by crystal symmetry.  An approximate (isotropic)
 treatment of cell esds is used for estimating esds involving l.s. planes.
;
loop_
  _geom_bond_atom_site_label_1
  _geom_bond_atom_site_label_2
  _geom_bond_distance
  _geom_bond_site_symmetry_2
  _geom_bond_publ_flag
 S1 O3 1.4279(13) . ?
 S1 O4 1.4336(12) . ?
 S1 N1 1.6834(14) . ?
 S1 C11 1.7593(17) . ?
 O1 C1 1.369(2) . ?
 O1 C9 1.440(2) . ?
 O2 C10 1.219(2) . ?
 N1 C10 1.3980(19) . ?
 N1 C18 1.475(2) . ?
 C1 C2 1.386(2) . ?
 C1 C6 1.399(3) . ?
 C2 H2 0.9300 . ?
 C2 C3 1.388(3) . ?
 C3 H3 0.9300 . ?
 C3 C4 1.390(3) . ?
 C4 C5 1.391(3) . ?
 C4 C25 1.513(3) . ?
 C5 H5 0.9300 . ?
 C5 C6 1.394(2) . ?
 C6 C7 1.462(2) . ?
 C7 H7 0.9300 . ?
 C7 C8 1.338(2) . ?
 C8 C9 1.506(2) . ?
 C8 C10 1.484(2) . ?
 C9 H9A 0.9700 . ?
 C9 H9B 0.9700 . ?
 C11 C12 1.385(2) . ?
 C11 C16 1.384(2) . ?
 C12 H12 0.9300 . ?
 C12 C13 1.385(3) . ?
 C13 H13 0.9300 . ?
 C13 C14 1.391(3) . ?
 C14 C15 1.394(3) . ?
 C14 C17 1.512(3) . ?
 C15 H15 0.9300 . ?
 C15 C16 1.385(3) . ?
 C16 H16 0.9300 . ?
 C17 H17A 0.9600 . ?
 C17 H17B 0.9600 . ?
 C17 H17C 0.9600 . ?
 C18 H18A 0.9700 . ?
 C18 H18B 0.9700 . ?
 C18 C19 1.513(2) . ?
 C19 C20 1.399(2) . ?
 C19 C24 1.389(2) . ?
 C20 H20 0.9300 . ?
 C20 C21 1.382(3) . ?
 C21 H21 0.9300 . ?
 C21 C22 1.389(3) . ?
 C22 H22 0.9300 . ?
 C22 C23 1.383(3) . ?
 C23 H23 0.9300 . ?
 C23 C24 1.390(2) . ?
 C24 H24 0.9300 . ?
 C25 H25A 0.9600 . ?
 C25 H25B 0.9600 . ?
 C25 H25C 0.9600 . ?

loop_
  _geom_angle_atom_site_label_1
  _geom_angle_atom_site_label_2
  _geom_angle_atom_site_label_3
  _geom_angle
  _geom_angle_site_symmetry_1
  _geom_angle_site_symmetry_3
  _geom_angle_publ_flag
 O3 S1 O4 119.09(8) . . ?
 O3 S1 N1 108.99(7) . . ?
 O3 S1 C11 109.38(8) . . ?
 O4 S1 N1 104.38(7) . . ?
 O4 S1 C11 107.88(8) . . ?
 N1 S1 C11 106.37(8) . . ?
 C1 O1 C9 113.64(13) . . ?
 C10 N1 S1 117.15(11) . . ?
 C10 N1 C18 124.26(14) . . ?
 C18 N1 S1 117.82(11) . . ?
 O1 C1 C2 118.97(17) . . ?
 O1 C1 C6 120.02(15) . . ?
 C2 C1 C6 120.90(18) . . ?
 C1 C2 H2 120.6 . . ?
 C1 C2 C3 118.74(19) . . ?
 C3 C2 H2 120.6 . . ?
 C2 C3 H3 118.9 . . ?
 C2 C3 C4 122.23(18) . . ?
 C4 C3 H3 118.9 . . ?
 C3 C4 C5 117.76(19) . . ?
 C3 C4 C25 121.4(2) . . ?
 C5 C4 C25 120.8(2) . . ?
 C4 C5 H5 119.1 . . ?
 C4 C5 C6 121.72(19) . . ?
 C6 C5 H5 119.1 . . ?
 C1 C6 C7 117.82(16) . . ?
 C5 C6 C1 118.63(16) . . ?
 C5 C6 C7 123.54(17) . . ?
 C6 C7 H7 120.5 . . ?
 C8 C7 C6 119.01(16) . . ?
 C8 C7 H7 120.5 . . ?
 C7 C8 C9 118.55(15) . . ?
 C7 C8 C10 126.48(15) . . ?
 C10 C8 C9 113.70(14) . . ?
 O1 C9 C8 110.66(13) . . ?
 O1 C9 H9A 109.5 . . ?
 O1 C9 H9B 109.5 . . ?
 C8 C9 H9A 109.5 . . ?
 C8 C9 H9B 109.5 . . ?
 H9A C9 H9B 108.1 . . ?
 O2 C10 N1 120.11(15) . . ?
 O2 C10 C8 119.55(14) . . ?
 N1 C10 C8 120.33(14) . . ?
 C12 C11 S1 119.96(14) . . ?
 C16 C11 S1 118.90(13) . . ?
 C16 C11 C12 121.13(16) . . ?
 C11 C12 H12 120.5 . . ?
 C13 C12 C11 118.95(17) . . ?
 C13 C12 H12 120.5 . . ?
 C12 C13 H13 119.4 . . ?
 C12 C13 C14 121.21(17) . . ?
 C14 C13 H13 119.4 . . ?
 C13 C14 C15 118.63(17) . . ?
 C13 C14 C17 120.93(17) . . ?
 C15 C14 C17 120.44(18) . . ?
 C14 C15 H15 119.6 . . ?
 C16 C15 C14 120.84(17) . . ?
 C16 C15 H15 119.6 . . ?
 C11 C16 C15 119.23(16) . . ?
 C11 C16 H16 120.4 . . ?
 C15 C16 H16 120.4 . . ?
 C14 C17 H17A 109.5 . . ?
 C14 C17 H17B 109.5 . . ?
 C14 C17 H17C 109.5 . . ?
 H17A C17 H17B 109.5 . . ?
 H17A C17 H17C 109.5 . . ?
 H17B C17 H17C 109.5 . . ?
 N1 C18 H18A 108.7 . . ?
 N1 C18 H18B 108.7 . . ?
 N1 C18 C19 114.11(14) . . ?
 H18A C18 H18B 107.6 . . ?
 C19 C18 H18A 108.7 . . ?
 C19 C18 H18B 108.7 . . ?
 C20 C19 C18 118.38(15) . . ?
 C24 C19 C18 122.72(14) . . ?
 C24 C19 C20 118.89(16) . . ?
 C19 C20 H20 119.8 . . ?
 C21 C20 C19 120.42(17) . . ?
 C21 C20 H20 119.8 . . ?
 C20 C21 H21 119.8 . . ?
 C20 C21 C22 120.38(16) . . ?
 C22 C21 H21 119.8 . . ?
 C21 C22 H22 120.2 . . ?
 C23 C22 C21 119.55(17) . . ?
 C23 C22 H22 120.2 . . ?
 C22 C23 H23 119.9 . . ?
 C22 C23 C24 120.29(17) . . ?
 C24 C23 H23 119.9 . . ?
 C19 C24 C23 120.46(15) . . ?
 C19 C24 H24 119.8 . . ?
 C23 C24 H24 119.8 . . ?
 C4 C25 H25A 109.5 . . ?
 C4 C25 H25B 109.5 . . ?
 C4 C25 H25C 109.5 . . ?
 H25A C25 H25B 109.5 . . ?
 H25A C25 H25C 109.5 . . ?
 H25B C25 H25C 109.5 . . ?

loop_
  _geom_torsion_atom_site_label_1
  _geom_torsion_atom_site_label_2
  _geom_torsion_atom_site_label_3
  _geom_torsion_atom_site_label_4
  _geom_torsion
  _geom_torsion_site_symmetry_1
  _geom_torsion_site_symmetry_2
  _geom_torsion_site_symmetry_3
  _geom_torsion_site_symmetry_4
  _geom_torsion_publ_flag
 S1 N1 C10 O2 -3.4(2) . . . . ?
 S1 N1 C10 C8 177.24(12) . . . . ?
 S1 N1 C18 C19 -82.16(16) . . . . ?
 S1 C11 C12 C13 -178.26(14) . . . . ?
 S1 C11 C16 C15 178.76(13) . . . . ?
 O1 C1 C2 C3 -177.33(16) . . . . ?
 O1 C1 C6 C5 177.09(15) . . . . ?
 O1 C1 C6 C7 -2.5(2) . . . . ?
 O3 S1 N1 C10 -62.73(14) . . . . ?
 O3 S1 N1 C18 126.93(12) . . . . ?
 O3 S1 C11 C12 8.33(17) . . . . ?
 O3 S1 C11 C16 -170.79(13) . . . . ?
 O4 S1 N1 C10 169.03(12) . . . . ?
 O4 S1 N1 C18 -1.31(14) . . . . ?
 O4 S1 C11 C12 139.25(15) . . . . ?
 O4 S1 C11 C16 -39.86(16) . . . . ?
 N1 S1 C11 C12 -109.24(15) . . . . ?
 N1 S1 C11 C16 71.64(15) . . . . ?
 N1 C18 C19 C20 166.38(14) . . . . ?
 N1 C18 C19 C24 -15.1(2) . . . . ?
 C1 O1 C9 C8 -52.09(17) . . . . ?
 C1 C2 C3 C4 0.4(3) . . . . ?
 C1 C6 C7 C8 -15.0(2) . . . . ?
 C2 C1 C6 C5 1.1(3) . . . . ?
 C2 C1 C6 C7 -178.54(16) . . . . ?
 C2 C3 C4 C5 0.7(3) . . . . ?
 C2 C3 C4 C25 -178.79(19) . . . . ?
 C3 C4 C5 C6 -0.9(3) . . . . ?
 C4 C5 C6 C1 0.0(3) . . . . ?
 C4 C5 C6 C7 179.66(16) . . . . ?
 C5 C6 C7 C8 165.39(16) . . . . ?
 C6 C1 C2 C3 -1.3(3) . . . . ?
 C6 C7 C8 C9 -2.9(2) . . . . ?
 C6 C7 C8 C10 -169.17(15) . . . . ?
 C7 C8 C9 O1 35.7(2) . . . . ?
 C7 C8 C10 O2 131.59(18) . . . . ?
 C7 C8 C10 N1 -49.0(2) . . . . ?
 C9 O1 C1 C2 -146.91(16) . . . . ?
 C9 O1 C1 C6 37.0(2) . . . . ?
 C9 C8 C10 O2 -35.3(2) . . . . ?
 C9 C8 C10 N1 144.10(15) . . . . ?
 C10 N1 C18 C19 108.25(17) . . . . ?
 C10 C8 C9 O1 -156.30(13) . . . . ?
 C11 S1 N1 C10 55.10(14) . . . . ?
 C11 S1 N1 C18 -115.24(12) . . . . ?
 C11 C12 C13 C14 -0.8(3) . . . . ?
 C12 C11 C16 C15 -0.3(3) . . . . ?
 C12 C13 C14 C15 0.3(3) . . . . ?
 C12 C13 C14 C17 179.77(18) . . . . ?
 C13 C14 C15 C16 0.2(3) . . . . ?
 C14 C15 C16 C11 -0.2(3) . . . . ?
 C16 C11 C12 C13 0.8(3) . . . . ?
 C17 C14 C15 C16 -179.27(17) . . . . ?
 C18 N1 C10 O2 166.27(15) . . . . ?
 C18 N1 C10 C8 -13.1(2) . . . . ?
 C18 C19 C20 C21 179.02(15) . . . . ?
 C18 C19 C24 C23 -179.33(15) . . . . ?
 C19 C20 C21 C22 0.6(3) . . . . ?
 C20 C19 C24 C23 -0.8(2) . . . . ?
 C20 C21 C22 C23 -1.2(3) . . . . ?
 C21 C22 C23 C24 0.9(3) . . . . ?
 C22 C23 C24 C19 0.2(3) . . . . ?
 C24 C19 C20 C21 0.5(3) . . . . ?
 C25 C4 C5 C6 178.60(18) . . . . ?

_shelx_res_file
;
TITL me_a.res in P2(1)/n
    me.res
    created by SHELXL-2018/3 at 12:45:38 on 24-Oct-2020
REM Old TITL me in P2(1)/n
REM SHELXT solution in P2(1)/n: R1 0.114, Rweak 0.063, Alpha 0.031
REM <I/s> 0.556 for 462 systematic absences, Orientation as input
REM Formula found by SHELXT: C25 N O4 Cl
CELL 1.54184 14.3853 5.3606 27.6817 90 92.126 90
ZERR 4 0.0003 0.0001 0.0005 0 0.002 0
LATT 1
SYMM 0.5-X,0.5+Y,0.5-Z
SFAC C H N O S
UNIT 100 92 4 16 4

L.S. 20
PLAN  5
CONF
htab
BOND
list 4
MORE -1
BOND $H
fmap 2
acta
REM <olex2.extras>
REM <HklSrc "%.\\me.hkl">
REM </olex2.extras>

WGHT    0.051700    0.627000
FVAR       0.42407
S1    5    0.495621    0.189509    0.669733    11.00000    0.02267    0.02184 =
         0.02115    0.00398   -0.00225   -0.00258
O1    4    0.382584    1.034989    0.523877    11.00000    0.03239    0.02002 =
         0.02694    0.00313   -0.00059   -0.00305
O2    4    0.523098    0.398214    0.578091    11.00000    0.02243    0.03113 =
         0.02032   -0.00070    0.00190    0.00249
O3    4    0.499242   -0.037652    0.642931    11.00000    0.03219    0.01787 =
         0.03748    0.00092   -0.00754   -0.00243
O4    4    0.462390    0.184178    0.717911    11.00000    0.02881    0.04165 =
         0.02259    0.01076    0.00065   -0.00410
N1    3    0.424061    0.390469    0.640023    11.00000    0.01763    0.02223 =
         0.01819    0.00191    0.00074   -0.00050
C1    1    0.297103    0.975887    0.503657    11.00000    0.03144    0.02390 =
         0.01881   -0.00140    0.00011    0.00473
C2    1    0.256175    1.136623    0.469919    11.00000    0.05086    0.02769 =
         0.02413    0.00356    0.00003    0.00951
AFIX  43
H2    2    0.287298    1.278914    0.460117    11.00000   -1.20000
AFIX   0
C3    1    0.167821    1.081196    0.451030    11.00000    0.05009    0.04195 =
         0.02257    0.00000   -0.00584    0.02260
AFIX  43
H3    2    0.140364    1.188309    0.428249    11.00000   -1.20000
AFIX   0
C4    1    0.119018    0.871045    0.465015    11.00000    0.03194    0.04921 =
         0.02420   -0.00690   -0.00388    0.01418
C5    1    0.161155    0.715427    0.499549    11.00000    0.02628    0.03713 =
         0.02626   -0.00342   -0.00023    0.00517
AFIX  43
H5    2    0.129311    0.575137    0.509760    11.00000   -1.20000
AFIX   0
C6    1    0.249902    0.764247    0.519265    11.00000    0.02546    0.02460 =
         0.01957   -0.00099    0.00079    0.00423
C7    1    0.296562    0.606643    0.555790    11.00000    0.02524    0.02218 =
         0.01970    0.00132    0.00131    0.00036
AFIX  43
H7    2    0.263209    0.488245    0.572555    11.00000   -1.20000
AFIX   0
C8    1    0.387985    0.635260    0.564746    11.00000    0.02310    0.01874 =
         0.01667   -0.00006    0.00174   -0.00139
C9    1    0.439845    0.820764    0.535037    11.00000    0.02491    0.02355 =
         0.02089    0.00369    0.00186   -0.00085
AFIX  23
H9A   2    0.495821    0.873459    0.552812    11.00000   -1.20000
H9B   2    0.458167    0.742474    0.505265    11.00000   -1.20000
AFIX   0
C10   1    0.449578    0.467286    0.594109    11.00000    0.02119    0.01983 =
         0.01747   -0.00100    0.00028   -0.00416
C11   1    0.606344    0.329294    0.672068    11.00000    0.02012    0.02420 =
         0.02016    0.00264   -0.00224   -0.00193
C12   1    0.676533    0.233431    0.644629    11.00000    0.02661    0.03181 =
         0.02672   -0.00622   -0.00122    0.00049
AFIX  43
H12   2    0.665227    0.098084    0.624231    11.00000   -1.20000
AFIX   0
C13   1    0.763819    0.342276    0.648042    11.00000    0.02314    0.04229 =
         0.02858   -0.00466    0.00227    0.00288
AFIX  43
H13   2    0.811491    0.277455    0.630034    11.00000   -1.20000
AFIX   0
C14   1    0.781512    0.546827    0.677917    11.00000    0.02347    0.03523 =
         0.02371    0.00536   -0.00387   -0.00439
C15   1    0.709387    0.640720    0.704844    11.00000    0.02865    0.02837 =
         0.02716   -0.00410   -0.00389   -0.00363
AFIX  43
H15   2    0.720152    0.777668    0.724904    11.00000   -1.20000
AFIX   0
C16   1    0.621883    0.532662    0.702106    11.00000    0.02660    0.02629 =
         0.02466   -0.00155    0.00022    0.00233
AFIX  43
H16   2    0.574124    0.596017    0.720240    11.00000   -1.20000
AFIX   0
C17   1    0.877089    0.664192    0.681613    11.00000    0.02621    0.05493 =
         0.03691    0.00220   -0.00429   -0.01042
AFIX 137
H17A  2    0.872213    0.839144    0.674559    11.00000   -1.50000
H17B  2    0.916616    0.586071    0.658870    11.00000   -1.50000
H17C  2    0.903121    0.641877    0.713758    11.00000   -1.50000
AFIX   0
C18   1    0.348102    0.503350    0.666948    11.00000    0.02442    0.02094 =
         0.01821   -0.00098    0.00481   -0.00181
AFIX  23
H18A  2    0.329947    0.658980    0.651409    11.00000   -1.20000
H18B  2    0.371291    0.542416    0.699420    11.00000   -1.20000
AFIX   0
C19   1    0.262952    0.339374    0.670233    11.00000    0.02113    0.02077 =
         0.01809    0.00366    0.00097    0.00044
C20   1    0.195852    0.404039    0.703314    11.00000    0.02815    0.02585 =
         0.02112   -0.00006    0.00385    0.00169
AFIX  43
H20   2    0.204839    0.543526    0.722911    11.00000   -1.20000
AFIX   0
C21   1    0.116297    0.262007    0.707066    11.00000    0.02325    0.03622 =
         0.02661    0.00371    0.00729    0.00330
AFIX  43
H21   2    0.071801    0.307305    0.728963    11.00000   -1.20000
AFIX   0
C22   1    0.102398    0.052000    0.678325    11.00000    0.01991    0.03439 =
         0.03572    0.00751    0.00205   -0.00362
AFIX  43
H22   2    0.049367   -0.045137    0.681354    11.00000   -1.20000
AFIX   0
C23   1    0.167978   -0.011733    0.645157    11.00000    0.02674    0.02437 =
         0.03203   -0.00089   -0.00086   -0.00306
AFIX  43
H23   2    0.158562   -0.150925    0.625527    11.00000   -1.20000
AFIX   0
C24   1    0.247877    0.131344    0.641040    11.00000    0.02249    0.02129 =
         0.02267    0.00089    0.00348    0.00102
AFIX  43
H24   2    0.291547    0.087533    0.618592    11.00000   -1.20000
AFIX   0
C25   1    0.023572    0.811339    0.443272    11.00000    0.03459    0.08179 =
         0.03873   -0.00656   -0.01180    0.01790
AFIX 137
H25A  2    0.018990    0.635406    0.437159    11.00000   -1.50000
H25B  2    0.014144    0.900922    0.413463    11.00000   -1.50000
H25C  2   -0.022988    0.859800    0.465396    11.00000   -1.50000
AFIX   0
HKLF 4


REM  me_a.res in P2(1)/n
REM wR2 = 0.1072, GooF = S = 1.037, Restrained GooF = 1.037 for all data
REM R1 = 0.0405 for 3585 Fo > 4sig(Fo) and 0.0478 for all 4173 data
REM 282 parameters refined using 0 restraints

END

WGHT      0.0519      0.6171

REM Instructions for potential hydrogen bonds
EQIV $1 x, y+1, z
HTAB C9 O3_$1
EQIV $2 -x+1, -y+1, -z+1
HTAB C9 O2_$2

REM Highest difference peak  0.243,  deepest hole -0.484,  1-sigma level  0.059
Q1    1  -0.0148  1.0038  0.4440  11.00000  0.05    0.24
Q2    1   0.3098  0.3910  0.6691  11.00000  0.05    0.21
Q3    1   0.0230  0.7611  0.4074  11.00000  0.05    0.20
Q4    1   0.3877  0.4480  0.6532  11.00000  0.05    0.19
Q5    1   0.4210 -0.0318  0.7229  11.00000  0.05    0.18
;
_shelx_res_checksum                7008
_shelx_hkl_file
;
   0   0   2    0.41    0.11
   0   0  -2    0.35    0.12
   0   0  -3   -0.11    0.18
   0   0   3    0.15    0.12
   0   0  -4   69.19    2.48
   0   0   4   65.35    2.33
   0   0   5    0.47    0.32
   0   0  -5   -0.07    0.27
   0   0  -6 9999.00  205.72
   0   0   6 9918.51  205.38
   0   0  -7    1.60    0.65
   0   0  -8 2608.01   56.56
   0   0  -9   -0.10    0.49
   0   0 -10  686.21   17.96
   0   0 -11   -0.26    0.59
   0   0 -12   27.57    2.67
   0   0 -13    0.02    0.79
   0   0 -14  318.16   11.58
   0   0 -15    0.45    0.73
   0   0 -16  241.79   10.41
   0   0 -17   -0.46    0.86
   0   0 -18    4.79    1.61
   0   0 -19    0.38    1.08
   0   0 -20   46.21    4.87
   0   0 -20   36.72    3.43
   0   0 -21    0.77    1.22
   0   0 -21    0.79    0.84
   0   0 -22   21.29    2.69
   0   0 -23   -0.08    0.87
   0   0 -24   64.70    4.98
   0   0 -24   84.95    5.34
   0   0 -25    1.22    1.02
   0   0 -25    0.66    0.79
   0   0 -26  438.83   15.67
   0   0 -26  498.33   15.66
   0   0 -27    2.00    1.21
   0   0 -27    0.44    0.88
   0   0 -28  246.76   10.65
   0   0 -28  286.64   10.68
   0   0 -29    0.90    1.26
   0   0 -30  125.03    6.28
   0   0 -31    0.56    0.85
   0   0 -32  189.15    7.35
   0   0 -33    0.47    0.65
   0   0 -34  253.46    7.76
   0   1   0   -0.07    0.19
   0  -1   0    0.13    0.25
   0   1  -1  209.91    5.51
   0   1   1  212.38    5.98
   0   1  -2 2358.80   49.75
   0   1   2 2401.65   50.80
   0   1  -3 1666.36   35.09
   0   1   3 1619.46   36.42
   0  -1  -3 1669.11   37.05
   0   1   4 2505.50   54.51
   0  -1  -4 2518.07   55.02
   0  -1  -5   57.79    3.50
   0   1  -6  370.99    8.93
   0  -1  -6  388.49   11.68
   0  -1  -7 2304.25   51.47
   0   1  -7 2257.30   47.96
   0   1  -8   37.89    1.94
   0  -1  -8   39.97    3.30
   0   1   8   35.89    2.08
   0   1   9   10.05    1.12
   0  -1  -9    8.96    1.65
   0   1  -9    9.78    1.04
   0   1  10  258.99    7.80
   0   1 -10  267.39    7.88
   0  -1 -10  276.78   10.44
   0  -1 -11  872.22   24.52
   0   1  11  898.10   21.31
   0   1 -11  897.57   21.49
   0   1 -12  337.01   10.14
   0  -1 -12  320.95   12.56
   0   1  12  337.85    9.94
   0   1  13   46.49    3.04
   0  -1 -13   44.64    4.25
   0   1 -13   43.00    3.06
   0  -1 -14  283.44   12.35
   0   1 -14  306.18   10.16
   0  -1 -15  175.96    9.56
   0   1 -15  184.81    7.62
   0   1 -16   17.08    2.22
   0  -1 -16   13.91    2.73
   0  -1 -17   14.61    2.83
   0  -1 -18   22.47    3.59
   0   1  19   36.41    5.20
   0  -1 -19   32.19    3.31
   0  -1 -19   27.63    4.06
   0   1 -20   31.98    3.05
   0   1 -20   28.18    2.94
   0   1  20   30.54    4.92
   0  -1 -20   32.88    3.39
   0  -1 -20   27.42    4.07
   0  -1 -21   11.45    2.81
   0   1 -21   10.76    1.80
   0  -1 -21   10.30    1.98
   0   1  21   11.77    3.20
   0   1 -21   10.34    1.82
   0   1  22  219.57   14.15
   0  -1 -22  232.69   10.19
   0   1 -22  239.50    9.84
   0   1 -22  230.42    9.48
   0   1 -23    1.04    0.77
   0   1  23    2.40    1.71
   0   1 -23    0.85    1.02
   0  -1 -23    1.23    0.95
   0   1 -24   89.88    5.81
   0  -1 -24   82.40    5.89
   0   1 -24   93.20    5.64
   0   1 -25   24.70    2.92
   0  -1 -25   25.75    3.15
   0   1 -25   32.23    3.39
   0   1 -26    5.49    1.49
   0  -1 -26    7.34    1.78
   0  -1 -27   85.30    5.84
   0   1 -27   93.21    5.64
   0  -1 -28   64.87    4.89
   0   1 -28   60.52    4.50
   0  -1 -28   76.81    4.79
   0   1 -29    1.30    0.79
   0  -1 -29    1.38    0.85
   0  -1 -29    1.92    1.15
   0   1 -30  124.10    6.18
   0  -1 -30  136.80    6.24
   0   1 -31    0.52    0.62
   0  -1 -31    0.88    0.91
   0   1 -32    2.68    0.83
   0  -1 -32    3.40    0.92
   0  -1 -33    2.11    0.72
   0  -1 -34  101.70    4.01
   0  -2   0    3.50    0.67
   0   2   0    1.36    0.51
   0   2  -1  126.88    4.73
   0   2   1  127.62    5.09
   0  -2  -1  131.49    4.78
   0   2   2   50.15    3.14
   0   2  -2   53.84    2.67
   0  -2  -2   52.61    2.77
   0   2  -3  256.67    7.38
   0   2   3  260.55    8.85
   0  -2  -3  266.55    7.91
   0   2   4  176.60    7.09
   0   2  -4  175.19    5.47
   0   2   5   27.08    2.63
   0   2   6   30.76    2.96
   0   2   7  235.74    9.48
   0   2  -8   14.99    1.20
   0   2   8   13.18    1.94
   0   2  -9  160.10    5.06
   0   2   9  145.80    7.65
   0   2  10    6.32    1.66
   0   2 -10   10.54    1.08
   0   2  11    1.83    0.93
   0   2  12    1.75    1.18
   0   2  13    1.88    1.29
   0   2  14   10.77    2.50
   0   2  15  129.68    9.00
   0   2  16   14.48    3.14
   0  -2 -17   39.52    3.61
   0   2  17   33.42    4.91
   0   2 -18  193.84    8.67
   0  -2 -18  217.44    9.36
   0   2  18  208.45   12.75
   0   2 -19  248.63   10.19
   0   2  19  220.16   13.91
   0   2 -20   84.02    5.47
   0   2  20   74.06    8.00
   0  -2 -20   89.39    5.82
   0  -2 -21   14.74    2.43
   0   2  21    9.56    3.05
   0   2 -21   16.14    2.41
   0  -2 -22   15.87    2.48
   0   2 -22   12.47    2.14
   0   2 -23    1.78    0.98
   0  -2 -23    0.56    0.80
   0  -2 -23    2.41    0.90
   0  -2 -24   36.65    3.78
   0  -2 -24   41.30    3.28
   0   2 -24   33.26    3.33
   0  -2 -25   19.61    2.75
   0   2 -25   18.21    2.43
   0  -2 -26   12.98    2.22
   0   2 -26   11.34    1.92
   0   2 -27   38.44    3.29
   0  -2 -27   44.44    3.95
   0   2 -28    4.62    1.05
   0  -2 -28    6.60    1.58
   0  -2 -29   22.74    2.28
   0  -2 -30    6.95    1.27
   0  -2 -31    9.32    1.29
   0  -2 -32    0.26    0.41
   0   3   0    0.02    0.48
   0   3   1   16.47    1.95
   0   3  -1   15.76    1.67
   0   3   2   36.85    3.03
   0   3  -2   38.04    2.54
   0   3   3    1.79    0.81
   0   3   4  208.63    8.69
   0   3   5    3.49    1.21
   0   3   6   85.93    5.64
   0   3   7  154.27    8.13
   0   3   8   10.05    2.12
   0   3   9   19.02    3.00
   0   3  10   40.84    4.48
   0   3  11    0.42    1.18
   0   3  12  119.30    8.44
   0   3  13   86.08    7.34
   0  -3 -13   95.99    5.29
   0  -3 -14   83.82    4.98
   0   3  14   76.30    7.14
   0   3  15  510.52   21.48
   0  -3 -15  549.59   16.39
   0  -3 -16  146.17    6.99
   0   3  16  129.53   10.13
   0  -3 -17    0.27    0.91
   0   3  17    0.77    1.82
   0  -3 -17    0.53    0.61
   0   3  18   12.57    3.49
   0  -3 -18   11.54    2.00
   0  -3 -18   14.23    2.11
   0  -3 -19    2.33    1.09
   0  -3 -19    1.76    0.80
   0  -3 -20   85.36    5.45
   0  -3 -20   78.63    5.17
   0  -3 -21  130.87    6.89
   0  -3 -21  127.19    6.65
   0  -3 -22    7.17    1.51
   0  -3 -22    4.21    1.17
   0  -3 -23   63.26    4.57
   0  -3 -23   64.76    4.36
   0  -3 -24   35.24    3.31
   0  -3 -24   31.65    2.91
   0  -3 -25    8.56    1.55
   0  -3 -25    8.33    1.34
   0  -3 -26    8.36    1.31
   0  -3 -27   47.06    2.88
   0  -3 -28    3.60    0.90
   0  -3 -29    2.74    0.70
   0  -3 -30    2.26    0.60
   0   3 -30    0.88    0.48
   0  -4   0   12.00    2.30
   0  -4   1  130.54    7.49
   0  -4  -1  124.17    7.28
   0  -4   2    1.68    0.86
   0  -4  -2    0.15    1.25
   0  -4   3   12.59    2.31
   0  -4  -3    8.45    1.64
   0  -4  -3    9.80    1.78
   0  -4  -4   23.11    2.61
   0  -4   4   18.69    2.74
   0  -4  -4   19.82    2.71
   0  -4  -5   50.17    4.39
   0  -4   5   54.36    4.75
   0  -4  -5   52.89    4.11
   0  -4  -6  139.67    7.59
   0  -4   6  148.02    8.06
   0  -4  -6  144.85    7.35
   0  -4  -7    7.88    1.60
   0  -4  -7   11.16    1.96
   0  -4   7   10.14    2.05
   0  -4  -8  184.30    8.77
   0  -4  -8  192.51    8.89
   0  -4  -9   20.24    2.63
   0  -4  -9   23.41    2.87
   0  -4 -10   96.36    6.13
   0  -4 -10   93.68    5.80
   0  -4 -11  127.65    7.09
   0  -4 -11  118.85    6.61
   0  -4 -12  100.55    5.84
   0  -4 -12  102.55    6.36
   0  -4 -13   34.71    3.55
   0  -4 -13   32.33    3.10
   0  -4 -14   -0.37    0.78
   0  -4 -14    0.60    0.67
   0  -4 -14    1.15    0.84
   0  -4 -15   14.49    2.33
   0  -4 -15   18.16    2.15
   0  -4 -16   10.54    1.99
   0  -4 -17   22.96    2.82
   0  -4 -18    8.83    1.72
   0  -4 -19    0.98    0.69
   0  -4 -20    6.21    1.38
   0  -4 -21    0.49    0.62
   0  -4 -22    1.13    0.83
   0  -4 -23    6.17    1.23
   0  -4 -24    1.18    0.71
   0  -4 -25   41.57    2.65
   0  -4 -26    1.12    0.42
   0  -5   0    0.29    0.89
   0  -5  -1  115.17    7.14
   0  -5   1  127.07    7.52
   0  -5  -2   39.65    3.99
   0  -5   2   36.22    3.93
   0  -5  -3   36.85    3.86
   0  -5   3   37.65    4.01
   0  -5  -4  125.45    7.26
   0  -5   4  122.09    7.35
   0  -5  -5   14.32    2.19
   0  -5   5   15.62    2.51
   0  -5  -5   14.35    2.28
   0  -5  -6   46.21    3.91
   0  -5   6   42.67    4.09
   0  -5  -6   38.71    3.83
   0  -5   7   -1.03    1.05
   0  -5  -7    0.36    0.80
   0  -5  -8   75.35    5.20
   0  -5  -8   80.37    5.45
   0  -5   8   82.36    5.44
   0  -5  -9   30.53    3.15
   0  -5  -9   28.95    3.20
   0  -5 -10    7.09    1.63
   0  -5 -10    8.66    1.65
   0  -5 -11    6.53    1.78
   0  -5 -11    5.27    1.31
   0  -5 -12   32.81    3.46
   0  -5 -12   30.49    2.89
   0  -5 -13   39.34    3.17
   0  -5 -13   39.96    3.76
   0  -5 -14   14.39    1.90
   0  -5 -14   13.83    2.18
   0  -5 -15    6.06    1.26
   0  -5 -15    4.52    1.44
   0  -5 -16    4.04    1.25
   0  -5 -17   -2.85    1.40
   0  -5 -18    0.63    0.61
   0  -5 -19    2.53    0.89
   0  -5 -20    2.04    0.77
   0  -5 -21   19.64    1.87
   0  -5 -22    0.66    0.41
   0  -6   0  114.64    6.23
   0  -6   1   30.83    3.08
   0  -6  -1   30.16    3.10
   0  -6  -2   22.72    2.68
   0  -6   2   21.53    2.54
   0  -6   3   21.67    2.54
   0  -6  -3   27.51    2.85
   0  -6  -4   14.48    2.11
   0  -6   4   13.87    1.94
   0  -6  -5   25.89    2.66
   0  -6   5   18.16    2.12
   0  -6  -6  135.05    6.24
   0  -6   6  114.07    5.42
   0  -6  -7   80.56    4.62
   0  -6  -8   10.37    1.61
   0  -6  -9    7.24    1.37
   0  -6 -10   13.38    1.69
   0  -6 -11    0.98    0.74
   0  -6 -12   58.64    3.61
   0  -6 -13   59.06    3.52
   1   0 -34    0.82    0.55
   1   0 -33   64.51    3.69
   1   0 -32    0.60    0.71
   1   0 -32   -0.48    0.47
   1   0 -31    2.20    1.06
   1   0 -30   -0.36    0.82
   1   0 -29  309.06   11.35
   1   0 -28    1.33    1.24
   1   0 -27   11.83    2.17
   1   0 -27    9.60    2.01
   1   0 -26    0.36    0.73
   1   0 -26   -0.61    1.06
   1   0 -25  100.10    6.44
   1   0 -25  120.31    6.55
   1   0 -24    0.26    0.84
   1   0 -24   -0.32    0.91
   1   0 -23   21.20    2.76
   1   0 -23   26.76    3.00
   1   0 -22    0.88    1.01
   1   0 -22   -0.72    1.19
   1   0 -21  714.59   23.89
   1   0 -21  656.15   19.86
   1   0 -20   -0.07    0.78
   1   0 -20    0.91    1.00
   1   0 -19  267.46   12.32
   1   0 -18   -1.09    1.15
   1   0 -17  314.22   12.72
   1   0 -16    0.04    0.89
   1   0 -15  739.82   21.60
   1   0 -14    2.60    1.18
   1   0 -13  716.05   19.92
   1   0 -12   -0.15    0.59
   1   0 -11    0.89    0.72
   1   0 -10    0.77    0.57
   1   0  -9  358.47   10.50
   1   0  -8    0.79    0.54
   1   0  -7  185.64    5.99
   1   0  -6    0.03    0.38
   1   0  -5    0.52    0.32
   1   0  -4    0.05    0.25
   1   0  -3 2472.92   51.68
   1   0  -2    0.06    0.09
   1   0  -1 1335.53   27.94
   1   0   0    0.18    0.10
   1   0   0    0.12    0.08
   1   0   1 3544.00   73.11
   1   0   2    0.07    0.11
   1   0   3 1026.19   22.59
  -1   0  -3 1041.20   22.58
   1   0   4   -0.15    0.26
  -1   0  -4    0.15    0.32
   1   0   5    2.45    0.54
  -1   0  -5    3.19    0.62
   1   0   6    1.16    0.47
  -1   0  -6   -0.44    0.40
  -1   0  -7   87.85    3.83
   1   0   7   85.61    3.65
   1   0   8    0.07    0.45
  -1   0  -8    0.12    0.45
   1   0   9    0.58    0.50
  -1   0  -9    5.55    1.05
  -1   0 -10    0.26    0.56
   1   0  10    0.43    0.48
  -1   0 -11   -1.01    0.62
  -1   0 -12   -0.86    0.87
  -1   0 -13  805.22   22.04
  -1   0 -14   -1.28    0.93
  -1   0 -15    7.13    1.69
  -1   0 -16    1.52    1.04
  -1   0 -17   21.83    3.01
  -1   0 -18    0.39    1.15
  -1   0 -19   71.25    5.76
  -1   0 -20   -0.43    0.77
   1   0  21   65.73    7.01
  -1   0 -21   66.37    4.76
   1   0  22    1.55    1.75
  -1   0 -22    3.65    1.41
  -1   0 -23  149.57    7.74
   1   0  23  147.96   11.10
  -1   0 -24   -0.82    0.79
  -1   0 -25    6.24    1.69
  -1   0 -25    8.03    1.76
  -1   0 -26    1.16    1.12
  -1   0 -26    0.66    0.95
  -1   0 -27  153.27    7.34
  -1   0 -27  125.07    7.15
  -1   0 -28    0.84    0.84
  -1   0 -28    0.58    0.89
  -1   0 -29   20.56    2.51
  -1   0 -29   19.06    2.55
  -1   0 -30    1.05    0.91
  -1   0 -31    9.24    1.51
  -1   0 -32    0.95    0.65
  -1   0 -33   97.40    4.39
   1  -1 -34    2.61    0.67
   1   1 -33   42.68    2.71
   1  -1 -33   49.04    2.92
   1  -1 -32   27.69    2.34
   1   1 -32   26.97    2.42
   1   1 -31    4.49    1.20
   1  -1 -31    5.98    1.30
   1   1 -30   38.61    3.40
   1  -1 -30   42.94    3.30
   1   1 -29   48.76    3.94
   1  -1 -29   48.97    3.66
   1   1 -28    5.94    1.50
   1  -1 -28    6.71    1.62
   1  -1 -28    5.39    1.58
   1   1 -27  100.30    6.07
   1  -1 -27   83.08    5.91
   1  -1 -27   96.53    5.58
   1   1 -26   32.99    3.45
   1  -1 -26   33.70    3.68
   1   1 -25  131.15    7.09
   1  -1 -25  120.79    7.20
   1   1 -24   10.56    2.04
   1  -1 -24    7.61    1.71
   1  -1 -23   13.75    3.27
  -1   1  23   20.00    4.73
   1  -1 -23   15.14    2.48
   1   1 -23   16.52    2.37
   1   1 -23   11.93    2.14
   1  -1 -22   26.61    3.14
  -1   1  22   31.51    5.40
   1   1 -22   23.81    2.79
   1   1 -22   26.78    2.98
   1  -1 -22   25.71    4.33
   1   1 -21  306.89   11.33
   1   1 -21  310.03   11.54
   1  -1 -21  305.27   11.91
   1  -1 -21  290.37   14.98
   1   1 -20    0.12    0.79
   1   1 -20    0.92    0.76
   1  -1 -20   -0.95    1.51
   1  -1 -20    0.93    1.01
   1  -1 -19  231.20    9.65
   1  -1 -19  231.44   12.50
   1   1 -19  226.04    8.98
   1   1 -18    5.81    1.72
   1  -1 -18    6.55    2.26
   1   1 -17  167.28    7.97
   1  -1 -17  158.55    9.50
   1   1 -16  362.04   12.51
   1  -1 -16  354.50   14.74
   1   1 -15   10.79    1.72
   1  -1 -15    8.40    2.18
   1  -1 -14   75.08    5.63
   1   1 -14   74.03    4.36
   1  -1 -13   28.43    3.35
   1   1 -13   29.12    2.55
   1  -1 -12  243.75   10.38
   1   1 -12  257.43    8.43
   1  -1 -11  247.05   10.12
   1   1 -11  254.48    8.00
   1  -1 -10   25.54    2.79
   1   1 -10   20.87    1.69
  -1   1   9   35.14    1.85
   1   1  -9   33.88    2.09
   1  -1  -9   32.10    3.02
   1   1  -8  411.57   10.56
  -1   1   8  419.85   10.04
   1  -1  -8  421.39   12.95
   1   1  -7  489.37   12.00
   1  -1  -7  501.39   14.41
  -1   1   7  503.79   11.46
   1   1  -6 1264.42   27.71
   1  -1  -6 1290.38   30.15
   1  -1  -5  522.70   14.12
   1  -1  -4 2358.65   51.91
   1   1  -4 2378.25   50.38
   1   1  -3 1879.54   40.81
   1  -1  -3 1959.10   42.03
   1  -1  -2  143.22    4.87
   1   1  -2  134.35    4.28
  -1   1   2  136.86    4.52
   1  -1  -1  207.34    6.02
   1   1  -1  214.22    6.05
  -1   1   1  218.62    5.83
   1  -1  -1  220.54    6.36
   1  -1   0  346.32    8.67
  -1   1   0  330.16    7.86
   1   1   0  323.05    8.57
  -1   1  -1 1700.71   35.62
   1  -1   1 1737.52   37.05
   1   1   1 1695.20   37.12
   1   1   2    2.64    0.62
  -1   1  -2    4.60    0.36
   1   1   3  569.67   14.42
   1   1   4  193.98    6.72
  -1   1  -4  205.10    4.69
  -1   1  -5 3142.41   65.34
   1   1   5 3280.85   68.40
  -1   1  -6  191.18    4.88
  -1  -1  -6  207.55    7.69
   1   1   6  197.37    7.22
   1   1   7  894.44   22.91
  -1   1  -7  905.63   19.89
  -1  -1  -7  901.66   23.36
   1   1   8  810.07   21.69
  -1   1  -8  818.09   18.53
  -1  -1  -8  816.95   21.95
  -1   1  -9  134.06    4.52
   1   1   9  129.28    5.06
  -1  -1  -9  136.36    6.72
   1   1   9  128.67    6.45
  -1  -1 -10   23.64    2.86
   1   1  10   23.49    2.01
  -1   1 -10   26.47    1.85
   1   1  10   24.53    2.84
  -1  -1 -11  374.08   13.42
   1   1  11  392.85   13.67
   1   1  11  356.93   10.91
  -1   1 -11  396.09   10.71
  -1   1 -12   30.62    2.34
  -1  -1 -12   29.27    3.38
   1   1  12   30.05    2.46
   1   1  12   28.20    3.33
  -1   1 -13 1420.21   32.42
   1   1  13 1346.81   36.54
  -1  -1 -13 1402.79   36.27
   1   1  13 1343.01   32.54
  -1   1 -14   15.90    1.90
   1   1  14   15.73    2.70
  -1  -1 -14   17.72    2.85
   1   1  14   13.56    1.79
   1   1  15   82.54    6.59
  -1  -1 -15   79.05    6.19
   1   1  15   89.26    4.96
  -1  -1 -16   53.62    5.08
   1   1  16   51.36    5.37
  -1  -1 -17    0.10    1.17
   1   1  17   -0.23    1.36
  -1  -1 -18   84.97    6.92
   1   1  18   81.84    7.41
  -1  -1 -19  359.41   12.89
   1   1  19  315.23   15.97
  -1  -1 -20   76.20    5.27
   1   1  20   71.38    7.26
  -1   1 -20   77.64    4.72
  -1   1 -21   66.38    4.66
  -1   1 -21   67.37    4.46
  -1  -1 -21   70.26    5.20
   1   1  21   61.63    6.86
  -1   1 -22    0.01    0.84
  -1  -1 -22   -0.72    0.76
  -1   1 -22    0.70    0.92
   1   1  23   40.55    5.90
  -1   1 -23   39.90    3.52
  -1  -1 -23   40.25    3.95
  -1   1 -23   42.37    3.77
  -1   1 -24   -0.25    0.65
  -1  -1 -24    0.41    1.13
  -1   1 -24    1.00    0.67
  -1   1 -25   96.65    5.94
  -1  -1 -25   90.09    6.09
  -1   1 -25   92.81    5.54
  -1   1 -26   46.52    4.04
  -1  -1 -26   42.79    4.10
  -1   1 -26   41.49    3.61
  -1  -1 -27    1.41    0.92
  -1   1 -27    0.71    0.84
  -1  -1 -28   36.16    3.64
  -1   1 -28   34.69    3.16
  -1  -1 -29    1.50    1.11
  -1  -1 -29    3.50    1.12
  -1   1 -29    2.05    0.86
  -1   1 -30   27.35    2.55
  -1  -1 -30   27.52    2.92
  -1  -1 -30   27.59    2.62
  -1  -1 -31   61.01    3.72
  -1   1 -31   53.83    3.48
  -1   1 -32    7.71    1.21
  -1  -1 -32    9.00    1.33
  -1  -1 -33    5.44    1.00
   1   2 -32   19.01    1.83
   1  -2 -32   18.45    1.62
   1  -2 -31    1.58    0.61
   1  -2 -30   53.42    3.33
   1  -2 -29   24.85    2.35
   1   2 -28   43.79    3.49
   1  -2 -28   51.56    3.55
   1  -2 -27    0.47    0.72
   1   2 -27    0.11    0.79
   1  -2 -26   32.17    3.51
   1   2 -26   29.40    3.12
   1   2 -25   22.96    2.86
   1  -2 -25   24.42    3.09
   1  -2 -24   54.80    4.58
   1   2 -24   49.71    4.25
   1   2 -23  178.90    8.72
   1  -2 -23  180.07    8.99
   1  -2 -23  196.93    7.97
   1  -2 -22    0.74    1.00
   1   2 -22    1.08    1.09
   1  -2 -22    0.88    0.76
  -1   2  21   69.91    7.99
   1  -2 -21   76.54    4.73
   1   2 -21   79.17    5.50
   1  -2 -21   73.17    5.37
   1  -2 -20  360.34   13.06
   1  -2 -20  332.92   11.64
  -1   2  20  318.55   17.48
   1   2 -20  333.88   12.71
   1  -2 -19   10.26    1.85
   1   2 -19   10.10    2.00
  -1   2  19    9.73    3.18
   1  -2 -18    4.28    1.22
   1   2 -18    9.63    1.86
  -1   2  18    5.58    2.40
   1  -2 -18    8.81    2.73
   1  -2 -17  227.41    9.30
   1  -2 -17  222.56   12.77
  -1   2  17  191.60   12.32
  -1   2  16   43.19    5.47
   1  -2 -16   52.72    5.93
   1  -2 -15  108.63    8.24
  -1   2  15   99.20    8.02
  -1   2  14   21.41    3.57
   1  -2 -14   26.73    3.93
  -1   2  13    1.40    1.35
   1  -2 -13    2.03    1.78
  -1   2  12    1.34    0.99
   1   2 -12    1.58    0.63
   1  -2 -12    1.44    1.50
   1  -2 -11   52.49    5.07
   1   2 -11   60.29    3.18
   1   2 -10  375.07   10.18
   1  -2 -10  336.15   13.93
  -1   2  10  357.99   13.72
   1  -2  -9   36.25    3.84
   1   2  -9   39.37    2.31
  -1   2   9   36.91    3.62
   1  -2  -8    8.75    1.94
  -1   2   8   11.61    1.97
   1   2  -8   12.97    1.24
   1  -2  -7   15.95    2.48
  -1   2   7   11.25    1.84
  -1   2   6   18.27    2.21
   1  -2  -6   17.81    2.50
  -1   2   5   12.73    1.81
   1   2  -5   14.77    1.43
   1   2  -4  394.45   10.74
  -1   2   4  397.15   12.08
  -1   2   3   19.31    1.93
   1   2  -3   22.82    1.80
   1  -2  -3   22.26    1.92
  -1   2   2  228.34    7.51
   1  -2  -2  233.90    7.62
   1   2  -2  225.30    7.29
   1  -2  -1    1.08    0.50
  -1   2   1    0.97    0.53
   1   2  -1    0.19    0.39
  -1   2   0   26.44    1.77
   1  -2   0   25.65    2.10
   1   2   0   27.90    2.17
   1   2   1  490.85   13.67
  -1  -2  -1  502.89   11.88
  -1   2  -1  498.76   12.17
   1   2   2 1049.41   25.83
  -1   2  -2 1058.90   23.47
  -1  -2  -2 1071.47   23.65
  -1   2  -3  597.12   13.94
  -1  -2  -3  618.49   14.56
   1   2   3  611.56   16.71
   1   2   4  200.71    7.84
   1   2   5  566.66   16.54
   1   2   6  348.21   11.95
   1   2   7    0.48    0.61
  -1   2  -7    0.76    0.20
   1   2   8  169.49    8.12
   1   2   9  754.60   22.37
   1   2  10  470.94   16.32
   1   2  11  113.40    7.13
   1   2  12   12.23    1.63
   1   2  12   12.45    2.38
   1   2  13    6.88    1.80
   1   2  14   25.89    3.72
   1   2  15  475.53   18.92
   1   2  16   66.62    6.52
  -1  -2 -17  168.94    7.46
  -1  -2 -17  160.26    7.92
   1   2  17  149.74   10.42
   1   2  18   18.43    3.88
  -1  -2 -18   19.14    2.61
   1   2  19    8.59    2.84
  -1  -2 -19    7.77    1.79
  -1  -2 -20  366.18   13.60
   1   2  20  353.28   18.19
   1   2  21   88.52    8.81
  -1   2 -21   98.13    5.69
  -1  -2 -21  106.82    6.57
  -1   2 -22   13.66    2.09
  -1  -2 -22   20.83    2.83
  -1  -2 -23   25.91    3.20
  -1   2 -23   24.32    2.70
  -1  -2 -24   79.64    5.68
  -1  -2 -24   76.81    4.71
  -1   2 -24   73.72    4.74
  -1  -2 -25    2.04    0.72
  -1   2 -25    2.18    1.03
  -1  -2 -25    1.37    0.97
  -1   2 -26   32.45    2.92
  -1  -2 -26   40.08    3.82
  -1  -2 -27    7.01    1.74
  -1   2 -27    5.10    1.17
  -1  -2 -28   38.04    3.44
  -1  -2 -29    7.08    1.43
  -1  -2 -29    9.50    1.55
  -1  -2 -30    0.98    0.71
  -1  -2 -31    2.78    0.72
  -1  -2 -32    6.67    0.99
   1   3 -30   12.60    1.46
   1  -3 -30   10.02    1.07
   1   3 -29   11.72    1.54
   1  -3 -29   12.14    1.30
   1  -3 -28    4.18    0.88
   1  -3 -27    1.84    0.67
   1  -3 -26   43.44    2.95
   1  -3 -25   22.06    2.18
   1  -3 -24   96.15    5.62
   1  -3 -24   91.72    5.02
   1  -3 -23    1.53    0.96
   1  -3 -23    0.86    0.84
   1  -3 -22    8.32    1.79
   1  -3 -22   10.87    1.91
   1  -3 -21    0.35    0.74
   1  -3 -21    2.08    0.89
   1  -3 -20    7.71    1.54
   1  -3 -20    9.51    1.64
   1  -3 -19  123.47    6.62
   1  -3 -19  112.20    6.29
  -1   3  18  200.77   13.74
   1  -3 -18  225.86    9.39
  -1   3  17    1.80    2.11
   1  -3 -17    4.45    1.24
  -1   3  16   70.15    7.39
   1  -3 -16   69.30    4.73
   1  -3 -15   32.63    3.16
  -1   3  15   27.19    4.44
   1  -3 -15   38.34    3.24
  -1   3  14  117.96    9.08
   1  -3 -14  125.50    6.14
   1  -3 -14  121.62    6.40
  -1   3  13   22.66    3.81
   1  -3 -13   25.72    2.77
  -1   3  12  106.68    7.90
   1  -3 -12  104.82    5.75
  -1   3  11   41.50    4.70
  -1   3  10   97.70    6.93
  -1   3   9    3.24    1.06
   1  -3  -8    6.78    1.61
  -1   3   8    8.28    1.83
   1  -3  -7    5.68    1.52
  -1   3   7    2.63    1.07
  -1   3   6  362.92   12.94
   1  -3  -6  363.81   12.60
   1  -3  -5  556.35   16.75
  -1   3   5  561.67   16.90
  -1   3   4   60.28    4.00
   1   3  -4   60.27    3.47
  -1   3   3    9.03    1.42
   1   3  -3    8.67    1.24
  -1   3   2  362.81   11.18
   1   3  -2  373.58   11.37
   1   3  -1   58.25    3.73
   1   3   0  156.87    6.78
   1   3   1  424.82   13.43
   1   3   2  502.87   15.50
   1   3   3  311.93   11.37
   1   3   4   62.87    4.60
   1   3   5    5.34    1.45
   1   3   6    5.04    1.48
   1   3   7  361.57   13.92
   1   3   8  283.18   12.26
   1   3   9    2.45    1.45
   1   3  10   31.29    3.92
   1   3  11    8.62    2.17
   1   3  12   26.33    3.88
  -1  -3 -13   19.10    2.34
   1   3  13   18.44    3.41
  -1  -3 -14  104.40    5.78
   1   3  14  103.98    8.41
   1   3  15   32.71    4.66
  -1  -3 -15   26.97    2.89
   1   3  16   85.66    8.03
  -1  -3 -16   99.98    5.74
  -1  -3 -17  146.59    7.19
   1   3  17  138.29   10.49
  -1  -3 -17  141.87    7.23
  -1  -3 -18   71.25    4.87
  -1  -3 -18   67.29    4.81
  -1  -3 -19    2.79    1.32
  -1  -3 -20   29.60    3.19
  -1  -3 -21    5.57    1.42
  -1  -3 -21    5.97    1.56
  -1  -3 -22    1.06    0.76
  -1  -3 -22    1.45    0.83
  -1  -3 -23    0.39    0.73
  -1  -3 -23   -1.30    0.88
  -1  -3 -24  148.03    7.17
  -1  -3 -24  137.57    6.56
  -1  -3 -25    3.94    0.95
  -1  -3 -25    5.74    1.35
  -1  -3 -26    4.88    1.23
  -1  -3 -26    4.15    1.06
  -1  -3 -27   21.90    2.30
  -1  -3 -27   22.61    1.96
  -1  -3 -28    8.09    1.06
  -1  -3 -29    3.06    0.69
  -1  -3 -30   18.88    1.49
   1  -4 -26    5.55    0.85
   1  -4 -25   -0.04    0.48
   1  -4 -24   74.33    3.91
   1  -4 -23   20.86    2.13
   1  -4 -22   25.42    2.57
   1  -4 -21   10.10    1.75
   1  -4 -20   54.78    3.99
   1  -4 -19    1.63    0.96
   1  -4 -18    7.51    1.54
   1  -4 -17    0.11    0.69
   1  -4 -16    3.12    1.34
   1  -4 -15  163.92    8.11
   1  -4 -15  179.64    7.50
   1  -4 -14  293.98   11.68
   1  -4 -14  310.62   10.94
   1  -4 -13  244.71    9.65
   1  -4 -13  249.15   10.49
   1  -4 -12    4.04    1.37
   1  -4 -12    4.37    1.32
   1  -4 -11   45.02    4.09
   1  -4 -11   37.72    3.54
   1  -4 -10   36.39    3.64
   1  -4 -10   35.35    3.51
   1  -4  -9    4.16    1.44
   1  -4  -9    5.65    1.64
   1  -4  -8   12.27    2.08
  -1  -4   8   15.82    2.68
   1  -4  -8   11.13    2.09
   1  -4  -7   -0.22    0.78
  -1  -4   7   -0.84    0.97
   1  -4  -7    1.61    0.89
   1  -4  -6   24.96    2.85
  -1  -4   6   23.09    3.31
   1  -4  -6   15.67    2.43
   1  -4  -5   -0.46    0.74
   1  -4  -5    1.46    1.09
  -1  -4   5   -0.26    0.96
  -1  -4   4  290.35   12.63
   1  -4  -4  288.72   11.55
   1  -4  -4  293.97   10.94
   1  -4  -3   -0.12    0.86
   1  -4  -3   -0.02    0.83
   1  -4  -2  104.85    5.67
  -1  -4   2  105.34    6.98
   1  -4  -2   93.94    6.06
   1  -4  -1    0.69    1.11
  -1  -4   1    3.67    1.77
  -1  -4   0    1.66    1.24
   1  -4   0   -1.04    1.26
   1  -4   1    0.82    0.98
  -1  -4  -1    1.63    1.08
   1  -4   2  415.56   14.64
  -1  -4  -2  394.54   15.00
   1  -4   3    1.46    1.05
  -1  -4  -3    2.27    1.29
  -1  -4  -4  157.04    7.42
   1  -4   4  147.85    7.77
  -1  -4  -4  143.03    8.03
  -1  -4  -5   93.99    5.64
   1  -4   5   89.57    5.89
  -1  -4  -5   87.28    6.05
  -1  -4  -6   91.87    6.15
   1  -4   6  101.10    6.29
  -1  -4  -6  103.57    6.12
   1  -4   7  190.62    8.72
  -1  -4  -7  166.38    8.58
  -1  -4  -7  174.14    8.46
  -1  -4  -8   15.04    2.36
  -1  -4  -8   14.13    2.30
  -1  -4  -9   37.24    3.72
  -1  -4  -9   31.63    3.42
  -1  -4  -9   34.70    3.27
  -1  -4 -10  239.26   10.09
  -1  -4 -10  247.16   10.58
  -1  -4 -10  217.78    9.15
  -1  -4 -11  108.68    6.68
  -1  -4 -11  101.65    5.80
  -1  -4 -11  107.98    6.26
  -1  -4 -12   78.68    5.54
  -1  -4 -12   77.24    5.02
  -1  -4 -12   76.93    5.09
  -1  -4 -13   45.96    3.76
  -1  -4 -13   47.45    3.86
  -1  -4 -13   46.91    4.23
  -1  -4 -14    9.33    1.72
  -1  -4 -14    8.65    1.90
  -1  -4 -14   10.42    1.85
  -1  -4 -15    1.96    1.01
  -1  -4 -15    3.02    1.26
  -1  -4 -16   23.28    2.59
  -1  -4 -16   20.33    2.74
  -1  -4 -17   13.96    2.24
  -1  -4 -18    6.00    1.63
  -1  -4 -19    1.39    1.16
  -1  -4 -20    0.34    0.79
  -1  -4 -21    1.25    0.90
  -1  -4 -22   69.07    4.27
  -1  -4 -23   20.73    2.19
  -1  -4 -24   33.16    2.57
  -1  -4 -25    0.20    0.52
  -1  -4 -26    3.87    0.81
   1  -5 -22    0.94    0.47
   1  -5 -21   -0.70    0.63
   1  -5 -20   56.74    3.40
   1  -5 -19    8.04    1.33
   1  -5 -18   12.36    1.77
   1  -5 -17    4.86    1.14
   1  -5 -16    8.95    1.71
   1  -5 -15    4.28    1.09
   1  -5 -14   12.08    1.84
   1  -5 -14   12.94    1.81
   1  -5 -13    6.32    1.25
   1  -5 -13    9.90    1.68
   1  -5 -12   17.95    2.40
   1  -5 -12   17.17    2.28
   1  -5 -11    7.66    1.54
   1  -5 -11   11.30    1.98
   1  -5 -10   79.45    5.03
   1  -5 -10   69.67    5.08
  -1  -5   9    2.54    1.11
   1  -5  -9    2.78    1.35
   1  -5  -9    1.35    0.88
  -1  -5   8   57.53    4.70
   1  -5  -8   62.27    4.77
   1  -5  -8   56.05    4.38
   1  -5  -7  106.29    6.34
   1  -5  -7  121.37    6.74
  -1  -5   7  111.85    6.92
   1  -5  -6    0.89    0.89
   1  -5  -6    0.63    0.71
  -1  -5   6    2.53    1.18
  -1  -5   5   85.75    6.17
   1  -5  -5   83.23    5.40
   1  -5  -5   81.89    5.64
   1  -5  -4   19.11    2.40
   1  -5  -4   17.63    2.62
  -1  -5   4   17.92    2.83
   1  -5  -3   48.83    4.34
  -1  -5   3   47.42    4.60
  -1  -5   2   14.52    2.48
   1  -5  -2   13.00    2.25
   1  -5  -1   69.31    5.23
  -1  -5   1   69.65    5.66
  -1  -5   0  314.27   13.27
   1  -5   0  310.94   12.50
  -1  -5  -1   39.91    4.23
   1  -5   1   46.97    4.33
   1  -5   2   18.01    2.61
  -1  -5  -2   19.75    2.93
   1  -5   3   61.85    4.97
  -1  -5  -3   55.43    4.94
  -1  -5  -4   12.75    2.34
   1  -5   4   10.01    2.05
  -1  -5  -5  174.23    8.97
   1  -5   5  189.05    9.00
   1  -5   6  214.52    9.63
  -1  -5  -6  196.87    9.64
  -1  -5  -6  232.08    9.58
  -1  -5  -7   27.00    3.18
  -1  -5  -7   25.49    3.01
   1  -5   7   27.32    3.12
  -1  -5  -8    1.23    0.90
  -1  -5  -8    4.06    1.34
  -1  -5  -9   52.64    4.44
  -1  -5  -9   51.81    4.20
  -1  -5 -10    0.50    0.81
  -1  -5 -10    0.70    0.79
  -1  -5 -11    6.89    1.64
  -1  -5 -11    6.63    1.51
  -1  -5 -12   27.84    2.80
  -1  -5 -12   22.66    2.91
  -1  -5 -13   20.08    2.26
  -1  -5 -13   22.73    2.91
  -1  -5 -14    8.44    1.43
  -1  -5 -14   11.65    2.12
  -1  -5 -15    4.89    1.37
  -1  -5 -15    4.86    1.09
  -1  -5 -16    0.30    0.84
  -1  -5 -17    3.34    1.10
  -1  -5 -18    4.34    1.12
  -1  -5 -19   11.89    1.73
  -1  -5 -20   41.56    2.98
  -1  -5 -21    2.88    0.76
  -1  -5 -22   21.77    1.81
   1  -6 -13    7.51    1.26
   1  -6 -12    4.07    1.04
   1  -6 -11   71.86    4.12
   1  -6 -10    5.45    1.17
   1  -6  -9   34.26    2.78
   1  -6  -8   18.69    2.10
   1  -6  -7    0.95    0.83
  -1  -6   7   -0.27    0.47
  -1  -6   6    9.67    1.58
   1  -6  -6   15.72    2.03
  -1  -6   5  115.45    5.96
   1  -6  -5  143.34    6.47
  -1  -6   4   14.39    2.09
   1  -6  -4   17.10    2.15
  -1  -6   3   59.91    4.37
   1  -6  -3   67.64    4.40
   1  -6  -2    0.94    0.75
  -1  -6   2    1.09    1.03
  -1  -6   1   22.59    2.77
   1  -6  -1   28.08    2.89
   1  -6   0   25.26    2.66
  -1  -6   0   19.96    2.63
  -1  -6  -1   24.23    2.89
   1  -6   1   18.04    2.32
  -1  -6  -2   34.08    3.30
   1  -6   2   28.83    2.82
   1  -6   3    7.56    1.49
  -1  -6  -3   10.12    1.95
  -1  -6  -4   66.30    4.56
   1  -6   4   60.14    4.00
   1  -6   5   29.88    2.66
  -1  -6  -5   35.05    3.19
   1  -6   6    6.16    1.19
  -1  -6  -6    7.40    1.59
  -1  -6  -7   -0.38    0.57
  -1  -6  -8   13.34    1.81
  -1  -6  -9    1.71    0.75
  -1  -6 -10   17.18    1.88
  -1  -6 -11    4.13    1.00
   2   0 -34   93.99    4.09
   2   0 -33   -0.29    0.52
   2   0 -32   13.52    1.55
   2   0 -32   12.74    1.71
   2   0 -31    0.88    0.72
   2   0 -31   -0.05    0.80
   2   0 -30  144.75    6.88
   2   0 -29    1.16    1.11
   2   0 -28    5.21    1.34
   2   0 -27    0.99    1.22
   2   0 -26    2.30    1.25
   2   0 -25    1.00    1.12
   2   0 -25   -0.24    0.73
   2   0 -24    8.48    1.70
   2   0 -24    8.02    1.93
   2   0 -23   -0.51    1.05
   2   0 -23    1.53    1.80
   2   0 -23   -0.56    0.76
   2   0 -22   26.68    3.12
   2   0 -22   30.35    3.07
   2   0 -22   33.03    4.58
   2   0 -21    2.63    1.74
   2   0 -21    1.81    1.19
   2   0 -21    1.50    1.01
   2   0 -20  276.84   12.98
   2   0 -20  260.66   10.46
   2   0 -19   -1.54    1.38
   2   0 -18    2.02    1.22
   2   0 -17   -0.22    1.18
   2   0 -16   15.78    2.47
   2   0 -15    1.20    1.06
   2   0 -14  185.46    8.34
   2   0 -13    0.21    0.67
   2   0 -12  241.47    8.97
   2   0 -11    0.06    0.56
   2   0 -10   93.96    4.61
   2   0  -9    0.57    0.50
   2   0  -8 3029.29   65.22
   2   0  -7    0.22    0.53
   2   0  -6 2675.17   57.12
   2   0  -5    0.99    0.42
   2   0  -4 4950.89  102.94
   2   0  -3   -0.01    0.26
   2   0  -2  842.42   18.47
   2   0  -1    0.81    0.30
   2   0   0   20.87    1.22
   2   0   0   21.30    1.09
   2   0   1    0.25    0.33
   2   0   1    0.24    0.26
   2   0   2   54.97    2.14
   2   0   3    1.01    0.37
   2   0   4 1175.38   26.01
   2   0   5    0.28    0.36
   2   0   6  228.33    7.26
   2   0   6  236.04    7.31
  -2   0  -7   -0.21    0.46
   2   0   7    0.18    0.40
  -2   0  -8  154.19    5.89
   2   0   8  150.87    5.84
   2   0   9    0.84    0.51
  -2   0  -9    0.15    0.51
  -2   0 -10    1.96    0.75
   2   0  10    1.58    0.72
  -2   0 -11   -0.08    0.71
   2   0  11    0.09    0.49
  -2   0 -12  238.78    9.07
   2   0  12  234.67    8.84
  -2   0 -13    0.33    0.70
  -2   0 -14   15.50    2.26
  -2   0 -15   -0.52    0.94
  -2   0 -16  685.17   20.53
   2   0  17    0.79    1.17
  -2   0 -17    1.00    1.11
   2   0  18  196.35   11.01
   2   0  19    0.48    0.98
  -2   0 -20  329.33   12.25
   2   0  20  338.45   15.98
   2   0  21   -0.20    1.18
  -2   0 -21    0.05    0.93
  -2   0 -22    6.49    1.60
   2   0  22    4.16    2.07
  -2   0 -23   -0.28    0.88
   2   0  23    0.96    1.37
  -2   0 -24  196.41    9.22
  -2   0 -25   -1.04    0.98
  -2   0 -26  128.20    7.27
  -2   0 -26  151.98    7.23
  -2   0 -27    1.71    1.12
  -2   0 -27    0.52    0.85
  -2   0 -28    1.46    1.12
  -2   0 -28   -1.15    0.77
  -2   0 -29   -0.49    0.70
  -2   0 -29    1.41    0.78
  -2   0 -30   16.33    2.20
  -2   0 -30   17.03    2.05
  -2   0 -31   -0.26    0.60
  -2   0 -32    5.82    1.04
  -2   0 -33   -0.30    0.44
   2  -1 -33   -0.01    0.43
   2   1 -33    0.30    0.46
   2   1 -32    3.84    0.98
   2  -1 -32    5.53    1.14
   2   1 -32    4.09    0.98
   2  -1 -31   47.72    3.42
   2   1 -31   22.52    2.49
   2  -1 -30    1.10    0.95
   2   1 -30   -0.04    0.83
   2  -1 -29   23.33    2.58
   2   1 -29   25.22    2.89
   2   1 -28   68.39    4.91
   2  -1 -28   62.24    4.24
   2   1 -27  149.39    7.74
   2  -1 -27  153.94    7.15
   2   1 -26   73.67    5.26
   2  -1 -26   72.83    4.74
   2  -1 -26   66.14    5.36
   2   1 -25   16.90    2.57
   2  -1 -25   17.62    2.75
   2  -1 -25   19.84    2.59
   2   1 -24   88.47    5.79
   2  -1 -24   81.52    5.97
   2  -1 -23  182.31    8.99
   2   1 -23  169.52    8.25
   2  -1 -23  169.20   11.55
   2  -1 -22  128.97    9.82
   2   1 -22  120.39    6.66
   2  -1 -22  118.25    6.97
   2   1 -21  137.65    7.24
   2  -1 -21  150.14   10.44
   2   1 -21  146.05    7.29
   2  -1 -21  140.80    7.60
   2  -1 -20  196.81   11.91
   2   1 -20  207.59    8.96
   2   1 -20  210.92    8.83
   2  -1 -20  199.30    9.08
   2   1 -19  136.67    7.84
   2   1 -19  129.65    6.53
   2  -1 -19  128.08    6.89
   2  -1 -19  117.97    8.83
   2   1 -18   72.07    5.38
   2  -1 -18   64.80    6.20
   2  -1 -17   70.89    6.27
   2   1 -17   75.15    5.18
   2   1 -16  292.42   11.04
   2  -1 -16  293.33   13.09
   2  -1 -15  180.83    9.68
   2   1 -15  197.46    8.27
   2   1 -14  250.58    9.17
   2  -1 -14  227.87   10.76
   2  -1 -13   31.05    3.46
   2   1 -13   29.21    2.53
   2  -1 -12   19.35    2.70
   2   1 -12   21.21    2.00
   2  -1 -11 1148.08   29.93
   2   1 -11 1136.71   26.88
   2  -1 -10   14.39    2.14
   2   1 -10   12.91    1.45
   2   1  -9  624.95   15.51
   2  -1  -9  623.49   18.00
   2  -1  -8  559.52   16.40
   2   1  -8  578.13   14.17
   2  -1  -7  185.14    7.27
   2   1  -7  181.80    5.65
   2  -1  -6 1471.74   34.41
   2  -1  -5  144.02    5.78
   2  -1  -4  263.32    8.26
   2   1  -4  265.84    7.50
   2   1  -3  708.91   16.62
   2  -1  -3  694.10   17.14
   2  -1  -2 1162.39   26.03
   2   1  -2 1136.58   25.75
   2   1  -1  123.82    4.34
   2  -1  -1  123.13    4.51
   2  -1  -1  121.56    4.18
   2  -1   0  333.93    8.19
  -2   1   0  309.38    7.29
   2   1   0  327.55    8.81
   2  -1   0  318.17    8.87
   2  -1   1  148.97    5.23
   2  -1   1  155.88    4.19
   2  -1   2   71.73    3.47
   2   1   2   74.94    3.50
   2   1   3 1996.25   43.97
   2   1   4   20.05    1.86
   2   1   5 5015.58  106.57
   2   1   6 1601.42   37.12
   2   1   7   23.03    2.36
   2   1   8  961.53   23.03
  -2   1  -8  837.58   18.95
   2   1   9  295.20   10.24
  -2   1  -9  270.59    7.33
   2   1  10  229.15    9.33
  -2   1 -10  229.15    6.68
   2   1  10  228.62    8.03
   2   1  11  830.73   22.76
   2   1  11  777.99   20.28
  -2   1 -11  778.41   18.73
   2   1  12  137.16    6.12
   2   1  12  134.03    7.46
   2   1  13   67.47    4.20
   2   1  13   73.50    5.57
   2   1  14   30.33    3.64
   2   1  14   30.57    2.84
   2   1  15   -0.32    1.06
   2   1  15   -0.03    0.51
   2   1  16   35.55    3.27
   2   1  16   27.74    3.95
   2   1  17   55.82    5.68
   2   1  18   91.80    7.54
   2   1  19   13.28    2.94
  -2  -1 -19   10.40    2.01
  -2  -1 -20  126.69    7.22
  -2   1 -20  138.21    6.35
   2   1  20  131.11    9.70
  -2   1 -21   27.82    2.76
   2   1  21   24.45    4.49
  -2  -1 -21   22.28    2.99
  -2   1 -21   25.45    2.85
  -2   1 -22  246.92   10.02
  -2   1 -22  227.02    8.99
  -2  -1 -22  231.68   10.43
   2   1  22  226.28   14.03
  -2   1 -23   86.90    5.15
  -2   1 -23   95.01    5.82
  -2  -1 -23   82.68    5.90
  -2   1 -24   38.09    3.38
  -2  -1 -24   36.42    3.81
  -2   1 -24   47.05    3.96
  -2   1 -25    7.85    1.69
  -2   1 -25    6.94    1.54
  -2  -1 -25    4.81    1.59
  -2   1 -26    6.35    1.37
  -2  -1 -26    4.06    1.30
  -2   1 -26    6.99    1.53
  -2  -1 -27    1.01    0.75
  -2   1 -27    2.00    0.78
  -2   1 -27    0.81    0.75
  -2   1 -28   36.99    3.11
  -2  -1 -28   38.80    3.63
  -2  -1 -29    4.84    1.18
  -2  -1 -29    3.71    1.14
  -2   1 -29    3.35    1.05
  -2   1 -30    5.96    1.08
  -2  -1 -30    6.32    1.36
  -2  -1 -30    7.35    1.37
  -2  -1 -31    1.45    0.66
  -2  -1 -31    1.14    0.65
  -2   1 -31    0.30    0.56
  -2  -1 -32   14.59    1.67
  -2  -1 -33    3.50    0.73
   2   2 -32    2.94    0.73
   2  -2 -32    2.28    0.66
   2  -2 -31    7.42    1.12
   2   2 -31    9.27    1.46
   2  -2 -30   16.36    1.74
   2  -2 -29   24.74    2.32
   2  -2 -28    5.48    1.24
   2   2 -27    9.30    1.78
   2  -2 -27    8.72    1.59
   2   2 -26    0.25    1.07
   2  -2 -25   11.99    2.12
   2   2 -25    7.67    1.77
   2  -2 -24  192.04    9.33
   2   2 -24  190.79    9.18
   2   2 -23   94.99    6.32
   2  -2 -23  108.60    6.68
   2   2 -22    1.04    1.01
   2  -2 -22   -0.76    0.98
   2  -2 -21   93.40    5.18
   2  -2 -21   77.32    8.02
   2  -2 -21   86.37    5.84
  -2   2  21   68.00    7.99
   2   2 -21   81.65    5.80
  -2   2  20   13.43    3.70
   2  -2 -20   16.23    2.49
   2  -2 -20   12.03    1.85
   2  -2 -20   17.37    3.66
   2   2 -20   13.59    2.35
  -2   2  19  124.78   10.55
   2  -2 -19  141.90   10.50
   2  -2 -19  117.17    6.14
   2  -2 -19  139.03    7.27
   2   2 -19  136.99    7.46
  -2   2  18  349.03   18.17
   2   2 -18  379.63   13.66
   2  -2 -18  378.40   17.99
   2  -2 -18  382.77   13.37
   2  -2 -18  364.98   12.26
  -2   2  17  108.08    9.16
   2  -2 -17  115.07    9.09
   2  -2 -17  115.62    6.32
   2   2 -17  103.74    6.28
   2  -2 -16    9.10    2.50
  -2   2  16    9.10    2.79
   2  -2 -15   60.31    6.23
  -2   2  15   53.77    6.13
   2   2 -14    5.82    1.22
  -2   2  14    4.29    1.77
   2  -2 -14    5.15    2.03
  -2   2  13  151.65    9.66
   2   2 -13  172.15    6.70
   2  -2 -13  160.13    9.86
  -2   2  12   70.80    6.22
   2   2 -12   84.67    4.30
   2  -2 -12   83.99    6.73
   2  -2 -11   14.57    2.76
  -2   2  11   20.11    3.15
   2   2 -11   17.99    1.77
  -2   2  10   14.41    2.47
   2   2 -10   13.80    1.50
   2  -2 -10   12.81    2.46
  -2   2   9   86.73    5.80
   2  -2  -9   90.45    6.33
   2   2  -9   89.25    4.00
   2  -2  -8   95.87    6.25
  -2   2   8   97.13    5.93
  -2   2   7   23.03    2.64
   2  -2  -7   32.34    3.41
  -2   2   6   40.99    3.28
   2  -2  -6   41.06    3.69
  -2   2   5   10.80    1.54
   2   2  -5   13.45    1.47
   2  -2  -5   10.01    1.83
   2   2  -4  303.96    9.21
   2  -2  -4  300.80    9.83
   2  -2  -4  285.15   10.48
  -2   2   4  299.74    9.71
   2  -2  -3  240.18    8.37
  -2   2   3  237.95    7.96
   2   2  -3  244.88    8.00
  -2   2   2   37.25    2.35
   2   2  -2   34.38    2.54
   2  -2  -2   36.39    2.73
   2   2  -1  211.88    7.38
  -2   2   1  204.61    6.20
   2  -2  -1  205.17    7.51
   2   2   0   50.43    3.21
  -2   2   0   46.58    2.07
   2  -2   0   51.65    3.29
   2  -2   1    6.98    1.24
  -2   2  -1    6.58    0.61
   2   2   1    5.76    1.12
   2   2   2  236.36    8.48
   2   2   3  280.77    9.72
   2   2   4   31.49    2.90
   2   2   5   47.51    3.61
   2   2   6   37.01    3.31
   2   2   7 1164.35   30.09
   2   2   8  792.98   22.62
   2   2   9   98.19    6.14
   2   2  10   11.46    2.11
   2   2  11    1.61    0.99
   2   2  12    0.50    1.06
   2   2  13  271.29    9.73
   2   2  13  252.21   12.22
   2   2  14  346.33   15.30
   2   2  14  370.01   12.19
   2   2  15    0.17    1.05
   2   2  16   20.00    3.60
  -2  -2 -16   20.75    2.46
  -2  -2 -17  376.28   12.80
  -2  -2 -17  378.89   13.71
   2   2  17  362.64   17.19
  -2  -2 -18  520.13   16.24
   2   2  18  501.67   21.47
  -2  -2 -18  521.19   17.17
   2   2  19  340.20   17.27
  -2  -2 -19  340.79   13.13
  -2  -2 -20  106.80    6.72
   2   2  20  112.46    9.55
  -2  -2 -21  143.27    7.96
  -2  -2 -22    1.07    1.05
  -2  -2 -23   23.58    2.99
  -2  -2 -24   76.60    5.53
  -2  -2 -25   92.06    5.95
  -2  -2 -26   44.39    3.23
  -2  -2 -26   43.06    3.96
  -2  -2 -27    2.47    1.00
  -2  -2 -28   32.64    3.15
  -2  -2 -29   36.09    3.16
  -2  -2 -30   34.51    2.87
  -2  -2 -30   36.00    2.64
  -2  -2 -31   -1.17    0.62
  -2  -2 -32   -0.58    0.37
   2   3 -30    0.00    0.42
   2  -3 -29   12.32    1.26
   2   3 -29   12.29    1.61
   2  -3 -28   30.60    2.20
   2   3 -28   30.16    2.63
   2  -3 -27   29.74    2.29
   2  -3 -26    6.58    1.15
   2  -3 -26    8.39    1.36
   2  -3 -25    0.72    0.61
   2  -3 -24   13.32    1.82
   2  -3 -23  206.83    8.30
   2  -3 -22    9.21    1.66
   2  -3 -21    1.21    0.65
   2  -3 -21   -0.74    0.79
   2  -3 -20   23.77    2.83
   2  -3 -20   19.47    2.44
   2  -3 -19  204.67    8.78
   2  -3 -18  168.61    7.83
  -2   3  17  348.72   18.58
   2  -3 -17  376.51   12.90
  -2   3  16   84.78    8.36
   2  -3 -16  105.67    5.89
  -2   3  15   78.73    7.69
   2  -3 -15   76.33    4.93
  -2   3  14    0.75    1.35
   2  -3 -14    0.28    0.79
  -2   3  13    7.00    2.18
   2  -3 -13    8.48    1.56
   2  -3 -13   10.05    1.66
   2  -3 -12   87.89    5.17
  -2   3  12   86.51    7.08
  -2   3  11  158.11    9.30
   2  -3 -10   24.86    3.23
  -2   3  10   29.42    3.70
   2  -3  -9    5.68    1.50
  -2   3   9    5.36    1.64
  -2   3   8   25.20    3.03
   2  -3  -8   27.82    3.36
  -2   3   7   84.95    5.44
   2  -3  -7   80.40    5.57
   2  -3  -6   38.46    3.65
  -2   3   6   37.85    3.36
   2   3  -5  426.81   12.95
   2  -3  -5  436.18   14.63
   2   3  -4  168.58    6.92
   2  -3  -4  161.90    7.81
   2  -3  -3   40.24    3.59
   2   3  -3   37.34    3.06
   2   3  -2   11.03    1.70
   2  -3  -2   11.77    2.04
   2   3  -1    1.47    0.87
   2   3   0    3.46    1.03
   2   3   1  362.34   12.50
   2   3   2   34.95    3.35
   2   3   3  159.51    7.82
   2   3   4  336.86   12.63
   2   3   5  105.13    6.44
   2   3   6    5.73    1.68
   2   3   7    2.72    1.04
   2   3   8  205.33   10.30
   2   3   9   78.02    6.26
   2   3  10   19.11    3.21
   2   3  11   25.16    3.76
  -2  -3 -12   57.87    4.18
   2   3  12   51.87    5.49
  -2  -3 -13   66.45    4.59
   2   3  13   70.75    6.62
   2   3  14   22.84    3.88
  -2  -3 -14   20.93    2.67
  -2  -3 -15   90.51    5.52
   2   3  15   95.35    8.21
   2   3  16  165.67   11.16
  -2  -3 -16  171.20    8.12
  -2  -3 -16  164.68    7.86
  -2  -3 -17    7.79    1.67
  -2  -3 -17    7.75    1.67
  -2  -3 -18  114.90    6.47
  -2  -3 -18  119.49    6.70
  -2  -3 -19  183.20    8.47
  -2  -3 -19  175.78    8.43
  -2  -3 -20   38.52    3.64
  -2  -3 -21  153.95    7.72
  -2  -3 -22   24.18    2.79
  -2  -3 -22   25.29    2.77
  -2  -3 -23   22.12    2.69
  -2  -3 -23   19.86    2.42
  -2  -3 -24   -0.03    0.65
  -2  -3 -24    0.87    0.70
  -2  -3 -25   65.35    4.09
  -2  -3 -25   72.64    4.64
  -2  -3 -26    1.05    0.63
  -2  -3 -26    1.14    0.74
  -2  -3 -27   56.44    3.73
  -2  -3 -27   60.67    3.35
  -2  -3 -28    8.23    1.07
  -2  -3 -28    6.90    1.17
  -2  -3 -29   39.00    2.45
  -2  -3 -30    5.45    0.85
   2  -4 -26   86.76    3.54
   2  -4 -25   17.84    1.67
   2  -4 -24    0.79    0.56
   2  -4 -23   21.44    2.12
   2  -4 -22   20.02    2.17
   2  -4 -21   22.31    2.38
   2  -4 -20    1.61    1.10
   2  -4 -19  168.99    7.58
   2  -4 -18   23.29    2.73
   2  -4 -17    2.95    1.18
   2  -4 -16    1.11    0.82
   2  -4 -15    2.62    1.05
   2  -4 -15    1.04    0.92
   2  -4 -14  180.92    7.70
   2  -4 -14  154.91    7.92
   2  -4 -13   76.08    4.84
   2  -4 -13   70.46    5.09
   2  -4 -12  354.36   12.56
   2  -4 -12  379.89   13.45
   2  -4 -11  112.04    6.26
   2  -4 -11  111.18    6.51
   2  -4 -10    0.56    1.03
   2  -4 -10    0.95    0.99
   2  -4  -9   19.60    2.63
   2  -4  -9   20.57    2.67
  -2  -4   9   18.32    2.93
   2  -4  -8    2.32    1.23
  -2  -4   8   -1.38    1.44
   2  -4  -8    1.07    1.02
   2  -4  -7   10.44    1.94
   2  -4  -7    9.36    1.87
  -2  -4   7   13.62    2.75
  -2  -4   6    1.86    1.30
   2  -4  -6    4.22    1.13
   2  -4  -6    4.98    1.63
   2  -4  -5  104.83    6.32
  -2  -4   5  114.83    7.79
   2  -4  -5  118.58    6.44
  -2  -4   4    6.83    1.93
   2  -4  -4    8.31    1.67
   2  -4  -4    8.93    1.85
   2  -4  -3   39.68    3.74
   2  -4  -3   41.15    3.48
  -2  -4   3   35.63    4.30
  -2  -4   2    3.28    1.43
   2  -4  -2   -0.09    0.85
   2  -4  -2    3.56    1.33
   2  -4  -1  363.22   13.36
  -2  -4   1  377.58   15.26
   2  -4  -1  403.61   13.00
  -2  -4   0   17.55    2.96
   2  -4   0   15.37    2.34
  -2  -4  -1  383.92   15.22
   2  -4   1  402.38   13.93
  -2  -4  -2  169.99    9.27
   2  -4   2  176.51    8.34
  -2  -4  -3  204.00   10.24
   2  -4   3  216.67    9.40
   2  -4   4   14.44    2.19
  -2  -4  -4   16.91    2.79
  -2  -4  -5  190.27    8.65
  -2  -4  -5  193.33    9.77
   2   4   5  202.94    9.98
   2  -4   5  193.77    8.75
  -2  -4  -6    0.08    0.84
   2  -4   6    1.04    0.87
   2   4   6    0.37    0.90
  -2  -4  -6    0.31    1.07
  -2  -4  -7  194.58    9.59
  -2  -4  -7  189.06    9.07
  -2  -4  -8   47.93    4.25
  -2  -4  -8   47.95    4.38
   2   4   8   58.41    5.53
  -2  -4  -9    1.28    0.88
   2   4   9   -0.39    1.35
  -2  -4  -9   -0.76    1.56
  -2  -4 -10   21.88    3.00
  -2  -4 -10   16.59    2.34
   2   4  10   26.62    3.91
  -2  -4 -10   23.79    2.97
  -2  -4 -11  223.68   10.27
   2   4  11  227.34   12.25
  -2  -4 -11  209.77    9.17
  -2  -4 -11  223.30    9.67
  -2  -4 -12    3.22    1.12
  -2  -4 -12    3.01    1.13
  -2  -4 -12    3.30    0.96
  -2  -4 -13   73.06    5.49
  -2  -4 -13   72.82    4.96
  -2  -4 -13   80.86    5.08
  -2  -4 -14   25.92    3.20
  -2  -4 -14   24.67    2.83
  -2  -4 -15    3.86    1.22
  -2  -4 -15    3.35    1.09
  -2  -4 -16   36.54    3.39
  -2  -4 -16   31.96    3.46
  -2  -4 -17  136.02    7.41
  -2  -4 -17  134.21    6.77
  -2  -4 -18    6.93    1.67
  -2  -4 -19   76.90    5.17
  -2  -4 -20   52.90    4.08
  -2  -4 -21   36.00    3.22
  -2  -4 -22   15.15    2.03
  -2  -4 -23   19.57    2.14
  -2  -4 -24    0.36    0.50
  -2  -4 -25  100.31    4.43
  -2  -4 -26    1.12    0.54
   2  -5 -22    0.39    0.50
   2  -5 -21   54.57    3.07
   2  -5 -20   13.94    1.59
   2  -5 -19   40.95    2.94
   2  -5 -18    1.78    0.69
   2  -5 -17    0.72    0.67
   2  -5 -16    0.77    0.89
   2  -5 -15   74.32    4.76
   2  -5 -14    0.03    1.00
   2  -5 -13   40.47    3.63
   2  -5 -13   43.42    3.39
   2  -5 -12   44.78    3.53
   2  -5 -12   45.69    3.96
   2  -5 -11    1.13    0.82
   2  -5 -11    2.32    1.23
   2  -5 -10   -0.63    1.26
   2  -5 -10    2.92    1.30
  -2  -5   9  150.17    7.99
   2  -5  -9  154.30    7.42
   2  -5  -9  154.90    7.85
   2  -5  -8   -1.38    1.00
  -2  -5   8    1.46    1.03
   2  -5  -8    1.18    0.79
   2  -5  -7    5.58    1.46
   2  -5  -7   10.27    1.90
  -2  -5   7    7.59    1.92
   2  -5  -6    5.19    1.53
   2  -5  -6    2.43    0.76
  -2  -5   6    2.64    1.31
   2  -5  -5    1.50    0.85
  -2  -5   5    0.38    1.36
   2  -5  -5    1.54    1.05
  -2  -5   4   13.97    2.67
   2  -5  -4   17.11    2.40
   2  -5  -4   17.48    2.51
  -2  -5   3  103.75    7.40
   2  -5  -3  109.94    6.55
   2  -5  -3  109.70    6.13
  -2  -5   2   26.25    3.62
   2  -5  -2   26.06    3.13
   2  -5  -1   63.11    4.86
  -2  -5   1   62.61    5.64
   2  -5   0    7.21    1.75
  -2  -5   0    3.47    1.31
   2  -5   1   70.25    5.18
  -2  -5  -1   71.27    5.86
  -2  -5  -2   17.62    2.95
   2  -5   2   27.91    3.20
   2  -5   3  117.69    6.75
  -2  -5  -3  108.56    7.31
  -2  -5  -4    0.79    1.02
   2  -5   4    4.26    1.52
   2  -5   5   37.22    3.61
  -2  -5  -5   35.82    4.00
  -2  -5  -6   -0.05    0.97
   2  -5   6    3.43    1.35
  -2  -5  -7   26.93    3.30
   2  -5   7   28.65    3.07
  -2  -5  -7   28.47    3.13
  -2  -5  -8    2.99    1.19
  -2  -5  -8    2.21    1.01
  -2  -5  -9   80.47    5.42
  -2  -5  -9   83.20    5.71
  -2  -5 -10    4.91    1.38
  -2  -5 -10    4.83    1.41
  -2  -5 -11   11.65    2.27
  -2  -5 -11   11.89    1.97
  -2  -5 -12    3.72    1.54
  -2  -5 -12    3.39    1.11
  -2  -5 -13    9.53    2.00
  -2  -5 -13    8.41    1.45
  -2  -5 -13    8.20    1.43
  -2  -5 -14   20.43    2.71
  -2  -5 -14   20.57    2.11
  -2  -5 -14   19.73    2.09
  -2  -5 -15   69.05    4.96
  -2  -5 -16    2.39    1.05
  -2  -5 -17   28.28    2.87
  -2  -5 -18   14.29    1.99
  -2  -5 -19    0.21    0.53
  -2  -5 -20   -0.81    0.56
  -2  -5 -21   48.90    3.03
  -2  -5 -22   22.10    1.79
   2  -6 -13   -0.68    0.75
   2  -6 -12    7.15    1.26
   2  -6 -11   35.97    2.81
   2  -6 -10   -1.25    0.81
   2  -6  -9   -0.91    0.83
   2  -6  -8    5.18    1.12
  -2  -6   7   48.90    3.31
   2  -6  -6    4.46    1.19
  -2  -6   6    1.03    0.81
   2  -6  -5    5.39    1.25
  -2  -6   5    2.98    1.00
   2  -6  -4   15.65    2.05
  -2  -6   4    8.06    1.63
   2  -6  -3   14.68    2.04
  -2  -6   3   13.34    2.10
   2  -6  -2    6.68    1.48
  -2  -6   2    4.24    1.45
   2  -6  -1    3.11    1.08
  -2  -6   1    2.02    1.09
   2  -6   0   26.43    2.68
  -2  -6   0   20.86    2.71
  -2  -6  -1   61.38    4.67
   2  -6   1   62.05    4.21
   2  -6   2    3.76    1.16
  -2  -6  -2    4.20    1.47
   2  -6   3    1.06    0.83
  -2  -6  -3    2.09    1.14
  -2  -6  -4    0.52    0.94
   2  -6   4    0.48    0.53
  -2  -6  -5    6.22    1.36
  -2  -6  -6   27.37    2.80
  -2  -6  -7    1.36    0.88
  -2  -6  -8   19.94    2.18
  -2  -6  -9    6.76    1.20
  -2  -6 -10    1.97    0.80
  -2  -6 -11    0.49    0.64
   3   0 -34    0.10    0.43
   3   0 -33   42.05    2.84
   3   0 -32   -0.26    0.72
   3   0 -32   -1.16    0.62
   3   0 -31    1.18    0.97
   3   0 -31    1.40    0.59
   3   0 -30   -0.02    0.61
   3   0 -30   -1.06    1.03
   3   0 -29   53.58    4.19
   3   0 -28   -0.83    1.18
   3   0 -27  236.13    9.77
   3   0 -26   -1.03    1.06
   3   0 -25   59.55    4.52
   3   0 -24    1.03    0.96
   3   0 -23  339.25   12.04
   3   0 -23  356.18   16.46
   3   0 -23  314.61   12.74
   3   0 -22    0.20    1.26
   3   0 -22   -1.18    1.01
   3   0 -22   -0.03    0.77
   3   0 -21   15.30    2.12
   3   0 -21   16.01    2.41
   3   0 -21   15.63    3.18
   3   0 -20   -0.61    0.74
   3   0 -20   -0.11    0.88
   3   0 -20    1.21    0.97
   3   0 -19   14.06    2.22
   3   0 -19   13.39    2.65
   3   0 -19   13.46    1.82
   3   0 -18    0.44    0.91
   3   0 -17    0.99    1.36
   3   0 -16   -0.73    0.86
   3   0 -15  388.52   13.88
   3   0 -14   -0.31    0.76
   3   0 -13  218.44    8.96
   3   0 -12    0.85    0.65
   3   0 -11   32.91    2.78
   3   0 -10   -0.03    0.51
   3   0  -9  264.22    8.64
   3   0  -8   -0.44    0.63
   3   0  -7    8.41    1.16
   3   0  -6    0.94    0.51
   3   0  -5  130.84    4.60
   3   0  -4    0.39    0.46
   3   0  -3 1434.69   31.29
   3   0  -2   -0.03    0.24
   3   0  -1  104.31    3.46
   3   0  -1  108.48    3.81
   3   0   0   -0.07    0.24
   3   0   0   -0.04    0.30
   3   0   1 1912.47   41.24
   3   0   1 1976.30   41.95
   3   0   2   -0.03    0.29
   3   0   3 1585.76   34.46
   3   0   4   -0.46    0.33
   3   0   5  269.99    8.36
   3   0   5  266.47    7.88
   3   0   6    0.39    0.40
   3   0   6    0.19    0.48
   3   0   7   48.54    3.05
   3   0   7   44.45    2.84
   3   0   8    0.16    0.54
   3   0   8    0.48    0.70
   3   0   9   54.60    3.57
   3   0   9   59.56    3.70
   3   0  10    0.15    0.50
   3   0  10    1.77    0.90
   3   0  11  426.04   13.17
   3   0  11  402.31   13.29
   3   0  12    0.37    0.63
   3   0  12   -0.01    0.64
   3   0  13   64.14    4.43
   3   0  13   54.29    4.36
   3   0  14    1.14    0.91
   3   0  14   -0.03    0.81
   3   0  15    1.68    0.82
   3   0  16    0.17    0.72
   3   0  17   65.24    5.69
   3   0  18    1.91    1.42
   3   0  19  137.35    9.13
  -3   0 -19  155.96    7.74
  -3   0 -20   -0.51    0.92
   3   0  20    0.24    1.30
  -3   0 -21   28.78    3.30
   3   0  21   29.39    4.48
   3   0  22   -1.59    1.24
  -3   0 -22    0.41    0.81
  -3   0 -23  348.29   13.24
  -3   0 -24   -0.59    1.07
  -3   0 -25   31.20    3.39
  -3   0 -26   -0.17    0.71
  -3   0 -26   -0.70    0.77
  -3   0 -27   12.52    1.91
  -3   0 -27   13.16    2.18
  -3   0 -28    1.54    0.84
  -3   0 -28   -0.65    0.71
  -3   0 -29   55.02    4.16
  -3   0 -29   59.48    3.82
  -3   0 -30    0.03    0.62
  -3   0 -30   -0.90    0.86
  -3   0 -31  101.54    4.62
  -3   0 -32   -0.57    0.53
   3   1 -33    2.01    0.65
   3  -1 -33    1.45    0.48
   3   1 -32    6.43    1.15
   3  -1 -32    7.76    1.24
   3  -1 -31    1.59    0.87
   3   1 -31    2.78    1.14
   3   1 -31    1.58    0.78
   3  -1 -30   30.02    2.68
   3   1 -30   24.51    2.77
   3   1 -29  172.36    7.98
   3  -1 -29  163.55    7.11
   3  -1 -28    2.19    1.06
   3   1 -28    2.76    1.51
   3   1 -27   20.95    2.83
   3  -1 -27   19.95    2.40
   3   1 -26   65.03    4.98
   3  -1 -26   62.87    4.34
   3  -1 -25    2.79    1.13
   3   1 -25    1.52    1.04
   3  -1 -24   54.42    4.03
   3  -1 -24   48.90    4.59
   3   1 -24   47.69    4.32
   3  -1 -23  262.35   11.50
   3  -1 -23  282.67   10.30
   3   1 -23  269.94   11.04
   3   1 -22   84.83    5.60
   3  -1 -22   83.89    7.94
   3  -1 -22   85.31    5.99
   3  -1 -21   10.59    2.20
   3   1 -21    7.34    1.64
   3  -1 -21    4.90    1.84
   3   1 -20    1.55    0.88
   3  -1 -20   -1.14    1.43
   3   1 -20    0.84    0.79
   3  -1 -20   -0.04    0.80
   3   1 -19  216.05    8.92
   3   1 -19  215.55   10.41
   3  -1 -19  205.60    9.19
   3  -1 -19  182.49   11.35
   3   1 -18   20.21    2.91
   3  -1 -18   24.34    3.76
   3   1 -17  150.76    7.85
   3  -1 -17  135.56    8.96
   3  -1 -16    1.09    1.03
   3   1 -16   -1.05    0.95
   3   1 -15  265.22   10.14
   3  -1 -15  242.11   11.69
   3  -1 -14   10.39    2.30
   3   1 -14   10.74    1.73
   3  -1 -13  124.05    7.48
   3   1 -13  135.98    6.09
   3  -1 -12  662.54   20.60
   3   1 -12  669.21   17.78
   3   1 -11   12.26    1.60
   3  -1 -11    8.54    1.82
   3  -1 -10  891.67   24.82
   3   1 -10  922.57   22.14
   3   1  -9    1.80    0.61
   3  -1  -9    4.69    1.59
   3   1  -8  199.40    6.42
   3  -1  -8  180.67    7.84
   3   1  -7  129.88    4.70
   3  -1  -7  125.86    6.02
   3  -1  -6  191.08    7.38
   3   1  -5   54.95    2.89
   3  -1  -5   49.76    3.25
   3   1  -4  168.77    5.69
   3  -1  -4  163.60    6.17
   3  -1  -3  771.00   19.28
   3   1  -3  818.40   19.05
   3  -1  -2  351.86    9.90
   3   1  -2  354.95    9.53
   3  -1  -2  334.72    9.38
   3   1  -2  329.91    7.74
   3   1  -1  185.49    6.06
   3  -1  -1  184.25    6.36
   3  -1  -1  174.35    5.60
   3   1   0  509.15   12.98
   3  -1   0  494.10   11.97
   3  -1   0  488.27   13.21
   3   1   1 1017.68   24.13
   3  -1   1 1046.24   22.60
   3  -1   1 1027.37   24.59
   3   1   2  554.65   14.06
   3  -1   2  528.49   11.76
   3  -1   2  539.95   14.42
   3   1   3    1.11    0.49
   3   1   4  543.15   14.64
   3  -1   5   16.41    0.84
   3   1   5   20.08    1.96
   3  -1   6 2295.28   48.54
   3   1   6 2329.57   51.81
   3   1   7    5.60    1.14
   3  -1   7    6.85    0.80
   3  -1   8  148.99    5.13
   3   1   8  149.36    6.81
   3   1   9 1465.82   36.49
   3  -1   9 1508.27   33.83
   3  -1  10 1181.78   27.76
   3   1  10 1148.44   30.11
   3  -1  11   19.05    2.03
   3   1  11   21.97    2.79
   3   1  11   18.96    2.23
   3   1  12   15.41    2.04
   3  -1  12   15.14    1.90
   3   1  12   16.34    2.51
   3   1  13   18.81    2.89
   3   1  13   19.44    2.33
   3  -1  13   20.85    2.36
   3   1  14    3.34    1.50
   3  -1  14    6.47    1.36
   3   1  14    3.41    1.10
   3   1  15    1.37    1.35
   3   1  15    2.36    1.06
   3   1  16  137.55    8.77
   3   1  16  124.48    6.86
   3   1  17    9.74    1.87
   3   1  17    5.94    1.94
  -3  -1 -18  167.14    8.39
   3   1  18  170.49   10.61
   3   1  19   50.60    5.99
  -3  -1 -19   56.45    4.65
   3   1  20   81.67    7.66
  -3  -1 -20   77.97    5.60
   3   1  21   21.70    4.35
  -3   1 -21   20.55    2.24
  -3  -1 -21   18.58    2.68
  -3   1 -22  125.73    6.69
   3   1  22   98.84    8.88
  -3   1 -22  102.17    5.33
  -3  -1 -22  106.16    6.80
  -3  -1 -23  104.06    6.73
  -3   1 -23  109.72    5.59
  -3   1 -24   12.23    2.09
  -3   1 -24    9.13    1.54
  -3  -1 -24   10.96    2.19
  -3  -1 -25  273.72   11.62
  -3   1 -25  262.69    9.70
  -3   1 -26   24.12    2.39
  -3  -1 -26   19.01    2.73
  -3   1 -27    6.49    1.34
  -3  -1 -27    6.26    1.62
  -3   1 -28    1.71    0.68
  -3  -1 -28    0.14    0.69
  -3  -1 -29   24.69    2.48
  -3  -1 -29   20.24    2.53
  -3  -1 -30    0.48    0.68
  -3  -1 -30   -1.11    0.81
  -3  -1 -31  158.78    6.12
  -3  -1 -31  150.42    6.59
  -3  -1 -32   68.64    3.43
   3   2 -32    1.92    0.62
   3  -2 -32    2.20    0.59
   3  -2 -31    7.13    1.07
   3   2 -31    9.86    1.43
   3   2 -30    5.10    1.18
   3  -2 -30    3.56    0.89
   3  -2 -29   11.56    1.58
   3  -2 -28   30.54    2.64
   3  -2 -27  112.17    5.53
   3   2 -26   31.96    3.44
   3  -2 -26   35.46    3.01
   3   2 -25   93.43    6.22
   3  -2 -25  105.71    5.53
   3   2 -24  199.74    9.61
   3   2 -23  217.57   10.12
   3  -2 -23  217.34   10.07
   3   2 -22  466.47   16.38
   3  -2 -22  459.64   16.16
   3   2 -21  487.78   16.68
   3  -2 -21  456.62   16.13
   3   2 -20   41.07    4.13
   3  -2 -20   46.57    6.16
   3  -2 -20   44.86    4.14
  -3   2  20   38.00    6.06
   3  -2 -20   46.93    3.56
  -3   2  19  158.62   12.50
   3   2 -19  180.78    8.97
   3  -2 -19  182.99    8.66
   3  -2 -19  176.88   12.21
   3  -2 -19  183.89    7.66
   3   2 -18  502.77   16.69
   3  -2 -18  496.66   21.61
   3  -2 -18  496.29   16.05
  -3   2  18  434.38   21.58
   3  -2 -18  475.75   14.67
   3  -2 -17  324.89   11.89
   3  -2 -17  319.90   16.40
   3   2 -17  325.57   12.50
   3  -2 -17  326.18   11.04
   3   2 -16  169.83    7.79
   3  -2 -16  160.35   10.92
  -3   2  16  133.83   10.45
   3   2 -16  153.82    7.87
   3   2 -15  191.47    7.99
   3  -2 -15  161.41   10.86
   3  -2 -14  217.97   12.58
   3   2 -14  253.86    9.23
   3   2 -13  601.04   16.59
   3  -2 -13  540.07   21.32
   3   2 -12 1108.39   26.60
   3  -2 -12  995.01   31.76
   3  -2 -11  258.23   12.66
   3   2 -11  284.89    9.23
   3  -2 -10  169.93    9.69
   3   2 -10  190.11    6.88
   3  -2  -9  126.80    7.91
   3   2  -9  141.06    5.57
  -3   2   8   82.42    5.47
   3  -2  -8   80.48    5.86
   3  -2  -7  134.38    7.50
  -3   2   7  135.76    6.82
   3   2  -6   30.35    2.50
   3  -2  -6   30.00    3.26
  -3   2   6   30.02    2.83
   3   2  -5  515.53   14.17
   3  -2  -5  500.37   16.00
  -3   2   5  505.36   14.61
  -3   2   4  440.74   12.66
   3  -2  -4  452.70   13.79
   3  -2  -4  444.23   14.21
   3   2  -4  458.76   12.94
  -3   2   3  375.50   10.44
   3  -2  -3  349.68   11.69
   3  -2  -3  346.69   11.58
   3   2  -3  364.49   11.07
   3  -2  -2  735.49   19.36
   3   2  -2  740.15   19.14
  -3   2   2  740.97   17.42
   3  -2  -2  701.61   19.56
   3  -2  -1   17.80    2.04
  -3   2   1   16.78    1.14
   3   2  -1   17.24    1.90
   3   2   0   22.34    2.24
   3  -2   0   22.69    2.32
   3  -2   1   13.10    1.82
   3   2   1   13.39    1.72
   3   2   2    1.88    0.68
   3   2   3   13.20    1.81
   3   2   4 1481.03   35.79
   3   2   5 1606.67   38.93
   3   2   6   14.94    2.08
   3   2   7  141.38    7.19
   3   2   8  740.93   21.79
   3   2   9   21.06    2.90
   3   2  10  708.65   21.82
   3   2  11  568.01   19.11
   3   2  12    4.90    1.75
   3   2  13  589.80   20.69
   3   2  13  594.02   17.69
   3   2  14  301.46   11.32
   3   2  14  314.96   14.20
   3   2  15   21.73    2.61
   3   2  15   22.37    3.79
   3   2  16  747.50   26.13
  -3  -2 -16  759.00   22.48
  -3  -2 -16  758.93   21.36
  -3  -2 -17  102.26    5.88
  -3  -2 -17  101.12    6.44
   3   2  17   92.54    7.95
  -3  -2 -18   23.32    2.83
  -3  -2 -18   23.12    3.16
   3   2  18   26.53    4.35
   3   2  19    2.37    2.14
  -3  -2 -19    4.25    1.44
  -3  -2 -19    1.64    1.18
  -3  -2 -20  177.18    9.07
   3   2  20  180.02   12.09
  -3  -2 -21  126.90    7.50
  -3  -2 -22   39.37    4.01
  -3  -2 -23    7.18    1.90
  -3  -2 -24    2.13    1.31
  -3  -2 -25   32.23    3.42
  -3  -2 -26    8.28    1.64
  -3  -2 -27    2.38    0.67
  -3  -2 -27    0.96    0.85
  -3  -2 -28    0.93    0.92
  -3  -2 -29   72.39    4.42
  -3  -2 -30    6.47    1.14
  -3  -2 -30    5.06    1.14
  -3  -2 -31   92.65    3.98
  -3  -2 -31   84.07    4.25
  -3  -2 -32   54.92    2.66
   3   3 -30   33.49    2.30
   3   3 -29    3.36    0.79
   3   3 -28    0.13    0.64
   3  -3 -28   -0.72    0.39
   3   3 -27    5.53    1.21
   3  -3 -27    6.24    1.02
   3  -3 -26  114.17    4.93
   3   3 -26  102.78    5.60
   3  -3 -25   34.79    2.67
   3  -3 -25   30.75    2.51
   3  -3 -24    8.77    1.42
   3  -3 -24   13.51    1.74
   3  -3 -23   -0.13    0.82
   3  -3 -22   89.50    5.11
   3  -3 -21  141.18    6.82
   3  -3 -20  139.76    6.87
   3  -3 -19   25.86    2.81
   3  -3 -18  123.20    6.47
   3  -3 -17   97.99    5.64
  -3   3  17   73.30    8.05
  -3   3  16   88.47    8.66
   3  -3 -16  117.63    6.24
   3  -3 -15    9.21    1.85
  -3   3  15    6.53    2.03
   3  -3 -14  494.55   14.11
   3  -3 -14  443.68   14.49
   3  -3 -13   32.67    2.87
   3  -3 -13   27.95    2.86
  -3   3  12    7.56    2.17
   3  -3 -12   11.01    1.81
   3  -3 -12   13.35    1.86
  -3   3  11   -0.19    0.95
   3  -3 -11    0.90    0.75
   3  -3 -11   -1.23    1.19
   3   3 -10  217.84    8.02
   3  -3 -10  183.54   10.06
   3  -3  -9  103.51    7.05
   3   3  -9  126.32    5.72
   3  -3  -8   63.28    5.28
   3  -3  -7    4.23    1.49
   3  -3  -6    6.15    1.57
   3  -3  -5   10.94    2.15
   3   3  -5   12.54    1.88
   3   3  -4  223.31    8.79
   3  -3  -4  214.98    9.83
   3  -3  -3   43.44    4.01
   3   3  -3   43.77    3.57
   3   3  -2   -0.25    0.68
   3  -3  -2   -0.86    0.80
   3   3  -1   12.23    1.94
   3  -3  -1    8.82    1.84
   3   3   0  110.79    6.23
   3   3   1    1.96    1.01
   3   3   2    1.93    1.17
   3   3   3   25.10    3.05
   3   3   4   21.73    2.83
   3   3   5  163.49    8.52
   3   3   6   80.60    5.92
   3   3   7  128.67    7.73
   3   3   8   91.31    6.58
   3   3   9   60.11    5.49
   3   3  10   25.42    3.64
   3   3  11    0.38    1.39
   3   3  12  238.12   12.46
  -3  -3 -12  220.51    9.25
   3   3  13   40.56    4.99
  -3  -3 -13   50.00    4.04
  -3  -3 -14   33.77    3.39
   3   3  14   31.19    4.45
  -3  -3 -15   33.90    3.39
  -3  -3 -15   30.77    3.26
   3   3  15   32.47    4.77
   3   3  16  422.55   18.91
  -3  -3 -16  404.46   14.31
  -3  -3 -16  396.79   13.95
  -3  -3 -17    8.08    1.76
  -3  -3 -17    9.07    1.91
  -3  -3 -18  193.22    9.06
  -3  -3 -18  198.51    8.97
  -3  -3 -19   64.52    4.88
  -3  -3 -19   69.31    4.94
  -3  -3 -20  134.37    7.32
  -3  -3 -21    6.26    1.50
  -3  -3 -22  148.08    7.51
  -3  -3 -23    7.86    1.60
  -3  -3 -24  166.05    7.35
  -3  -3 -24  179.75    7.89
  -3  -3 -25    3.15    1.02
  -3  -3 -25    3.43    1.15
  -3  -3 -26   29.89    2.76
  -3  -3 -26   28.47    2.43
  -3  -3 -27    6.95    1.13
  -3  -3 -27    8.92    1.43
  -3  -3 -28    0.34    0.52
  -3  -3 -28    0.44    0.51
  -3  -3 -30   40.25    2.13
   3  -4 -25   86.73    3.77
   3  -4 -24   47.09    2.90
   3  -4 -23    0.72    0.63
   3  -4 -22   59.20    3.74
   3  -4 -21   51.36    3.62
   3  -4 -20   27.47    2.68
   3  -4 -19   -0.94    0.96
   3  -4 -18   42.56    3.61
   3  -4 -17   56.98    4.20
   3  -4 -16   35.33    3.40
   3  -4 -15   35.93    3.51
   3  -4 -14  141.83    6.82
   3  -4 -14  137.62    7.18
   3  -4 -13   20.91    2.72
   3  -4 -13   19.88    2.50
   3  -4 -12    4.41    1.43
   3  -4 -12    5.18    1.48
   3  -4 -11    1.52    1.07
   3  -4 -11    1.28    1.00
  -3  -4  10   31.25    3.92
   3  -4 -10   39.06    3.61
   3  -4 -10   33.81    3.45
  -3  -4   9   27.75    3.84
   3  -4  -9   34.78    3.48
   3  -4  -9   28.86    3.20
  -3  -4   8   34.21    4.48
   3  -4  -8   37.93    3.60
   3  -4  -8   40.88    3.76
  -3  -4   7    0.07    1.46
   3  -4  -7    0.39    1.00
   3  -4  -7    1.93    0.93
   3  -4  -6    0.71    1.10
   3  -4  -6    1.34    1.19
  -3  -4   5    0.30    1.09
   3  -4  -5    2.71    1.15
   3  -4  -5    0.15    0.88
   3  -4  -4  236.87    9.88
  -3  -4   4  236.62   12.38
   3  -4  -4  243.68    9.94
  -3  -4   3   12.13    2.63
   3  -4  -3    8.01    1.78
   3  -4  -3    9.03    1.98
   3  -4  -2  126.37    6.83
  -3  -4   2  135.96    8.94
   3  -4  -2  132.21    6.73
  -3  -4   1   49.14    5.11
   3  -4  -1   50.13    4.13
   3  -4  -1   52.14    3.97
  -3  -4   0    4.67    1.75
   3  -4   0    1.76    1.00
   3  -4   0    4.18    1.32
   3   4   1    9.51    1.86
  -3  -4  -1   11.92    2.75
   3  -4   1    9.36    1.85
  -3  -4  -2  583.98   20.79
   3   4   2  640.11   20.24
   3  -4   2  597.03   18.33
  -3  -4  -3    9.23    2.23
   3   4   3   10.11    2.20
   3  -4   3   14.35    2.28
   3   4   4   44.23    4.53
   3  -4   4   43.91    3.76
  -3  -4  -4   44.87    4.73
  -3  -4  -5   33.50    3.33
   3   4   5   38.06    4.28
  -3  -4  -5   32.51    3.93
   3  -4   5   33.74    3.26
  -3  -4  -6   59.69    4.62
   3   4   6   58.44    5.53
  -3  -4  -6   60.59    5.33
   3  -4   6   56.23    4.24
  -3  -4  -7    4.23    1.31
   3   4   7    5.76    2.08
  -3  -4  -7    5.52    1.75
  -3  -4  -8   45.70    4.43
   3   4   8   49.38    5.24
   3   4   9   18.63    3.44
  -3  -4  -9   19.92    2.86
   3   4  10   60.01    6.01
  -3  -4 -10   57.32    4.70
  -3  -4 -11   19.14    2.53
  -3  -4 -11   27.54    3.16
  -3  -4 -12    2.18    0.97
  -3  -4 -12    2.30    0.99
  -3  -4 -13   33.94    3.41
  -3  -4 -13   38.13    3.45
  -3  -4 -14   13.41    2.16
  -3  -4 -15    1.06    0.81
  -3  -4 -15    1.56    1.06
  -3  -4 -16   19.07    2.73
  -3  -4 -16   13.16    2.09
  -3  -4 -17    2.41    1.20
  -3  -4 -17    0.50    0.83
  -3  -4 -18   38.04    3.77
  -3  -4 -18   39.20    3.43
  -3  -4 -19   15.57    2.35
  -3  -4 -20    7.21    1.67
  -3  -4 -21    2.32    0.92
  -3  -4 -22   50.35    3.65
  -3  -4 -23    1.35    0.74
  -3  -4 -24    5.48    1.09
  -3  -4 -25    3.14    0.77
  -3  -4 -26   63.59    3.01
   3  -5 -22    1.12    0.51
   3  -5 -21   19.05    1.71
   3  -5 -20   52.44    3.11
   3  -5 -19    0.14    0.67
   3  -5 -18    0.92    0.78
   3  -5 -17   14.67    1.88
   3  -5 -16   47.39    3.54
   3  -5 -15   54.42    3.98
   3  -5 -14   12.16    1.95
   3  -5 -13   -0.37    0.90
   3  -5 -12   95.01    5.79
   3  -5 -11   36.33    3.23
   3  -5 -11   28.68    3.13
   3  -5 -10   33.83    3.26
  -3  -5  10   29.25    3.21
   3  -5 -10   31.68    3.36
   3  -5  -9   64.98    4.88
   3  -5  -9   70.65    4.70
  -3  -5   9   66.32    5.27
   3  -5  -8  122.27    6.86
   3  -5  -8  133.31    6.77
  -3  -5   8  117.29    7.51
   3  -5  -7   15.76    2.44
   3  -5  -7   16.77    2.46
  -3  -5   7   12.30    2.54
  -3  -5   6   90.26    6.92
   3  -5  -6   99.80    6.12
   3  -5  -6  102.74    5.94
   3  -5  -5  117.15    6.43
  -3  -5   5  102.63    7.58
   3  -5  -5  112.32    6.50
   3  -5  -4   28.12    3.18
   3  -5  -4   30.65    3.27
  -3  -5   4   23.46    3.47
   3  -5  -3    0.79    0.82
   3  -5  -3    4.01    1.46
  -3  -5   3    2.29    1.40
  -3  -5   2  304.28   14.26
   3  -5  -2  305.52   11.86
   3  -5  -2  313.82   11.57
   3  -5  -1   57.95    4.58
  -3  -5   1   59.92    5.84
   3  -5   0  102.97    6.21
  -3  -5   0  105.79    7.76
   3  -5   1  355.94   12.92
  -3  -5  -1  338.00   14.94
   3  -5   2  113.35    6.49
  -3  -5  -2  100.61    7.40
   3  -5   3   47.38    4.04
  -3  -5  -3   42.73    4.69
   3  -5   4  218.46    9.31
  -3  -5  -4  201.62   10.56
   3  -5   5   16.39    2.31
  -3  -5  -5   11.62    2.36
   3  -5   6   59.21    4.36
  -3  -5  -6   51.64    4.73
  -3  -5  -7   12.16    1.90
  -3  -5  -7   12.98    2.32
  -3  -5  -8    2.49    1.07
  -3  -5  -8    1.75    0.80
  -3  -5  -9   47.43    3.76
  -3  -5  -9   40.54    3.82
  -3  -5  -9   49.73    4.32
  -3  -5 -10    0.62    0.70
  -3  -5 -10   -0.39    0.87
  -3  -5 -11    6.39    1.62
  -3  -5 -11    8.20    1.63
  -3  -5 -11    5.89    1.27
  -3  -5 -12   33.28    2.95
  -3  -5 -12   34.93    3.11
  -3  -5 -12   28.18    3.31
  -3  -5 -13   32.58    3.58
  -3  -5 -13   36.37    3.00
  -3  -5 -13   36.19    2.99
  -3  -5 -14   13.30    1.79
  -3  -5 -14    9.94    2.00
  -3  -5 -14   10.98    1.58
  -3  -5 -15    1.38    1.08
  -3  -5 -16   38.02    3.51
  -3  -5 -17   14.04    2.04
  -3  -5 -18    2.22    0.88
  -3  -5 -19    4.50    1.05
  -3  -5 -20  139.79    5.88
  -3  -5 -21   16.49    1.69
   3  -6 -13    4.50    0.94
   3  -6 -12    0.21    0.59
   3  -6 -11   28.96    2.39
   3  -6 -10  166.89    6.65
   3  -6  -9   25.64    2.38
   3  -6  -8   12.21    1.62
  -3  -6   8   13.60    1.58
   3  -6  -7   22.98    2.21
  -3  -6   7   23.22    2.34
  -3  -6   6  140.29    6.51
  -3  -6   5   64.46    4.43
  -3  -6   4   10.14    1.90
  -3  -6   3   55.18    4.38
  -3  -6   2   29.48    3.32
  -3  -6   1    1.05    0.86
  -3  -6   0   37.91    3.77
  -3  -6  -1    3.23    1.28
  -3  -6  -2    0.80    1.10
  -3  -6  -3    3.60    1.38
  -3  -6  -4   26.43    2.97
  -3  -6  -5   28.20    2.95
  -3  -6  -6   21.09    2.51
  -3  -6  -7   21.79    2.43
  -3  -6  -8   29.58    2.68
  -3  -6  -9    1.40    0.64
  -3  -6 -10   13.64    1.57
  -3  -6 -11    0.09    0.52
   4   0 -33    0.52    0.51
   4   0 -32   62.97    3.72
   4   0 -31   -0.06    0.68
   4   0 -31    0.25    0.44
   4   0 -30    0.37    0.74
   4   0 -30    0.77    0.65
   4   0 -29    0.30    0.65
   4   0 -29    0.15    0.76
   4   0 -28   35.25    3.41
   4   0 -28   38.66    3.41
   4   0 -27   -0.57    0.98
   4   0 -26    2.04    1.12
   4   0 -25    1.34    1.08
   4   0 -24   41.44    3.69
   4   0 -23    1.76    1.01
   4   0 -22    2.21    1.87
   4   0 -22    0.54    0.87
   4   0 -21    1.78    1.12
   4   0 -21    0.62    1.21
   4   0 -20    1.28    0.82
   4   0 -20    1.69    1.49
   4   0 -19   -0.67    1.36
   4   0 -19    0.31    0.74
   4   0 -18  654.06   21.98
   4   0 -17    0.10    1.27
   4   0 -16 1067.10   29.75
   4   0 -15    0.49    0.93
   4   0 -14   90.50    5.80
   4   0 -13    0.33    0.81
   4   0 -12  692.70   19.69
   4   0 -11    0.31    0.65
   4   0 -10 2679.31   59.73
   4   0  -9    0.36    0.49
   4   0  -8  130.61    5.43
   4   0  -7    2.45    0.86
   4   0  -6    4.30    0.92
   4   0  -5    0.05    0.41
   4   0  -4  254.13    7.47
   4   0  -3    0.59    0.48
   4   0  -2  267.55    7.82
   4   0  -2  256.08    7.27
   4   0  -1    0.25    0.29
   4   0  -1    0.06    0.47
   4   0   0  660.37   15.81
   4   0   0  704.90   16.73
   4   0   1    0.42    0.60
   4   0   1    0.06    0.30
   4   0   2  255.92    7.22
   4   0   3    0.25    0.31
   4   0   4  943.01   21.91
   4   0   5    0.15    0.40
   4   0   6    0.89    0.48
   4   0   6    1.78    0.76
   4   0   7   -0.11    0.42
   4   0   7   -0.16    0.59
   4   0   8   25.44    2.45
   4   0   8   22.87    2.18
   4   0   9   -0.46    0.60
   4   0   9   -0.84    0.64
   4   0  10  214.99    8.48
   4   0  10  230.48    8.91
   4   0  11    1.40    0.87
   4   0  11   -0.16    0.50
   4   0  12   79.48    5.13
   4   0  12   81.47    5.18
   4   0  13   -0.52    0.64
   4   0  13    0.68    0.73
   4   0  14   53.88    4.57
   4   0  14   63.62    4.87
   4   0  15   -0.35    0.79
   4   0  15   -0.59    0.72
   4   0  16  113.71    7.22
   4   0  17    0.58    1.31
  -4   0 -18  143.53    7.56
   4   0  18  141.46    8.87
   4   0  19    0.85    0.97
  -4   0 -19    1.41    1.03
  -4   0 -20  185.99    9.03
  -4   0 -21   -0.99    1.07
  -4   0 -22   35.28    3.77
  -4   0 -23   -0.60    0.82
  -4   0 -24    0.17    0.74
  -4   0 -25    1.00    0.77
  -4   0 -26  233.49   10.28
  -4   0 -26  254.77    9.28
  -4   0 -27    0.41    0.69
  -4   0 -27    1.17    1.01
  -4   0 -28   32.06    2.67
  -4   0 -28   35.97    3.37
  -4   0 -29    0.54    0.59
  -4   0 -29    1.12    0.79
  -4   0 -30    1.49    0.65
  -4   0 -30    0.64    0.55
  -4   0 -31    1.00    0.57
  -4   0 -31    0.31    0.45
   4  -1 -33    3.51    0.75
   4   1 -33    2.63    0.67
   4  -1 -32    5.79    1.07
   4   1 -32    6.62    1.13
   4   1 -31   42.48    3.16
   4  -1 -31   45.51    3.06
   4   1 -30    3.16    0.92
   4  -1 -30    3.03    0.92
   4   1 -30    2.25    0.96
   4  -1 -29   29.67    2.74
   4   1 -29   28.61    3.05
   4   1 -29   26.32    2.83
   4   1 -28   15.73    2.32
   4  -1 -28   15.55    2.10
   4   1 -27    0.48    0.94
   4  -1 -27    2.36    0.85
   4  -1 -26   22.50    2.57
   4   1 -26   20.94    2.91
   4  -1 -25   15.47    2.09
   4   1 -25   17.22    2.70
   4   1 -24   -0.77    0.81
   4  -1 -24    2.22    1.09
   4  -1 -23   38.34    3.36
   4   1 -23   35.53    3.71
   4  -1 -22    8.37    2.55
   4   1 -22    8.21    1.99
   4  -1 -22    7.29    1.63
   4  -1 -21   34.17    3.13
   4   1 -21   34.17    4.32
   4  -1 -21   30.37    4.70
   4   1 -21   34.21    3.56
   4   1 -20  144.61    8.91
   4  -1 -20  142.53    6.63
   4  -1 -20  147.92    7.86
   4   1 -20  148.09    7.52
   4  -1 -20  144.99   10.28
   4  -1 -19    0.49    1.30
   4   1 -19    3.33    1.46
   4   1 -19    3.32    1.23
   4  -1 -19   -1.00    1.20
   4   1 -18   65.64    5.39
   4  -1 -18   58.20    6.22
   4  -1 -18   66.33    4.85
   4   1 -18   68.22    4.61
   4  -1 -17   55.66    5.73
   4   1 -17   55.13    4.71
   4  -1 -16  236.58   12.13
   4   1 -16  240.00   10.17
   4   1 -15   54.99    4.21
   4  -1 -15   45.77    4.85
   4  -1 -14  178.78    9.70
   4   1 -14  182.16    7.86
   4  -1 -13   16.99    2.83
   4   1 -13   14.85    1.93
   4  -1 -12  657.87   21.06
   4   1 -12  683.63   18.35
   4  -1 -11   49.84    4.51
   4   1 -11   59.72    3.65
   4  -1 -10 1938.63   47.58
   4   1 -10 1988.35   44.36
   4  -1  -9   59.27    4.54
   4   1  -9   65.20    3.54
   4   1  -8    4.90    0.95
   4  -1  -8    3.85    1.07
   4  -1  -7    3.30    1.06
   4   1  -7    5.73    0.93
   4  -1  -6  184.08    7.64
   4  -1  -5  112.33    5.42
   4   1  -5  109.89    4.63
   4  -1  -4  628.46   17.01
   4   1  -4  637.19   16.09
   4   1  -3  711.57   17.56
   4  -1  -3  715.47   18.47
   4  -1  -3  673.73   18.03
   4   1  -3  716.00   16.16
   4  -1  -2  314.99    9.73
   4  -1  -2  291.70    9.07
   4   1  -2  315.80    9.09
   4   1  -2  294.72    7.57
   4   1  -1   11.27    1.33
   4  -1  -1   10.08    1.43
   4  -1  -1   10.90    1.26
   4  -1   0   17.00    1.43
   4   1   0   18.78    1.73
   4  -1   0   18.72    1.63
   4  -1   0   19.06    1.97
   4   1   1   10.28    1.33
   4  -1   1   11.92    1.63
   4  -1   1    9.79    0.93
   4  -1   1   12.28    1.43
   4   1   2 1273.86   29.48
   4  -1   2 1239.70   29.56
   4  -1   2 1261.85   27.18
   4  -1   2 1277.93   30.33
   4   1   3  334.15    9.19
   4  -1   3  325.27    9.44
   4   1   4   28.04    2.38
   4  -1   4   24.25    2.32
   4  -1   5   41.31    3.16
   4   1   5   41.35    2.97
   4  -1   6    4.80    1.23
   4   1   6    3.64    1.03
   4  -1   6    3.29    0.41
   4  -1   7  425.11   10.36
   4   1   7  457.14   13.52
   4  -1   8    1.12    0.37
   4   1   8    0.91    0.79
   4   1   9   51.87    3.97
   4   1  10  567.29   17.49
   4   1  11  327.80   11.50
   4   1  11  338.44   12.66
   4   1  12   54.08    4.62
   4   1  12   53.12    4.01
   4   1  13  122.18    6.54
   4   1  13  126.00    7.53
   4   1  14   10.07    2.23
   4   1  14    9.90    1.86
   4   1  15   73.61    5.22
   4   1  15   73.42    6.18
   4   1  16  141.93    9.09
   4   1  16  145.53    7.87
   4   1  17    1.46    0.94
   4   1  17    0.36    0.79
  -4  -1 -17    0.46    0.94
   4   1  18   18.14    3.52
   4   1  18   20.60    3.02
  -4  -1 -18   24.19    2.78
  -4  -1 -18   20.51    2.89
   4   1  19  277.39   14.20
  -4  -1 -19  250.31   11.11
   4   1  20   12.14    3.10
  -4  -1 -20    9.59    2.11
  -4  -1 -21   16.80    2.75
   4   1  21   11.99    2.74
  -4  -1 -22   99.34    6.60
  -4  -1 -23    5.75    1.73
  -4  -1 -24  168.72    8.75
  -4  -1 -25   28.78    3.40
  -4  -1 -26   76.84    5.40
  -4  -1 -27   39.02    3.68
  -4  -1 -28    0.61    0.78
  -4  -1 -29   80.31    4.32
  -4  -1 -29   69.31    4.60
  -4  -1 -30   59.61    3.44
  -4  -1 -30   60.03    4.03
  -4  -1 -31    2.52    0.76
  -4  -1 -31    0.94    0.59
  -4  -1 -32   21.77    1.67
  -4  -1 -32   20.42    1.91
   4   2 -32   42.03    2.59
   4   2 -31    7.48    1.24
   4  -2 -31    6.17    0.96
   4   2 -30   -0.12    0.59
   4  -2 -30   -0.29    0.58
   4  -2 -29    5.11    1.08
   4   2 -29    8.25    1.50
   4  -2 -28   78.48    4.27
   4   2 -28   83.70    5.02
   4  -2 -27    0.24    0.70
   4  -2 -26   67.90    4.18
   4  -2 -25  284.35   10.08
   4  -2 -24    1.39    0.94
   4   2 -24    1.19    1.38
   4   2 -23   46.38    4.42
   4  -2 -23   44.97    3.56
   4   2 -22   12.65    2.36
   4  -2 -22   16.64    2.22
   4   2 -21   22.90    3.04
   4   2 -20  211.63    9.87
   4  -2 -20  202.53   13.61
  -4   2  20  173.12   13.75
  -4   2  19  125.30   11.42
   4   2 -19  146.15    8.02
   4  -2 -19  136.76   10.95
   4  -2 -19  150.93    6.74
   4   2 -18    4.67    1.60
   4  -2 -18    9.76    3.02
   4  -2 -18    6.70    1.41
  -4   2  18    6.94    2.25
   4  -2 -18    4.48    1.36
   4   2 -17   54.98    4.54
   4  -2 -17   48.66    6.18
   4  -2 -17   56.22    4.40
   4   2 -17   45.88    4.27
   4  -2 -17   52.50    3.75
   4   2 -16    7.94    1.68
   4   2 -16    6.41    1.48
   4  -2 -16    5.99    2.19
   4  -2 -16    6.33    1.50
   4  -2 -15   42.12    5.58
   4   2 -15   42.86    3.66
   4   2 -14  190.07    8.08
   4  -2 -14  169.58   11.19
   4   2 -13   24.91    2.63
   4  -2 -13   19.91    3.69
   4  -2 -12   32.12    4.49
   4   2 -12   29.50    2.68
   4   2 -11    2.34    0.79
   4  -2 -11    2.58    1.69
   4  -2 -10   20.19    3.37
   4   2 -10   20.57    2.08
   4  -2  -9    2.17    1.26
   4   2  -9    0.15    0.54
   4  -2  -8  246.68   11.42
   4  -2  -7  154.71    8.32
   4  -2  -6   13.32    2.33
   4   2  -6   14.39    1.80
   4  -2  -6   19.38    2.50
  -4   2   5  115.38    5.44
   4  -2  -5  111.93    6.12
   4  -2  -5  115.93    6.50
   4   2  -5  118.86    5.48
   4  -2  -4  102.37    5.83
  -4   2   4  102.65    4.61
   4   2  -4  106.11    5.17
   4  -2  -4  100.97    5.67
   4  -2  -3  159.75    7.34
   4  -2  -3  159.26    7.19
   4   2  -3  168.16    6.79
   4  -2  -2   38.84    3.08
   4   2  -2   39.02    3.01
   4  -2  -2   32.95    3.10
   4  -2  -1   20.14    1.99
   4  -2  -1   14.99    2.08
   4   2  -1   19.74    2.15
   4  -2   0  393.46   13.12
   4   2   0  404.36   12.52
   4  -2   1    3.34    1.09
   4   2   1    2.32    0.97
   4   2   2   38.09    3.16
   4   2   3  294.16   10.53
   4   2   4   47.42    3.68
   4   2   5  478.51   15.10
   4   2   6  956.87   25.73
   4   2   7    7.40    1.74
   4   2   8    2.12    1.06
   4   2   9   21.22    2.97
   4   2  10   53.03    4.69
   4   2  11  115.25    7.41
   4   2  12    1.00    1.22
   4   2  13  157.42    9.27
   4   2  13  152.40    7.67
   4   2  14  242.60   12.45
   4   2  14  256.08   10.53
  -4  -2 -15   63.46    4.97
   4   2  15   57.96    4.70
  -4  -2 -15   63.06    4.48
   4   2  15   58.53    5.97
   4   2  16  260.57   13.59
   4   2  16  278.17   11.47
  -4  -2 -16  286.19   10.87
  -4  -2 -16  267.23   11.52
   4   2  17  244.18   13.36
  -4  -2 -17  232.55   10.70
  -4  -2 -17  246.17   10.12
  -4  -2 -18  109.22    6.95
  -4  -2 -18  111.54    6.47
   4   2  18  106.50    8.83
   4   2  19   13.11    3.13
  -4  -2 -19   10.73    2.04
  -4  -2 -19   10.53    2.11
  -4  -2 -20   65.07    5.32
  -4  -2 -21   59.58    5.09
  -4  -2 -22  153.04    8.35
  -4  -2 -23   -0.24    0.95
  -4  -2 -24   19.34    2.82
  -4  -2 -25  118.90    6.87
  -4  -2 -26   86.00    5.50
  -4  -2 -27    8.15    1.71
  -4  -2 -28   17.72    2.27
  -4  -2 -29   -0.17    0.53
  -4  -2 -30   24.91    2.00
  -4  -2 -30   21.00    2.10
  -4  -2 -31   29.44    2.25
  -4  -2 -31   30.87    2.01
   4   3 -29    8.80    1.25
   4   3 -28   -0.06    0.49
   4   3 -27   11.62    1.67
   4   3 -26    0.70    0.76
   4   3 -25  133.80    6.63
   4   3 -24    2.13    0.93
   4  -3 -24    4.01    0.98
   4   3 -23   24.56    2.89
   4  -3 -23   26.15    2.47
   4  -3 -22   68.37    4.31
   4  -3 -21   21.54    2.39
   4  -3 -20  119.61    6.19
   4  -3 -19   53.00    4.01
   4  -3 -18    0.62    0.72
   4  -3 -17  296.43   11.01
   4  -3 -16  271.54   10.40
   4  -3 -15  130.74    6.69
   4  -3 -14    9.43    2.55
   4  -3 -14   14.94    2.15
   4  -3 -13   13.73    3.05
   4  -3 -13   18.67    2.31
   4  -3 -12   98.30    5.19
   4  -3 -12   90.96    5.36
   4   3 -11   38.14    3.27
   4  -3 -11   26.16    3.85
   4  -3 -11   35.79    3.09
   4  -3 -11   36.91    3.27
   4   3 -10    8.79    1.52
   4  -3 -10    7.50    1.50
   4  -3 -10    7.50    1.98
   4  -3 -10    9.02    1.55
   4  -3  -9   88.17    6.73
   4   3  -9  100.43    5.31
   4  -3  -8  197.66   10.28
   4  -3  -7   -0.45    0.87
   4  -3  -6   16.52    2.64
   4   3  -5    6.52    1.56
   4  -3  -5    7.84    1.95
   4  -3  -4  163.71    8.72
   4   3  -4  163.22    7.66
   4   3  -3   68.40    4.72
   4  -3  -3   54.06    4.84
   4   3  -2   28.49    2.99
   4  -3  -2   24.58    3.27
   4   3  -1  107.16    6.22
   4  -3  -1   91.86    6.27
   4   3   0  122.27    6.84
   4   3   1  331.52   12.67
   4   3   2   89.39    5.93
   4   3   3    1.94    1.02
   4   3   4    1.75    0.99
   4   3   5  437.74   15.91
   4   3   6   12.09    2.39
   4   3   7    7.14    2.02
   4   3   8  233.20   11.26
   4   3   9  103.34    7.33
   4   3  10   -0.17    1.34
   4   3  11   60.13    5.76
   4   3  12    0.99    1.26
  -4  -3 -13   17.71    2.46
   4   3  13   22.44    3.92
  -4  -3 -14    2.46    1.21
  -4  -3 -14    2.65    1.27
  -4  -3 -15  128.29    7.27
  -4  -3 -15  131.20    7.15
   4   3  15  132.13    9.56
  -4  -3 -16   72.14    5.33
  -4  -3 -16   75.71    5.30
  -4  -3 -17   20.13    2.65
  -4  -3 -17   20.74    2.81
  -4  -3 -18   21.72    2.86
  -4  -3 -18   23.79    2.99
  -4  -3 -19    3.73    1.43
  -4  -3 -19    5.17    1.40
  -4  -3 -20   21.53    2.82
  -4  -3 -20   26.68    3.09
  -4  -3 -21  196.67    9.04
  -4  -3 -22    1.79    0.92
  -4  -3 -23   50.47    4.01
  -4  -3 -24   34.34    3.21
  -4  -3 -25   64.97    3.97
  -4  -3 -25   63.44    4.21
  -4  -3 -26   43.89    3.02
  -4  -3 -26   46.82    3.38
  -4  -3 -27   17.98    1.90
  -4  -3 -27   18.49    1.72
  -4  -3 -28   17.66    1.77
  -4  -3 -28   18.92    1.53
   4  -4 -25    5.72    0.91
   4  -4 -24   42.18    2.61
   4  -4 -23   13.50    1.60
   4  -4 -22    1.19    0.66
   4  -4 -21    5.37    1.17
   4  -4 -20    0.00    0.64
   4  -4 -19  105.40    5.59
   4  -4 -18   17.03    2.24
   4  -4 -17    8.13    1.57
   4  -4 -16   62.11    4.46
   4  -4 -15   13.90    2.07
   4  -4 -14   75.58    5.09
   4  -4 -13   91.60    5.69
   4  -4 -12   53.99    4.19
   4  -4 -12   43.77    3.93
   4  -4 -11   -0.55    1.07
   4  -4 -11    1.01    0.75
  -4  -4  10    0.48    1.27
   4  -4 -10    0.04    1.24
   4  -4 -10    2.02    1.13
  -4  -4   9   14.12    3.02
   4  -4  -9   22.84    2.84
   4  -4  -9   17.68    2.48
   4  -4  -8   -0.81    0.80
   4  -4  -8   -0.63    0.74
   4  -4  -7   62.87    4.61
  -4  -4   7   52.49    5.78
   4  -4  -7   58.60    4.58
  -4  -4   6   -2.11    2.29
   4  -4  -6    0.30    0.88
   4  -4  -6    1.42    1.14
  -4  -4   5    0.91    1.48
   4  -4  -5    1.97    1.02
   4  -4  -5    5.11    1.55
   4  -4  -4   55.51    4.44
   4  -4  -4   59.74    4.49
  -4  -4   4   61.51    6.33
   4  -4  -3  223.03    9.58
  -4  -4   3  224.85   12.68
   4  -4  -3  235.04    9.66
  -4  -4   2    7.09    2.13
   4  -4  -2    9.69    1.92
   4   4  -2    9.75    2.00
   4  -4  -2   11.98    2.10
   4  -4  -1  424.56   14.23
   4   4  -1  429.57   15.47
   4  -4  -1  411.98   13.96
  -4  -4   1  412.81   17.89
   4   4   0   88.93    6.29
   4  -4   0   89.53    5.45
  -4  -4   0   91.00    7.55
   4  -4   0   87.22    5.51
   4   4   1  152.94    8.61
   4  -4   1  149.84    7.36
   4  -4   1  148.33    7.16
  -4  -4  -1  149.87    9.65
   4   4   2   42.15    4.46
   4  -4   2   53.40    4.17
   4  -4   2   50.50    3.87
  -4  -4  -2   45.07    5.15
   4   4   3  184.44    9.88
   4  -4   3  179.54    8.10
  -4  -4  -3  163.88   10.00
   4   4   4   69.52    6.02
   4  -4   4   72.71    4.83
  -4  -4  -4   67.95    6.08
   4   4   5  135.88    8.67
   4  -4   5  131.48    6.68
  -4  -4  -5  128.33    8.38
   4   4   6   53.23    5.30
  -4  -4  -6   51.52    5.10
   4   4   7  130.53    8.67
  -4  -4  -7  110.93    7.42
   4   4   8   21.26    3.50
  -4  -4  -8   14.47    2.56
  -4  -4  -9   13.12    2.50
  -4  -4 -10   14.86    2.46
  -4  -4 -11   26.94    3.17
  -4  -4 -11   29.84    3.34
  -4  -4 -12    3.94    1.18
  -4  -4 -12    6.03    1.59
  -4  -4 -13    7.83    1.78
  -4  -4 -14   -0.18    0.86
  -4  -4 -15    2.49    0.97
  -4  -4 -16    6.93    1.61
  -4  -4 -17   28.79    3.09
  -4  -4 -18    5.01    1.49
  -4  -4 -18    5.45    1.35
  -4  -4 -19    7.37    1.70
  -4  -4 -20   23.29    2.81
  -4  -4 -21    6.08    1.37
  -4  -4 -22   51.33    3.67
  -4  -4 -23   52.74    3.46
  -4  -4 -24    5.66    1.13
  -4  -4 -25  153.05    5.57
   4  -5 -21   32.67    2.12
   4  -5 -20    3.46    0.84
   4  -5 -19   29.16    2.34
   4  -5 -18   42.72    2.99
   4  -5 -17   94.30    4.86
   4  -5 -16   18.35    2.15
   4  -5 -15   67.14    4.33
   4  -5 -14   60.35    4.23
   4  -5 -13   22.78    2.65
   4  -5 -12   16.37    2.41
   4  -5 -11   62.50    4.56
   4  -5 -10   15.04    2.31
  -4  -5  10   14.03    2.41
  -4  -5   9  140.03    8.18
   4  -5  -9  151.52    7.66
   4  -5  -8  141.93    6.96
  -4  -5   8  118.54    7.82
   4  -5  -8  119.64    6.82
  -4  -5   7   79.65    6.61
   4  -5  -7   97.36    5.69
   4  -5  -7   84.32    5.60
   4  -5  -6    8.14    1.88
   4  -5  -6   14.89    2.30
  -4  -5   6   11.04    2.61
  -4  -5   5  223.83   12.22
   4  -5  -5  245.85    9.92
   4  -5  -5  233.34    9.98
   4  -5  -4   37.05    3.56
   4  -5  -4   33.70    3.55
  -4  -5   4   29.31    4.44
   4  -5  -3   46.79    3.96
   4  -5  -3   44.05    3.88
  -4  -5   3   48.65    5.49
   4  -5  -2  112.98    6.30
   4  -5  -2  102.65    6.02
  -4  -5   2   96.43    7.99
   4  -5  -1    6.34    1.62
   4  -5  -1    6.09    1.63
  -4  -5   1    9.06    2.61
  -4  -5   0   51.49    5.72
   4  -5   0   53.37    4.30
   4  -5   0   49.36    3.89
  -4  -5  -1  307.39   14.68
   4  -5   1  314.63   11.80
  -4  -5  -2  159.78    9.96
   4  -5   2  155.19    7.71
   4  -5   3  146.81    7.25
  -4  -5  -3  131.91    8.80
   4  -5   4   56.33    4.33
  -4  -5  -4   52.35    5.22
   4  -5   5   19.13    2.50
  -4  -5  -5    8.54    2.22
   4  -5   6    0.35    0.66
  -4  -5  -6   -0.97    1.21
  -4  -5  -7   10.53    1.92
  -4  -5  -7   15.43    2.54
  -4  -5  -8   44.74    3.81
  -4  -5  -8   48.05    4.36
  -4  -5  -9    3.95    1.11
  -4  -5  -9    6.28    1.55
  -4  -5 -10    2.61    1.08
  -4  -5 -10    0.66    0.69
  -4  -5 -10    1.13    0.74
  -4  -5 -11   74.74    4.81
  -4  -5 -11   75.30    4.79
  -4  -5 -11   77.90    5.59
  -4  -5 -12    1.61    0.98
  -4  -5 -12    1.73    0.78
  -4  -5 -12    2.25    1.16
  -4  -5 -13    2.15    1.12
  -4  -5 -13    1.28    0.77
  -4  -5 -13    1.97    0.80
  -4  -5 -14    6.61    1.52
  -4  -5 -14   11.06    1.68
  -4  -5 -15   11.92    2.07
  -4  -5 -15    9.85    1.56
  -4  -5 -16    0.78    0.92
  -4  -5 -17   20.29    2.45
  -4  -5 -18   18.99    2.20
  -4  -5 -19    1.46    0.75
  -4  -5 -20   16.32    1.78
  -4  -5 -21   57.89    3.08
   4  -6 -12    0.42    0.50
   4  -6 -11   70.47    3.72
   4  -6 -10    7.64    1.30
   4  -6  -9    9.44    1.41
   4  -6  -8    0.90    0.62
  -4  -6   8   -0.66    0.53
   4  -6  -7   54.00    3.40
  -4  -6   7   66.73    3.93
   4  -6  -6    0.42    0.60
  -4  -6   6   -1.16    0.86
  -4  -6   5   10.52    1.85
  -4  -6   4   57.88    4.39
  -4  -6   3    6.34    1.62
  -4  -6   2   25.44    3.12
  -4  -6   1   10.91    2.19
  -4  -6   0    9.04    1.89
  -4  -6  -1   -0.42    0.97
  -4  -6  -2    9.65    1.89
  -4  -6  -3    3.24    1.35
  -4  -6  -4    7.98    1.68
  -4  -6  -5    4.43    1.35
  -4  -6  -6   70.82    4.61
  -4  -6  -7   -0.60    0.67
  -4  -6  -8    1.18    0.62
  -4  -6  -9   45.57    3.06
  -4  -6 -10    1.46    0.64
   5   0 -32    0.00    0.49
   5   0 -31   20.88    2.16
   5   0 -31   21.61    2.02
   5   0 -30    0.38    0.51
   5   0 -30    1.79    0.87
   5   0 -29   12.96    1.89
   5   0 -29   14.24    2.05
   5   0 -28   -0.84    0.73
   5   0 -28    1.15    0.97
   5   0 -27   11.76    1.95
   5   0 -27    6.39    1.55
   5   0 -26    0.67    0.68
   5   0 -26    0.45    0.90
   5   0 -25    5.21    1.41
   5   0 -25    6.03    1.40
   5   0 -24   -1.57    1.22
   5   0 -23   30.45    3.10
   5   0 -22    0.11    0.82
   5   0 -22    0.46    1.63
   5   0 -21    1.16    1.11
   5   0 -21   -1.55    1.41
   5   0 -20   -0.19    1.13
   5   0 -20    0.32    0.70
   5   0 -19   50.70    5.31
   5   0 -19   55.60    4.03
   5   0 -18    1.12    1.17
   5   0 -18   -0.48    0.73
   5   0 -17  189.86   10.08
   5   0 -16   -0.06    0.97
   5   0 -15   79.18    5.81
   5   0 -14    0.95    0.97
   5   0 -13  160.01    7.87
   5   0 -12    0.45    0.65
   5   0 -11    2.83    1.04
   5   0 -10   -0.05    0.66
   5   0  -9  290.70    9.86
   5   0  -8   -0.50    0.54
   5   0  -7    4.08    1.00
   5   0  -6    0.66    0.51
   5   0  -5  213.38    7.13
   5   0  -4   -0.33    0.40
   5   0  -3  641.57   15.88
   5   0  -3  647.54   16.78
   5   0  -2    0.33    0.44
   5   0  -2    0.93    0.48
   5   0  -2    0.10    0.39
   5   0  -1    2.43    0.75
   5   0  -1    3.16    0.63
   5   0   0   -0.20    0.45
   5   0   0    0.56    0.38
   5   0   1  822.49   19.16
   5   0   1  797.06   20.32
   5   0   2   -0.60    0.46
   5   0   3  728.45   17.66
   5   0   4   -0.26    0.34
   5   0   5  142.48    5.39
   5   0   6    0.06    0.38
   5   0   6    0.08    0.47
   5   0   7   41.16    2.82
   5   0   7   37.82    3.18
   5   0   8    0.73    0.60
   5   0   8   -0.31    0.44
   5   0   9    3.70    1.16
   5   0   9    3.63    0.99
   5   0  10    0.85    0.77
   5   0  10   -0.36    0.51
   5   0  11  536.86   16.27
   5   0  11  553.21   17.09
   5   0  12   -0.09    0.56
   5   0  12    0.29    0.63
   5   0  13  129.28    7.26
   5   0  13  119.88    6.64
   5   0  14   -0.94    0.82
   5   0  14    0.16    0.72
   5   0  15  133.63    7.87
   5   0  15  141.52    7.80
   5   0  16   -0.99    0.95
  -5   0 -17   -1.51    1.34
   5   0  17    0.28    0.75
  -5   0 -18    1.11    1.40
  -5   0 -19    0.31    1.04
  -5   0 -20    1.14    1.34
  -5   0 -21  213.98   10.05
  -5   0 -22    0.37    1.15
  -5   0 -23  573.38   18.86
  -5   0 -24   -0.52    0.80
  -5   0 -25  126.88    7.22
  -5   0 -26    1.34    1.07
  -5   0 -26    1.59    0.85
  -5   0 -27    7.91    1.25
  -5   0 -27    5.84    1.43
  -5   0 -28    0.22    0.67
  -5   0 -28   -0.19    0.64
  -5   0 -29   67.31    3.45
  -5   0 -29   69.35    4.34
  -5   0 -30    0.09    0.48
  -5   0 -31   -0.86    0.63
   5   1 -32   12.84    1.46
   5  -1 -32   15.63    1.52
   5   1 -31   94.92    4.75
   5  -1 -31   89.17    4.32
   5   1 -30    9.66    1.57
   5  -1 -30   11.94    1.63
   5   1 -29   48.72    3.80
   5   1 -29   49.76    3.86
   5  -1 -29   51.36    3.54
   5   1 -28   12.36    2.05
   5  -1 -28   11.56    1.79
   5   1 -28    9.50    1.84
   5   1 -27    0.72    0.78
   5   1 -27    0.46    1.19
   5  -1 -27    0.46    0.82
   5   1 -26   19.89    2.72
   5   1 -26   19.21    2.69
   5  -1 -26   14.67    2.05
   5   1 -25    2.63    1.30
   5  -1 -25    0.19    0.91
   5  -1 -24   24.74    2.70
   5   1 -24   25.71    3.14
   5   1 -23    1.31    0.89
   5  -1 -23    3.56    1.04
   5  -1 -22  121.50    6.21
   5   1 -22  128.45    7.25
   5   1 -21   56.63    5.65
   5   1 -21   52.20    4.37
   5  -1 -21   53.43    6.34
   5  -1 -21   51.59    3.85
   5   1 -20    6.83    1.92
   5  -1 -20    7.48    2.57
   5   1 -20    6.36    1.69
   5  -1 -20    6.79    1.46
   5  -1 -19  193.36   11.91
   5   1 -19  188.65    8.69
   5  -1 -19  191.86    7.81
   5   1 -19  207.83   10.60
   5   1 -18   21.34    3.16
   5  -1 -18   16.07    3.44
   5   1 -18   16.31    2.34
   5  -1 -18   16.72    2.04
   5   1 -17   37.16    3.99
   5   1 -17   37.62    3.46
   5  -1 -17   35.12    4.66
   5  -1 -16   81.56    7.08
   5   1 -16   83.42    5.73
   5  -1 -15    2.80    1.48
   5   1 -15    0.61    0.81
   5   1 -14   18.57    2.38
   5  -1 -14   19.34    3.27
   5  -1 -13  438.16   16.99
   5   1 -13  471.80   14.48
   5   1 -12  203.71    8.13
   5  -1 -12  203.29   10.19
   5  -1 -11  199.44    9.92
   5   1 -11  219.27    8.14
   5  -1 -10   77.41    5.72
   5   1 -10   82.62    4.40
   5  -1  -9    0.75    0.89
   5   1  -9    2.40    0.90
   5   1  -8    2.67    0.79
   5  -1  -8    2.71    1.11
   5  -1  -7  329.34   12.35
   5   1  -7  362.43   10.41
   5  -1  -6  358.94   12.38
   5  -1  -5    2.83    0.94
   5   1  -5    3.21    0.85
   5   1  -4   52.08    3.15
   5   1  -4   56.08    2.77
   5  -1  -4   50.62    3.66
   5  -1  -4   53.80    3.72
   5   1  -3  424.04   12.01
   5  -1  -3  415.20   12.75
   5  -1  -3  440.35   13.19
   5   1  -3  419.43   10.90
   5  -1  -2  842.12   21.45
   5  -1  -2  837.30   20.75
   5   1  -2  821.99   20.24
   5   1  -2  770.49   18.76
   5  -1  -2  824.64   19.27
   5  -1  -1  159.37    6.06
   5   1  -1  154.05    6.02
   5  -1  -1  153.40    6.68
   5  -1  -1  159.95    5.83
   5  -1   0  707.02   18.03
   5  -1   0  686.85   17.30
   5   1   0  698.39   17.95
   5  -1   0  695.39   18.91
   5  -1   1   56.90    3.53
   5  -1   1   53.89    3.77
   5   1   1   58.43    3.47
   5  -1   1   53.93    2.77
   5  -1   2  315.16   10.55
   5  -1   2  321.57    8.57
   5   1   2  342.08   10.39
   5  -1   2  328.33   11.02
   5  -1   3  283.97   10.13
   5  -1   3  291.41    7.42
   5  -1   4  179.10    7.70
   5   1   4  190.65    7.26
   5   1   5   93.54    4.87
   5  -1   5   88.86    5.24
   5   1   6 1180.81   29.18
   5  -1   6 1175.83   30.22
   5   1   7   16.40    2.16
   5  -1   7   19.60    2.49
   5   1   8   15.69    2.19
   5  -1   8   13.61    2.19
   5   1   9  193.97    8.55
   5   1  10   11.69    1.98
   5   1  11   17.50    2.50
   5   1  11   17.58    2.37
   5   1  12    8.77    1.73
   5   1  12    7.32    1.82
   5   1  13   13.12    2.41
   5   1  13   11.29    2.04
   5   1  14    1.07    0.80
   5   1  14    0.52    0.84
   5   1  15    2.55    1.15
   5   1  15    4.44    1.40
   5   1  16    0.54    1.06
  -5  -1 -16    0.23    1.02
   5   1  16    1.71    1.14
  -5  -1 -17  118.72    7.21
  -5  -1 -17  117.99    6.24
   5   1  17  112.50    7.32
   5   1  17  110.68    8.12
   5   1  18   24.65    3.37
  -5  -1 -18   27.59    2.96
  -5  -1 -18   23.42    3.17
   5   1  18   26.41    4.00
  -5  -1 -19   63.44    5.20
   5   1  19   64.93    6.50
   5   1  19   61.06    5.58
   5   1  20   21.19    3.97
  -5  -1 -20   15.88    2.81
  -5  -1 -21   60.00    5.18
  -5  -1 -22    0.50    0.80
  -5  -1 -23  325.48   13.20
  -5  -1 -24   11.86    2.45
  -5  -1 -25   52.69    4.55
  -5  -1 -26   -0.62    0.77
  -5  -1 -27   35.64    3.46
  -5  -1 -28  172.69    7.82
  -5  -1 -29   62.43    3.48
  -5  -1 -29   56.82    4.00
  -5  -1 -30  138.87    5.28
  -5  -1 -30  136.74    6.12
  -5  -1 -31    6.86    0.95
  -5  -1 -31    8.05    1.24
   5   2 -31   21.60    1.96
   5  -2 -30    0.47    0.52
   5   2 -30    0.66    0.54
   5   2 -29    2.54    0.94
   5  -2 -29    2.65    0.76
   5  -2 -28    6.39    1.16
   5   2 -28    3.90    1.11
   5  -2 -27   16.33    1.90
   5   2 -27   19.35    2.47
   5  -2 -26   77.73    4.37
   5   2 -26   72.86    5.06
   5   2 -25    1.09    0.96
   5  -2 -25    0.99    0.93
   5  -2 -24   24.72    2.53
   5  -2 -23    4.62    1.20
   5   2 -22   48.86    4.43
   5  -2 -22   51.49    3.66
   5   2 -21   27.82    3.43
   5  -2 -21   29.29    2.75
   5   2 -20   -0.45    1.23
   5   2 -19  115.30    7.00
   5  -2 -19  124.52   10.66
   5  -2 -18  202.47   13.76
   5   2 -18  234.81   10.70
   5   2 -18  204.94    9.82
   5   2 -17   59.03    4.86
   5  -2 -17   59.96    7.14
   5   2 -17   60.73    4.93
   5  -2 -17   58.95    3.97
   5   2 -16  350.69   12.86
   5  -2 -16  293.12   16.51
   5   2 -16  312.14   12.49
   5  -2 -16  336.70   11.22
   5   2 -15  260.25   10.87
   5   2 -15  278.79   10.81
   5  -2 -15  264.40    9.56
   5   2 -14   17.15    2.54
   5  -2 -14   20.20    4.05
   5   2 -14   21.05    2.57
   5   2 -13  320.71   11.31
   5  -2 -13  275.31   14.92
   5   2 -12    0.13    0.71
   5  -2 -12    0.27    1.28
   5   2 -11   11.32    1.74
   5  -2 -11    7.59    1.93
   5  -2 -10    1.93    1.35
   5   2 -10    2.16    0.86
   5   2  -9  279.36    9.47
   5  -2  -9  257.89   12.83
   5  -2  -8  269.83   12.67
   5  -2  -7  525.29   18.77
   5  -2  -7  571.65   18.15
   5  -2  -6   27.24    3.41
   5   2  -6   28.30    2.69
   5  -2  -6   31.32    3.38
   5  -2  -5  694.93   20.68
   5  -2  -5  661.52   20.69
   5   2  -5  704.12   18.99
   5  -2  -4  876.54   24.44
   5  -2  -4  862.77   24.17
   5   2  -4  880.12   22.87
   5  -2  -3  304.86   10.96
   5   2  -3  298.18   10.37
   5  -2  -3  301.30   11.53
   5   2  -2  104.56    5.45
   5  -2  -2  107.21    5.46
   5  -2  -2   97.86    5.92
   5   2  -1   95.53    5.20
   5  -2  -1   82.45    5.39
   5  -2   0    1.20    0.82
   5   2   0    1.57    0.61
   5   2   1  216.50    8.68
   5  -2   1  223.29    9.52
   5   2   2  631.84   18.40
   5   2   3  438.17   14.15
   5   2   4  493.01   15.51
   5   2   5   99.95    5.85
   5   2   6   98.79    5.98
   5   2   7   69.10    5.00
   5   2   8   99.60    6.27
   5   2   9   65.38    5.22
   5   2  10   10.83    2.35
   5   2  11    0.53    0.87
   5   2  12   71.46    6.00
   5   2  13   20.44    3.33
   5   2  13   14.13    2.34
  -5  -2 -14   83.41    5.92
  -5  -2 -14   79.76    5.18
   5   2  14   83.17    6.82
   5   2  14   74.64    5.53
   5   2  15   10.76    2.55
  -5  -2 -15   11.74    2.20
  -5  -2 -15   10.12    1.90
   5   2  15    9.89    2.03
   5   2  16   31.79    4.35
   5   2  16   29.81    3.51
  -5  -2 -16   37.30    3.98
  -5  -2 -16   35.93    3.51
  -5  -2 -17   26.38    3.10
  -5  -2 -17   26.72    3.34
   5   2  17   32.73    4.68
   5   2  17   32.61    3.75
   5   2  18    2.98    1.85
  -5  -2 -18    1.20    0.97
  -5  -2 -18   -0.11    1.24
  -5  -2 -19   71.31    5.73
  -5  -2 -19   76.92    5.38
  -5  -2 -20   28.43    3.23
  -5  -2 -20   26.63    3.42
  -5  -2 -21  274.30   11.95
  -5  -2 -22   14.06    2.56
  -5  -2 -23    1.97    1.16
  -5  -2 -24   50.39    4.37
  -5  -2 -25    8.60    1.84
  -5  -2 -26    1.76    1.14
  -5  -2 -27  147.05    6.93
  -5  -2 -28   99.68    4.34
  -5  -2 -28  103.96    5.40
  -5  -2 -29   42.33    3.11
  -5  -2 -30   61.86    3.04
  -5  -2 -30   61.35    3.50
  -5  -2 -31    6.29    0.96
   5   3 -29   24.45    1.99
   5   3 -28    3.64    0.96
   5   3 -27    2.24    0.73
   5   3 -26    1.26    0.64
   5   3 -25   92.88    5.30
   5   3 -24    6.90    1.51
   5   3 -23    9.70    1.77
   5  -3 -23    5.93    1.17
   5   3 -22   63.66    4.74
   5  -3 -22   68.81    4.19
   5   3 -21   43.74    3.94
   5  -3 -21   38.88    3.23
   5   3 -20   59.54    4.64
   5  -3 -20   56.99    4.03
   5   3 -19    1.61    0.99
   5  -3 -19    0.29    0.77
   5   3 -18  219.90    9.78
   5  -3 -18  219.81    9.03
   5   3 -17   19.43    2.64
   5  -3 -17   15.28    2.17
   5   3 -16  488.53   16.16
   5  -3 -16  481.31   15.36
   5   3 -15   99.95    6.07
   5  -3 -15   93.17    5.53
   5   3 -14  101.15    6.09
   5  -3 -14  101.03    5.70
   5   3 -13   -0.65    0.94
   5  -3 -13   -0.78    0.66
   5  -3 -12  187.41   13.10
   5   3 -12  202.99    8.71
   5  -3 -12  195.93    8.38
   5   3 -11   40.81    3.55
   5  -3 -11   34.16    4.53
   5  -3 -11   45.34    3.71
   5   3 -10  498.95   15.56
   5  -3 -10  540.23   15.49
   5  -3 -10  488.70   15.47
   5  -3  -9   67.84    6.16
   5   3  -9   70.95    4.62
   5  -3  -9   77.65    4.66
   5  -3  -9   63.64    4.44
   5  -3  -8   13.94    2.04
   5  -3  -8   15.29    3.01
   5  -3  -8   15.93    2.11
   5  -3  -7    0.94    1.08
   5  -3  -6   46.78    4.86
   5   3  -5   90.64    5.74
   5  -3  -5   84.68    6.47
   5   3  -4   71.03    5.02
   5  -3  -4   70.27    5.82
   5  -3  -3    2.46    1.23
   5   3  -3    2.56    1.12
   5   3  -2   77.63    5.36
   5  -3  -2   62.39    5.46
   5   3  -1   49.80    4.30
   5   3   0   48.97    4.34
   5   3   1  155.90    8.24
   5   3   2   67.49    5.24
   5   3   3   33.90    3.75
   5   3   4    1.40    1.21
   5   3   5   98.94    6.81
   5   3   6  122.75    7.74
   5   3   7   94.26    6.88
   5   3   8   37.35    4.33
   5   3   9   93.57    7.01
  -5  -3  -9   93.13    6.25
   5   3  10    3.05    1.45
   5   3  11    0.37    1.08
  -5  -3 -12   11.74    2.23
   5   3  12   15.14    2.94
   5   3  13  100.10    7.92
  -5  -3 -13   85.74    5.98
  -5  -3 -13   88.32    5.80
   5   3  14   29.81    4.30
  -5  -3 -14   24.20    3.10
  -5  -3 -14   24.81    3.03
  -5  -3 -15   23.48    3.11
  -5  -3 -15   23.00    2.96
  -5  -3 -16   16.70    2.52
  -5  -3 -16   17.77    2.59
  -5  -3 -17   32.73    3.61
  -5  -3 -17   33.07    3.57
  -5  -3 -18   10.71    2.16
  -5  -3 -18   10.80    2.02
  -5  -3 -19   44.60    4.19
  -5  -3 -19   43.73    3.97
  -5  -3 -20  194.76    9.26
  -5  -3 -20  214.20    9.27
  -5  -3 -21   20.64    2.65
  -5  -3 -22    2.28    0.99
  -5  -3 -23    0.73    0.65
  -5  -3 -24    1.82    0.99
  -5  -3 -25    1.42    0.67
  -5  -3 -25    0.58    0.71
  -5  -3 -26   79.88    4.16
  -5  -3 -26   94.84    4.73
  -5  -3 -27   41.32    2.58
  -5  -3 -27   43.77    2.90
  -5  -3 -28    3.92    0.80
   5  -4 -24    4.23    0.80
   5  -4 -23    2.32    0.74
   5  -4 -22   29.18    2.42
   5  -4 -21    1.28    0.59
   5  -4 -20    4.96    1.31
   5  -4 -19    4.99    1.29
   5  -4 -18   13.85    2.00
   5  -4 -17    6.69    1.44
   5  -4 -16   62.52    4.46
   5  -4 -15    1.47    0.83
   5  -4 -14  133.43    6.97
   5  -4 -13    8.74    1.90
   5  -4 -12   12.70    2.12
  -5  -4  11   42.05    4.90
   5  -4 -11   42.23    3.91
  -5  -4  10   38.51    4.83
   5  -4 -10   48.14    4.19
  -5  -4   9   30.28    4.47
   5  -4  -9   38.76    3.66
   5  -4  -9   36.61    3.61
  -5  -4   8  117.91    9.23
   5  -4  -8  130.27    7.23
   5  -4  -7  123.07    6.60
   5  -4  -7  112.53    6.60
  -5  -4   6    2.02    1.59
   5  -4  -6    1.73    0.75
   5  -4  -6    5.27    1.61
   5  -4  -5  122.16    6.64
   5  -4  -5  114.71    6.70
  -5  -4   5  102.92    8.99
   5  -4  -4  251.00   10.57
   5  -4  -4  280.54   10.66
  -5  -4   4  236.72   14.20
   5   4  -3   96.64    6.58
   5  -4  -3   94.26    5.67
   5  -4  -3   91.75    5.86
  -5  -4   3   83.40    8.12
  -5  -4   2   74.43    7.52
   5  -4  -2   80.72    5.18
   5  -4  -2   78.91    5.35
   5   4  -2   80.52    6.03
  -5  -4   1   10.66    2.94
   5  -4  -1   10.42    2.01
   5   4  -1   11.11    2.47
   5  -4  -1   14.28    2.27
  -5  -4   0   23.46    4.09
   5   4   0   22.47    3.22
   5  -4   0   24.11    2.83
   5  -4   0   23.73    2.83
  -5  -4  -1   18.27    3.42
   5  -4   1   22.67    2.77
   5   4   1   22.83    3.39
   5  -4   1   23.14    2.68
   5   4   2  382.27   15.60
   5  -4   2  381.48   13.24
   5  -4   2  382.48   13.12
  -5  -4  -2  390.69   17.40
  -5  -4  -3   10.56    2.71
   5  -4   3   15.32    2.24
   5   4   3   11.55    2.38
   5  -4   3   13.37    2.08
   5  -4   4  123.28    6.45
   5   4   4  122.13    8.24
  -5  -4  -4  123.47    8.77
   5   4   5   71.17    6.22
   5  -4   5   72.17    4.82
  -5  -4  -5   63.07    6.07
  -5  -4  -6    0.22    1.29
   5   4   6    0.95    1.07
  -5  -4  -7    3.43    1.41
  -5  -4  -8   99.33    6.97
  -5  -4  -9   15.44    2.80
  -5  -4 -10   38.97    4.06
  -5  -4 -11    5.95    1.87
  -5  -4 -12   36.52    3.72
  -5  -4 -12   38.44    3.72
  -5  -4 -13   39.82    3.86
  -5  -4 -14  134.62    7.25
  -5  -4 -15   77.64    5.31
  -5  -4 -16    0.86    0.90
  -5  -4 -17   21.31    2.71
  -5  -4 -18    8.23    1.69
  -5  -4 -19    4.64    1.36
  -5  -4 -19    8.81    1.87
  -5  -4 -20    7.11    1.59
  -5  -4 -21   41.20    3.37
  -5  -4 -22  142.47    6.40
  -5  -4 -23   -0.56    0.58
  -5  -4 -24   27.26    2.17
  -5  -4 -25   29.06    1.99
   5  -5 -20   32.22    2.15
   5  -5 -19    4.68    0.96
   5  -5 -18   97.97    4.57
   5  -5 -17    8.05    1.35
   5  -5 -16    9.55    1.58
   5  -5 -15   14.71    2.00
   5  -5 -14   34.30    3.05
   5  -5 -13    0.34    0.73
   5  -5 -12  112.70    6.06
  -5  -5  11   28.06    3.12
   5  -5 -11   28.72    3.03
   5  -5 -10   25.99    3.00
  -5  -5  10   22.54    2.99
   5  -5  -9   58.92    4.54
  -5  -5   9   61.00    5.41
   5  -5  -8   94.35    5.91
  -5  -5   8   89.01    6.87
   5  -5  -7    0.84    1.03
  -5  -5   7    2.46    1.46
   5  -5  -6   33.10    3.47
  -5  -5   6   27.37    4.11
   5  -5  -5  101.97    6.17
  -5  -5   5   92.18    7.82
   5  -5  -4    4.42    1.51
  -5  -5   4    1.42    1.65
   5  -5  -3   55.29    4.39
  -5  -5   3   48.11    5.87
   5  -5  -2   -0.09    0.82
  -5  -5   2    2.60    1.76
   5  -5  -1    1.20    0.98
  -5  -5   1    1.11    1.75
   5  -5   0  103.17    5.84
  -5  -5   0  101.73    8.46
   5  -5   1   56.30    4.10
  -5  -5  -1   61.48    6.33
  -5  -5  -2   10.04    2.65
  -5  -5  -3   15.69    3.18
  -5  -5  -4   48.98    5.23
  -5  -5  -5    9.07    2.17
  -5  -5  -6   56.02    5.24
  -5  -5  -7   -0.55    1.16
  -5  -5  -8    4.26    1.32
  -5  -5  -8    5.14    1.56
  -5  -5  -9   40.67    3.59
  -5  -5  -9   40.22    3.85
  -5  -5 -10    2.37    1.19
  -5  -5 -10   -0.12    0.67
  -5  -5 -10    1.35    0.77
  -5  -5 -11   -0.50    1.05
  -5  -5 -11    1.09    0.92
  -5  -5 -11   -0.03    0.63
  -5  -5 -12  126.29    6.35
  -5  -5 -12  127.49    6.02
  -5  -5 -12  144.90    7.57
  -5  -5 -13   22.64    2.81
  -5  -5 -13   19.47    2.26
  -5  -5 -14    0.60    0.73
  -5  -5 -14    0.47    0.78
  -5  -5 -15    7.55    1.56
  -5  -5 -15    7.06    1.33
  -5  -5 -16    4.07    1.22
  -5  -5 -17    0.61    0.70
  -5  -5 -18   78.08    4.45
  -5  -5 -19   14.97    1.72
  -5  -5 -20    2.00    0.61
   5  -6 -10   96.66    4.30
   5  -6  -9   25.44    2.14
   5  -6  -8   -0.12    0.57
   5  -6  -7    9.66    1.38
  -5  -6   7   11.23    1.56
   5  -6  -6    5.63    1.02
  -5  -6   6    8.39    1.48
  -5  -6   5   10.06    1.81
  -5  -6   4   18.52    2.44
  -5  -6   3    2.45    1.26
  -5  -6   2   37.49    3.69
  -5  -6   1    0.10    0.99
  -5  -6   0   14.37    2.33
  -5  -6  -1    1.92    1.16
  -5  -6  -2   58.05    4.67
  -5  -6  -3   33.52    3.41
  -5  -6  -4    0.53    0.80
  -5  -6  -5   40.47    3.52
  -5  -6  -6    2.08    0.84
  -5  -6  -7    2.23    0.83
  -5  -6  -8   13.34    1.67
  -5  -6  -9   34.10    2.41
   6   0 -31   -0.27    0.51
   6   0 -30    1.09    0.82
   6   0 -30   -0.64    0.63
   6   0 -29    0.13    0.78
   6   0 -29    0.20    0.56
   6   0 -28    2.03    1.02
   6   0 -28    4.64    1.18
   6   0 -27    0.83    1.04
   6   0 -27    0.70    0.78
   6   0 -26    3.52    1.53
   6   0 -26    2.55    1.30
   6   0 -25    1.14    0.98
   6   0 -25   -0.18    0.92
   6   0 -24    7.35    1.69
   6   0 -24    8.43    1.88
   6   0 -23   -0.72    0.90
   6   0 -23   -0.58    0.78
   6   0 -22    0.20    0.82
   6   0 -22    2.32    1.23
   6   0 -21   -0.17    0.86
   6   0 -21    0.45    0.90
   6   0 -21    0.50    1.11
   6   0 -20    0.87    1.01
   6   0 -20    2.29    1.30
   6   0 -20    0.47    0.74
   6   0 -19    0.50    0.85
   6   0 -19   -0.73    1.43
   6   0 -19    1.19    1.11
   6   0 -18  548.25   16.56
   6   0 -18  556.73   20.31
   6   0 -18  544.54   17.40
   6   0 -17    0.50    0.85
   6   0 -17   -0.14    0.97
   6   0 -17    2.17    1.10
   6   0 -16  405.68   15.80
   6   0 -15    1.48    1.24
   6   0 -14  151.48    8.15
   6   0 -13   -0.25    0.93
   6   0 -12  352.01   12.70
   6   0 -11    0.08    0.69
   6   0 -10    6.54    1.33
   6   0  -9    0.41    0.79
   6   0  -8   12.33    1.79
   6   0  -7    0.56    0.59
   6   0  -6   14.18    1.73
   6   0  -5    0.32    0.48
   6   0  -5    0.20    0.54
   6   0  -4    9.59    1.30
   6   0  -4    9.72    1.49
   6   0  -3    0.27    0.47
   6   0  -3   -0.26    0.50
   6   0  -2  194.12    6.57
   6   0  -2  198.70    7.53
   6   0  -1    2.64    0.60
   6   0  -1    0.19    0.47
   6   0   0  104.36    4.29
   6   0   0  110.14    5.22
   6   0   1   -0.03    0.27
   6   0   2   93.64    4.07
   6   0   3   -0.51    0.52
   6   0   4  958.03   22.96
   6   0   5    1.37    0.89
   6   0   5    0.68    0.45
   6   0   6    2.51    0.76
   6   0   6    1.78    0.68
   6   0   7   -0.15    0.58
   6   0   7   -0.17    0.53
   6   0   8  102.50    5.02
   6   0   8  107.45    5.95
   6   0   9    0.30    0.61
   6   0   9    0.10    0.61
   6   0  10  188.25    8.63
   6   0  10  185.30    7.71
   6   0  11   -0.28    0.75
   6   0  11   -0.13    0.46
   6   0  12  103.56    6.46
   6   0  12  104.39    5.89
   6   0  13   -0.29    0.68
   6   0  13   -0.41    0.83
   6   0  14   79.22    6.00
   6   0  14   78.40    5.40
   6   0  15   -0.09    1.16
  -6   0 -16   64.44    5.21
   6   0  16   60.93    5.51
  -6   0 -17    0.46    1.06
  -6   0 -18  211.49   10.17
  -6   0 -19    0.71    1.10
  -6   0 -20  188.13    9.60
  -6   0 -21    0.89    1.04
  -6   0 -22   19.48    2.78
  -6   0 -23    0.15    0.79
  -6   0 -24  885.00   25.54
  -6   0 -25    1.23    1.02
  -6   0 -26   17.54    2.42
  -6   0 -27    1.19    0.77
  -6   0 -28   13.92    1.86
  -6   0 -29   -0.91    0.71
  -6   0 -30    9.07    1.32
   6   1 -32    3.69    0.86
   6  -1 -31   44.82    2.69
   6   1 -31   48.64    3.13
   6  -1 -30    4.60    0.99
   6   1 -30    4.57    1.14
   6  -1 -29    7.71    1.29
   6   1 -29    6.34    1.36
   6  -1 -28   12.69    1.76
   6   1 -28   12.76    2.12
   6   1 -27   20.86    2.63
   6  -1 -27   15.71    2.03
   6   1 -27   22.58    2.79
   6  -1 -26   40.16    3.36
   6   1 -26   43.96    4.02
   6   1 -26   45.52    4.03
   6   1 -25   48.42    4.27
   6   1 -25   46.50    4.16
   6  -1 -25   43.86    3.59
   6   1 -24    7.74    1.79
   6   1 -24    5.45    1.50
   6  -1 -24    5.86    1.40
   6   1 -23   49.91    4.37
   6  -1 -23   47.83    3.79
   6   1 -23   50.56    4.51
   6   1 -22  119.30    7.22
   6   1 -22  125.47    7.15
   6  -1 -22  120.03    6.23
   6   1 -21   40.52    3.95
   6  -1 -21   38.15    3.30
   6   1 -20   20.79    3.43
   6  -1 -20   17.35    3.61
   6   1 -20   20.56    2.85
   6  -1 -20   17.93    2.30
   6   1 -19    2.23    1.56
   6  -1 -19    0.40    1.14
   6   1 -19    1.10    1.14
   6  -1 -19    0.57    1.13
   6   1 -18  296.45   12.93
   6   1 -18  269.42   10.99
   6  -1 -18  282.20    9.93
   6  -1 -17    1.26    1.39
   6   1 -17    0.34    0.78
   6   1 -17   -1.98    1.47
   6   1 -16   34.07    3.62
   6   1 -16   34.56    3.37
   6  -1 -16   38.98    4.91
   6   1 -15    8.12    1.83
   6  -1 -15   10.04    2.72
   6   1 -14  219.89    9.37
   6  -1 -14  201.70   11.20
   6  -1 -13  290.80   13.66
   6   1 -13  322.91   11.50
   6   1 -12  116.94    6.08
   6  -1 -12   95.64    7.15
   6  -1 -11   23.49    3.38
   6   1 -11   27.34    2.68
   6   1 -10    0.57    0.56
   6  -1 -10    0.82    0.79
   6   1  -9   15.03    1.86
   6  -1  -9   18.94    2.82
   6  -1  -8   63.72    5.11
   6   1  -8   72.87    4.03
   6   1  -7  347.57   10.55
   6  -1  -7  314.91   12.51
   6  -1  -6  430.33   13.89
   6   1  -6  406.59   11.77
   6   1  -5   38.65    2.60
   6  -1  -5   39.05    3.48
   6  -1  -5   32.03    3.22
   6  -1  -4    1.48    0.76
   6   1  -4    1.35    0.53
   6  -1  -4    1.10    0.79
   6   1  -4    1.96    0.71
   6  -1  -3  218.10    8.84
   6  -1  -3  221.23    8.70
   6   1  -3  212.92    7.76
   6   1  -3  215.26    7.06
   6  -1  -2  509.89   13.97
   6   1  -2  530.09   14.58
   6  -1  -2  520.95   15.15
   6   1  -2  509.27   13.42
   6  -1  -2  518.25   15.78
   6  -1  -1   65.42    3.75
   6   1  -1   57.77    3.58
   6  -1  -1   55.30    3.57
   6  -1  -1   55.51    4.08
   6   1   0  386.25   11.99
   6  -1   0  405.93   11.74
   6  -1   0  423.95   12.56
   6  -1   0  372.76   12.96
   6  -1   1  192.49    7.77
   6   1   1  184.31    7.25
   6  -1   1  191.58    6.59
   6  -1   1  166.72    7.74
   6   1   2 1091.57   26.81
   6  -1   2 1066.23   27.66
   6  -1   3 1054.92   28.00
   6   1   3 1111.61   27.21
   6  -1   4  118.84    6.40
   6   1   4  116.05    5.70
   6   1   5   15.89    2.01
   6  -1   5   16.95    2.33
   6   1   6  166.95    7.40
   6  -1   6  176.16    8.39
   6   1   7   34.73    3.16
   6  -1   7   44.01    3.99
   6   1   8  284.52   10.82
   6  -1   8  298.16   12.04
   6   1   9  508.12   16.27
   6   1  10   99.97    6.14
   6   1  11  255.54   10.86
   6   1  11  256.07   10.63
   6   1  12   71.96    5.50
   6   1  12   77.71    5.48
   6   1  13    0.90    0.74
   6   1  13    2.60    1.31
   6   1  14   32.73    3.63
   6   1  14   32.75    3.92
   6   1  15   16.57    2.71
  -6  -1 -15   18.21    2.89
   6   1  15   16.25    2.93
   6   1  16   26.02    3.73
  -6  -1 -16   30.86    3.72
  -6  -1 -16   32.30    3.05
   6   1  16   31.04    3.78
   6   1  17   13.36    2.81
   6   1  17    8.23    1.96
  -6  -1 -17    8.28    1.53
  -6  -1 -17   10.20    2.27
   6   1  18   18.33    3.31
   6   1  18   13.14    2.54
  -6  -1 -18   19.67    2.43
  -6  -1 -18   20.80    3.13
   6   1  19  148.41    9.82
  -6  -1 -19  155.05    8.75
   6   1  19  148.94    9.15
  -6  -1 -20  144.55    8.44
  -6  -1 -21   78.54    6.03
  -6  -1 -22   68.58    5.54
  -6  -1 -23    2.53    1.23
  -6  -1 -24    3.19    1.32
  -6  -1 -25   32.29    3.54
  -6  -1 -26  138.75    7.31
  -6  -1 -27    2.85    1.03
  -6  -1 -28   50.16    3.03
  -6  -1 -28   52.84    3.87
  -6  -1 -29   45.64    2.66
  -6  -1 -29   46.80    3.33
  -6  -1 -30   -0.37    0.43
  -6  -1 -30   -0.42    0.65
  -6  -1 -31   -0.62    0.47
   6   2 -31   -0.33    0.37
   6   2 -30   11.79    1.52
   6   2 -29  102.42    5.14
   6   2 -28   17.73    2.19
   6   2 -27   51.84    3.96
   6   2 -26    8.31    1.69
   6   2 -25   31.80    3.33
   6   2 -24   63.98    4.83
   6   2 -23   12.51    2.28
   6   2 -22  148.41    8.01
   6   2 -21   25.54    3.16
   6   2 -20  123.28    7.27
   6   2 -19  115.65    6.98
   6   2 -18  131.17    7.44
   6   2 -18  135.82    8.14
   6  -2 -18  123.67   10.76
   6   2 -17   35.50    3.68
   6  -2 -17   30.39    5.26
   6   2 -17   37.56    3.99
   6   2 -16   28.98    3.32
   6   2 -16   29.35    3.44
   6  -2 -16   23.30    4.65
   6  -2 -16   24.74    2.57
   6   2 -15   39.44    3.84
   6   2 -15   41.46    3.88
   6  -2 -15   35.05    3.13
   6   2 -14  132.34    7.04
   6  -2 -14  116.97    9.82
   6   2 -14  133.22    7.08
   6  -2 -14  119.13    6.01
   6   2 -13  348.79   12.52
   6   2 -13  327.43   12.09
   6  -2 -13  313.10   16.65
   6  -2 -12  182.48   12.03
   6   2 -12  195.57    8.35
   6  -2 -11    4.14    1.74
   6   2 -11    4.95    1.22
   6  -2 -10    1.15    1.49
   6   2 -10    2.04    0.90
   6  -2 -10    0.47    0.85
   6  -2  -9  143.06    9.47
   6  -2  -9  138.00    8.36
   6   2  -9  140.75    6.48
   6  -2  -8   91.22    6.58
   6   2  -8  101.56    5.25
   6  -2  -8   97.39    7.46
   6  -2  -7   -0.59    1.72
   6  -2  -7    1.76    1.23
   6  -2  -6   66.06    5.26
   6  -2  -6   55.15    5.05
   6  -2  -5  278.72   11.77
   6  -2  -5  261.02   11.50
   6   2  -5  281.93   10.22
   6  -2  -4    0.12    0.66
   6  -2  -4   -0.19    0.74
   6   2  -4   -0.56    0.53
   6   2  -3   33.63    3.08
   6  -2  -3   28.67    3.33
   6   2  -2   25.01    2.65
   6  -2  -2   23.72    3.08
   6   2  -1    7.60    1.43
   6  -2  -1    8.17    1.86
   6  -2   0    5.59    1.53
   6   2   0    6.03    1.45
   6   2   1  216.55    8.97
   6   2   2    6.15    1.49
   6   2   3    1.78    0.77
   6   2   4   -0.46    0.81
   6   2   5   97.22    6.01
   6   2   6  128.46    7.14
   6   2   7  611.67   19.29
   6   2   8    3.12    1.28
   6   2   9   18.33    2.79
   6   2  10  238.54   11.11
   6   2  11   31.11    3.91
  -6  -2 -12   40.97    4.24
   6   2  12   34.66    4.21
  -6  -2 -13   96.17    6.61
  -6  -2 -13   94.08    5.70
   6   2  13   94.03    7.15
   6   2  13   86.37    6.22
   6   2  14    5.02    1.31
  -6  -2 -14    3.75    1.54
  -6  -2 -14    4.73    1.41
   6   2  14    5.01    1.94
   6   2  15   43.69    5.08
  -6  -2 -15   42.31    4.42
  -6  -2 -15   50.41    4.17
   6   2  15   37.16    4.05
   6   2  16   27.32    4.11
  -6  -2 -16   26.92    3.59
   6   2  16   25.60    3.44
  -6  -2 -16   24.51    2.98
   6   2  17  195.16   11.76
   6   2  17  193.51   10.16
  -6  -2 -17  204.92   10.27
  -6  -2 -17  206.35    9.28
  -6  -2 -18   52.21    5.01
  -6  -2 -18   56.39    4.53
  -6  -2 -19   18.02    2.57
  -6  -2 -19   22.04    3.18
  -6  -2 -20    4.47    1.50
  -6  -2 -20    1.70    0.88
  -6  -2 -21    4.57    1.63
  -6  -2 -22   19.76    2.99
  -6  -2 -23   40.75    4.01
  -6  -2 -24    2.05    0.96
  -6  -2 -25   26.73    3.00
  -6  -2 -26   10.56    1.90
  -6  -2 -27   12.99    1.91
  -6  -2 -28    0.32    0.41
  -6  -2 -28   -0.56    0.77
  -6  -2 -29    0.89    0.51
  -6  -2 -29   -0.28    0.48
  -6  -2 -30    8.90    1.17
   6   3 -28    8.94    1.26
   6   3 -27   55.55    3.49
   6   3 -26    8.33    1.41
   6   3 -25    0.01    0.60
   6   3 -24  184.87    8.07
   6   3 -23   62.21    4.51
   6   3 -22    1.41    0.90
   6  -3 -22    1.57    0.80
   6   3 -21  204.79    9.28
   6  -3 -21  215.64    8.29
   6  -3 -20   13.49    1.97
   6   3 -20   13.48    2.18
   6   3 -19   30.25    3.35
   6  -3 -19   31.74    3.03
   6  -3 -18    1.45    0.72
   6   3 -18    0.84    1.02
   6   3 -17  186.53    9.06
   6  -3 -17  190.40    8.29
   6  -3 -16    3.98    1.33
   6   3 -16    2.83    1.12
   6   3 -15  279.15   11.35
   6  -3 -15  256.63   10.23
   6   3 -14   23.20    2.86
   6  -3 -14   19.66    2.58
   6  -3 -14   26.46    5.49
   6  -3 -13   38.17    5.22
   6   3 -13   49.44    4.30
   6  -3 -13   48.76    6.78
   6   3 -13   46.86    4.06
   6  -3 -13   38.33    3.52
   6  -3 -12   77.61    7.38
   6  -3 -12   90.18    8.96
   6   3 -12   90.25    5.80
   6   3 -12   92.32    5.82
   6  -3 -12   84.21    5.33
   6  -3 -11    5.49    1.37
   6   3 -11    5.64    1.47
   6  -3 -11    1.56    1.35
   6   3 -10   44.71    3.86
   6  -3 -10   48.88    3.91
   6  -3 -10   39.32    5.02
   6   3  -9   80.39    5.16
   6  -3  -9   77.39    5.01
   6  -3  -9   75.34    6.83
   6  -3  -8  145.12    7.06
   6  -3  -8  134.13    9.15
   6  -3  -7    8.36    1.83
   6  -3  -7    7.85    2.15
   6  -3  -6   29.19    4.00
   6  -3  -6   35.79    3.28
   6  -3  -5   12.74    2.03
   6  -3  -5   10.89    2.53
   6  -3  -5   12.61    2.06
   6   3  -5    9.72    1.95
   6   3  -4   10.52    2.05
   6  -3  -4    9.45    1.58
   6  -3  -4    9.50    2.30
   6  -3  -4   11.74    2.00
   6   3  -3  415.22   14.67
   6  -3  -3  378.67   15.90
   6   3  -2  297.99   11.94
   6  -3  -2  270.06   12.91
   6   3  -1   89.61    6.06
   6   3   0  181.85    9.09
   6   3   1   90.35    6.24
   6   3   2  186.86    9.49
   6   3   3  380.23   14.72
   6   3   4  218.78   10.66
   6   3   5  387.84   15.23
   6   3   6   42.59    4.60
   6  -3   6   48.70    3.74
   6  -3   7    3.61    1.25
   6   3   7    2.17    1.12
   6   3   8  685.25   22.75
  -6  -3  -8  655.65   21.78
   6   3   9  665.57   23.13
  -6  -3  -9  697.61   22.00
   6   3  10    1.92    1.52
  -6  -3 -10    3.25    1.48
   6   3  11  439.98   17.55
  -6  -3 -11  399.19   15.35
  -6  -3 -12    3.41    1.12
   6   3  12    1.42    1.56
   6   3  13    0.87    1.06
   6   3  13    2.28    1.38
  -6  -3 -13   -0.99    1.05
  -6  -3 -13   -0.26    0.96
  -6  -3 -14    0.58    0.76
  -6  -3 -14    0.52    0.95
  -6  -3 -15  118.20    7.33
  -6  -3 -15  118.67    6.98
  -6  -3 -16    0.91    0.90
  -6  -3 -16    0.20    0.83
  -6  -3 -17  294.28   12.34
  -6  -3 -17  302.11   11.90
  -6  -3 -18    0.21    1.05
  -6  -3 -18    0.83    1.07
  -6  -3 -19   14.37    2.32
  -6  -3 -19   13.34    2.29
  -6  -3 -20    2.41    1.13
  -6  -3 -20    1.43    1.03
  -6  -3 -21  166.48    8.11
  -6  -3 -22   57.43    4.32
  -6  -3 -23   36.70    3.28
  -6  -3 -24   30.43    2.81
  -6  -3 -25    1.84    0.76
  -6  -3 -26    4.99    0.97
  -6  -3 -26    6.41    1.17
  -6  -3 -27  156.84    5.50
  -6  -3 -27  170.16    6.03
   6  -4 -23    6.20    1.03
   6  -4 -22   54.77    3.18
   6  -4 -21   14.34    1.68
   6  -4 -20    5.06    1.20
   6  -4 -19   87.48    4.85
   6  -4 -18    1.09    0.80
   6  -4 -17   39.27    3.38
   6  -4 -16   46.72    3.79
   6  -4 -15   13.07    2.05
   6  -4 -14   71.75    4.92
   6  -4 -13  234.25    9.75
  -6  -4  12    5.38    1.86
   6  -4 -12    3.09    1.13
  -6  -4  11  134.04    9.30
   6  -4 -11  147.46    7.54
   6  -4 -10   94.35    6.00
  -6  -4  10  109.98    8.68
   6  -4  -9  101.99    6.35
  -6  -4   9  105.84    8.86
   6  -4  -8  307.36   12.05
  -6  -4   8  294.48   16.11
   6  -4  -7  473.16   16.03
  -6  -4   7  458.42   21.22
  -6  -4   6   42.25    6.12
   6  -4  -6   41.24    4.00
   6  -4  -5  199.95    9.25
  -6  -4   5  167.25   12.59
   6  -4  -4   69.69    5.17
  -6  -4   4   64.57    7.62
   6   4  -3  138.67    8.37
   6  -4  -3  126.92    7.17
  -6  -4   3  111.42   10.17
   6   4  -2   59.90    5.37
   6  -4  -2   75.85    5.05
   6  -4  -2   57.05    4.68
  -6  -4   2   55.38    7.23
   6   4  -1  329.44   14.05
   6  -4  -1  315.59   12.31
  -6  -4   1  306.89   17.36
   6   4   0  190.73   10.16
   6  -4   0  176.14    8.45
  -6  -4   0  193.08   12.97
   6   4   1  445.01   17.23
   6  -4   1  445.89   14.91
  -6  -4  -1  436.18   20.20
  -6  -4  -2   -1.79    2.08
   6  -4   2    1.24    1.19
   6   4   2    1.72    1.60
   6  -4   3   43.29    3.74
  -6  -4  -3   48.55    5.86
   6  -4   4  171.48    7.83
  -6  -4  -4  160.93   10.65
   6  -4   5   47.31    3.82
  -6  -4  -5   44.09    5.32
  -6  -4  -6  376.40   16.33
  -6  -4  -7  217.21   11.48
  -6  -4  -8   20.00    3.29
  -6  -4  -9   47.93    4.75
  -6  -4 -10  194.53    9.68
  -6  -4 -11   36.87    3.75
  -6  -4 -12   21.62    2.86
  -6  -4 -13   18.81    2.62
  -6  -4 -14   12.10    2.13
  -6  -4 -15    3.28    1.37
  -6  -4 -16   27.89    3.06
  -6  -4 -17   25.42    2.81
  -6  -4 -18   21.88    2.53
  -6  -4 -19   25.37    2.60
  -6  -4 -19   22.68    2.74
  -6  -4 -20    5.58    1.47
  -6  -4 -21   15.81    2.02
  -6  -4 -22   14.51    1.80
  -6  -4 -23   14.58    1.67
  -6  -4 -24   26.21    1.96
   6  -5 -19    6.17    0.93
   6  -5 -18   -0.09    0.43
   6  -5 -17   22.02    2.04
   6  -5 -16   -0.57    0.65
   6  -5 -15    0.61    0.65
   6  -5 -14    8.45    1.58
   6  -5 -13   13.11    1.96
   6  -5 -12    4.29    1.26
   6  -5 -11   41.45    3.54
  -6  -5  11   40.29    3.79
   6  -5 -10    1.39    1.03
  -6  -5  10    0.35    0.91
   6  -5  -9  191.83    8.53
  -6  -5   9  185.96    9.91
   6  -5  -8    7.40    1.68
  -6  -5   8   10.29    2.54
   6  -5  -7    1.84    1.14
  -6  -5   7    2.33    1.67
   6  -5  -6  106.79    6.28
  -6  -5   6  103.34    8.24
   6  -5  -5    3.36    1.28
  -6  -5   5    0.88    1.74
   6  -5  -4   16.02    2.36
  -6  -5   4   16.66    3.67
   6  -5  -3  153.31    7.53
  -6  -5   3  136.78   10.38
   6  -5  -2    3.57    1.45
  -6  -5   2    0.77    1.87
   6  -5  -1   22.95    2.70
  -6  -5   1   25.44    4.48
   6  -5   0   76.24    4.86
  -6  -5   0   73.06    7.36
   6  -5   1   11.58    1.88
  -6  -5  -1    9.71    2.89
   6  -5   2   16.76    2.13
  -6  -5  -2    8.32    2.47
  -6  -5  -3  162.80   10.38
  -6  -5  -4    0.66    1.40
  -6  -5  -5    2.26    1.26
  -6  -5  -6    9.45    2.16
  -6  -5  -7   17.42    2.76
  -6  -5  -8    6.58    1.62
  -6  -5  -8    7.97    1.76
  -6  -5  -9    5.95    1.45
  -6  -5  -9    2.37    1.05
  -6  -5 -10    7.15    1.48
  -6  -5 -10    5.85    1.53
  -6  -5 -11    3.04    1.20
  -6  -5 -11    2.73    1.07
  -6  -5 -11    2.25    0.95
  -6  -5 -12    2.26    1.07
  -6  -5 -12    1.31    0.87
  -6  -5 -12    1.72    0.81
  -6  -5 -13   18.92    2.50
  -6  -5 -13   15.91    2.01
  -6  -5 -14   10.60    1.81
  -6  -5 -14    7.06    1.34
  -6  -5 -15   62.72    3.73
  -6  -5 -15   60.99    4.21
  -6  -5 -16   31.35    2.81
  -6  -5 -17    8.80    1.42
  -6  -5 -18    5.93    1.08
  -6  -6   7    1.93    0.80
  -6  -6   6   24.95    2.38
  -6  -6   5    5.22    1.24
  -6  -6   4   -0.14    0.65
  -6  -6   3   43.50    3.81
  -6  -6   2   29.47    3.23
  -6  -6   1    2.89    1.15
  -6  -6   0    5.41    1.63
  -6  -6  -1   17.66    2.52
  -6  -6  -2    2.15    0.97
  -6  -6  -3   35.56    3.43
  -6  -6  -4    8.61    1.69
  -6  -6  -5   10.59    1.72
  -6  -6  -6   19.48    2.16
  -6  -6  -7   19.07    1.97
   7   0 -30   -0.17    0.60
   7   0 -29   11.42    1.68
   7   0 -28    0.92    0.78
   7   0 -28    0.51    0.67
   7   0 -27   64.80    4.57
   7   0 -27   62.52    4.27
   7   0 -26   -0.01    0.72
   7   0 -26    0.88    0.93
   7   0 -25    1.12    1.06
   7   0 -25    2.57    1.40
   7   0 -24    0.57    0.67
   7   0 -24   -0.49    1.03
   7   0 -23   10.35    1.99
   7   0 -23   11.99    2.09
   7   0 -22   -0.25    0.89
   7   0 -22    1.42    1.11
   7   0 -21  144.27    7.90
   7   0 -21  148.57    7.49
   7   0 -20    0.37    0.73
   7   0 -20    0.62    0.91
   7   0 -19    1.63    1.20
   7   0 -19   -0.52    1.08
   7   0 -19    0.16    0.82
   7   0 -18    0.37    0.93
   7   0 -18    0.77    1.02
   7   0 -18   -0.38    0.84
   7   0 -17  470.37   15.64
   7   0 -17  460.77   17.99
   7   0 -17  445.10   14.59
   7   0 -16    0.27    0.81
   7   0 -16   -0.84    1.16
   7   0 -16    0.96    0.79
   7   0 -15  118.83    6.65
   7   0 -15  125.39    7.94
   7   0 -14   -1.41    1.21
   7   0 -13   10.95    2.20
   7   0 -12    0.26    0.81
   7   0 -11   25.89    2.93
   7   0 -10    0.28    0.63
   7   0  -9  292.52   10.71
   7   0  -8    0.57    0.75
   7   0  -7   16.02    2.06
   7   0  -7   13.85    2.07
   7   0  -6    0.10    0.56
   7   0  -6   -0.27    0.52
   7   0  -5  183.54    7.96
   7   0  -5  193.12    7.28
   7   0  -4   -0.27    0.54
   7   0  -4    0.17    0.60
   7   0  -3  268.36    8.73
   7   0  -3  263.77    9.82
   7   0  -2    0.56    0.59
   7   0  -2    1.00    0.69
   7   0  -1  319.29   11.14
   7   0  -1  331.56    9.78
   7   0   0    0.25    0.36
   7   0   0   -0.11    0.59
   7   0   1    0.50    0.35
   7   0   2   -0.16    0.40
   7   0   3 3222.66   69.67
   7   0   4    0.93    0.69
   7   0   5   40.48    2.81
   7   0   5   40.93    3.53
   7   0   6   -0.68    0.83
   7   0   6    0.29    0.41
   7   0   7  113.27    6.31
   7   0   7  111.61    5.29
   7   0   8   -0.15    0.53
   7   0   8    0.17    0.60
   7   0   9  559.80   16.14
   7   0   9  571.05   17.97
   7   0  10    0.52    0.77
   7   0  10    0.28    0.46
   7   0  11  495.14   16.97
   7   0  12   -0.39    0.79
   7   0  13  207.03   10.30
   7   0  14   -1.29    1.03
  -7   0 -15  220.90   10.74
   7   0  15  241.04   11.78
   7   0  16   -0.15    0.94
  -7   0 -16   -0.38    1.00
  -7   0 -17  172.94    9.31
  -7   0 -18   -0.63    1.07
  -7   0 -19  143.69    8.36
  -7   0 -20   -1.03    1.37
  -7   0 -21  494.66   17.51
  -7   0 -22   -0.06    0.86
  -7   0 -23   18.06    2.75
  -7   0 -24   -0.53    0.76
  -7   0 -25    0.19    0.75
  -7   0 -26   -0.51    0.63
  -7   0 -27   47.53    3.57
  -7   0 -28   -0.06    0.55
  -7   0 -29    6.32    1.07
   7   1 -31   30.35    2.30
   7   1 -30    6.82    1.19
   7   1 -29   36.11    3.05
   7  -1 -29   32.93    2.49
   7   1 -28   33.82    3.15
   7  -1 -28   35.51    2.76
   7   1 -27   13.94    2.14
   7  -1 -27   16.46    2.03
   7  -1 -26   28.93    2.72
   7   1 -26   29.40    3.28
   7   1 -25    4.92    1.54
   7  -1 -25    4.70    1.31
   7   1 -24   -0.75    0.81
   7  -1 -24   -0.31    0.90
   7   1 -24   -1.14    0.93
   7   1 -23   62.99    4.91
   7  -1 -23   71.88    4.60
   7   1 -23   62.75    5.12
   7   1 -22   83.49    5.77
   7  -1 -22   88.05    5.20
   7   1 -22   86.07    6.03
   7  -1 -21  114.23    6.05
   7   1 -21  110.00    6.79
   7   1 -21  123.14    7.37
   7   1 -20    0.06    1.13
   7   1 -20    1.07    1.26
   7  -1 -20    0.86    0.89
   7   1 -19   93.25    6.27
   7   1 -19   99.26    6.24
   7  -1 -19   87.21    8.12
   7   1 -19   89.00    7.02
   7   1 -18   10.12    2.12
   7   1 -18   11.32    2.50
   7   1 -18    8.73    1.86
   7  -1 -18    8.93    2.31
   7   1 -17   14.52    2.47
   7   1 -17   17.17    2.95
   7   1 -17   15.01    2.43
   7  -1 -17   14.13    3.17
   7   1 -16   32.18    3.48
   7   1 -16   29.33    3.57
   7   1 -16   28.73    3.23
   7  -1 -16   25.96    4.19
   7   1 -15  125.97    7.43
   7   1 -15  124.53    6.84
   7  -1 -15  131.63    9.22
   7   1 -15  136.11    7.29
   7   1 -14    1.47    1.11
   7   1 -14    3.67    1.43
   7  -1 -14    2.18    1.52
   7   1 -14   -0.21    1.05
   7   1 -13  111.03    6.34
   7  -1 -13  101.09    7.73
   7   1 -12   86.44    5.34
   7  -1 -12   74.88    6.44
   7   1 -11   41.70    3.54
   7  -1 -11   35.79    4.40
   7  -1 -10   65.94    5.75
   7   1 -10   74.55    4.62
   7   1  -9    0.97    0.87
   7  -1  -9    1.91    1.37
   7   1  -8  131.14    6.07
   7  -1  -8  126.52    7.34
   7   1  -8  125.89    5.90
   7  -1  -8  113.50    7.43
   7   1  -7   71.18    4.16
   7  -1  -7   66.31    5.02
   7   1  -7   66.58    4.02
   7  -1  -7   55.76    4.88
   7  -1  -6   32.15    3.46
   7   1  -6   36.90    2.89
   7  -1  -6   27.03    3.28
   7  -1  -5    1.32    0.82
   7  -1  -5    2.56    1.09
   7   1  -4  499.39   14.28
   7  -1  -4  511.75   16.23
   7   1  -3    8.86    1.49
   7  -1  -3    8.52    1.64
   7  -1  -3    7.45    1.66
   7  -1  -2   24.08    2.60
   7   1  -2   24.94    2.48
   7  -1  -2   26.43    3.00
   7   1  -1   22.74    2.35
   7  -1  -1   31.22    2.84
   7  -1  -1   25.16    2.57
   7  -1  -1   25.73    2.99
   7  -1   0    0.37    0.81
   7  -1   0    2.03    0.76
   7  -1   0    3.06    0.99
   7   1   0    0.95    0.51
   7   1   1  567.70   16.43
   7  -1   1  531.69   17.60
   7   1   2   95.92    5.22
   7  -1   2   95.70    5.73
   7  -1   3   18.59    2.65
   7   1   3   16.42    2.09
   7  -1   4    0.13    0.82
   7   1   4    1.52    0.80
   7  -1   5   34.10    3.57
   7   1   5   30.90    2.99
   7   1   6    2.48    1.04
   7  -1   6    3.02    1.30
   7   1   7  527.56   16.61
   7  -1   7  548.51   18.17
   7  -1   8    1.53    1.19
   7   1   8    0.87    0.62
   7   1   9   51.33    4.24
   7  -1   9   57.44    5.08
   7   1  10   36.23    3.72
   7   1  10   34.71    3.56
   7   1  11    7.42    1.76
   7   1  11    9.60    2.03
   7   1  12   97.05    6.43
   7   1  12   89.83    6.21
   7   1  13  146.22    8.36
  -7  -1 -13  154.24    8.77
   7   1  13  134.95    7.99
   7   1  14   16.39    2.77
   7   1  14   15.30    2.70
  -7  -1 -14   15.66    2.06
  -7  -1 -14   15.91    2.84
   7   1  15   29.16    3.71
   7   1  15   29.92    3.85
  -7  -1 -15   31.20    3.90
  -7  -1 -15   28.50    2.82
  -7  -1 -16    2.02    0.91
  -7  -1 -16    3.22    1.67
   7   1  16    0.16    0.99
   7   1  16    3.46    1.38
   7   1  17   49.94    5.04
   7   1  17   49.30    5.16
  -7  -1 -17   54.63    5.11
  -7  -1 -17   51.29    3.89
   7   1  18    1.99    1.07
  -7  -1 -18   -1.42    1.34
  -7  -1 -19   13.13    2.70
  -7  -1 -20    0.93    1.18
  -7  -1 -21   21.09    3.07
  -7  -1 -22   18.31    2.96
  -7  -1 -23   53.90    4.75
  -7  -1 -24  116.02    6.99
  -7  -1 -25   51.09    4.33
  -7  -1 -26  143.15    7.21
  -7  -1 -27    5.23    1.25
  -7  -1 -28    5.92    1.26
  -7  -1 -29    1.23    0.64
  -7  -1 -30    6.62    1.07
   7   2 -30    1.43    0.57
   7   2 -29    8.93    1.38
   7  -2 -28   52.36    3.29
   7   2 -28   55.84    3.76
   7   2 -27    1.09    0.87
   7   2 -26    3.57    1.17
   7   2 -25    6.08    1.65
   7   2 -24  164.76    8.17
   7   2 -23   40.14    3.91
   7   2 -22   26.95    3.36
   7   2 -21  136.23    7.72
   7   2 -20   10.41    2.15
   7   2 -19   25.02    3.20
   7   2 -18  140.13    7.90
   7   2 -17   96.48    6.39
   7   2 -17   93.59    6.61
   7  -2 -17   89.46    9.22
   7   2 -16  113.88    6.97
   7   2 -16  119.80    7.42
   7  -2 -16  101.62    9.67
   7  -2 -16  123.49    6.08
   7   2 -15    0.71    0.83
   7  -2 -15    1.25    1.13
   7   2 -15    1.47    1.24
   7  -2 -15   -0.23    1.62
   7   2 -14   85.10    5.81
   7  -2 -14   78.87    7.11
   7  -2 -14   73.68    8.12
   7   2 -14   86.36    5.83
   7  -2 -14   77.44    4.84
   7   2 -13    6.35    1.72
   7  -2 -13    4.97    1.46
   7   2 -13    2.99    1.27
   7  -2 -13    7.38    2.63
   7  -2 -13    5.54    2.24
   7   2 -12   57.28    4.57
   7  -2 -12   52.28    5.61
   7   2 -12   57.76    4.41
   7  -2 -12   47.76    6.01
   7  -2 -12   55.98    4.01
   7   2 -11   35.53    3.57
   7   2 -11   33.60    3.32
   7  -2 -11   23.97    4.25
   7  -2 -11   29.57    4.07
   7   2 -10    0.00    0.64
   7  -2 -10   -0.19    1.44
   7  -2 -10    0.31    1.03
   7   2  -9   11.40    1.78
   7  -2  -9    9.53    2.49
   7  -2  -9    6.59    1.89
   7  -2  -8   99.72    7.30
   7  -2  -8  104.11    8.18
   7   2  -8  103.88    5.62
   7  -2  -7   -1.00    1.45
   7  -2  -7   -1.61    0.99
   7  -2  -6  151.89    8.96
   7  -2  -6  136.90    8.44
   7   2  -5  211.25    9.03
   7  -2  -5  222.77   10.89
   7  -2  -4   20.89    3.12
   7   2  -4   17.61    2.36
   7   2  -3   21.28    2.60
   7  -2  -3   22.63    3.14
   7  -2  -2   15.99    2.69
   7   2  -2   19.96    2.55
   7   2  -1   -0.18    0.74
   7  -2  -1    0.63    1.06
   7   2   0    7.70    1.64
   7  -2   0   10.49    2.35
   7   2   1   68.37    4.92
   7   2   2   83.96    5.58
   7   2   3   -0.29    0.95
   7   2   4  202.88    9.29
   7   2   5    7.18    1.70
   7   2   6    0.37    0.73
   7   2   7   66.29    5.29
   7   2   8  337.29   13.52
   7   2   9    3.41    1.42
  -7  -2 -10   90.53    6.59
   7   2  10   89.25    6.52
   7   2  11   10.44    2.26
  -7  -2 -11   11.93    2.42
   7   2  12    9.95    2.16
   7   2  12   15.06    2.98
  -7  -2 -12   11.58    2.58
   7   2  13  172.59   10.03
  -7  -2 -13  167.59    9.44
  -7  -2 -13  163.83    8.00
   7   2  13  175.69    9.44
  -7  -2 -14  117.97    7.72
  -7  -2 -14  110.81    6.48
   7   2  14  112.36    7.48
   7   2  14  108.63    7.97
  -7  -2 -15  111.49    7.54
   7   2  15  108.29    7.41
  -7  -2 -15  108.39    6.41
   7   2  15  111.66    8.23
  -7  -2 -16  102.03    7.23
   7   2  16  102.58    8.03
  -7  -2 -16  106.86    6.34
  -7  -2 -17   11.74    2.12
  -7  -2 -17    8.46    2.09
  -7  -2 -18    3.73    1.36
  -7  -2 -18   -0.58    1.46
  -7  -2 -19  124.54    7.89
  -7  -2 -19  132.67    7.07
  -7  -2 -20   19.34    3.01
  -7  -2 -21  107.34    7.04
  -7  -2 -22  133.89    7.70
  -7  -2 -23    1.10    0.98
  -7  -2 -24    9.00    1.82
  -7  -2 -25    5.93    1.45
  -7  -2 -26    4.21    1.18
  -7  -2 -27   16.65    2.02
  -7  -2 -28   21.35    1.64
  -7  -2 -28   23.44    2.14
  -7  -2 -29    3.82    0.73
   7   3 -27   14.66    1.63
   7   3 -26   60.83    3.75
   7   3 -25   15.21    1.92
   7   3 -24  169.48    7.45
   7   3 -23    2.96    1.16
   7   3 -22  157.18    7.64
   7   3 -21  150.44    7.69
   7  -3 -21  159.24    6.59
   7   3 -20   54.48    4.49
   7  -3 -20   48.49    3.54
   7   3 -19  103.21    6.39
   7  -3 -19  103.07    5.54
   7   3 -18  234.72   10.44
   7  -3 -18  247.62    9.52
   7  -3 -17    0.00    0.62
   7   3 -17   -0.45    0.79
   7   3 -16   80.06    5.73
   7  -3 -16   78.26    5.03
   7   3 -15   44.31    4.18
   7  -3 -15   42.65    3.63
   7   3 -14   88.67    6.02
   7  -3 -14   85.57    5.38
   7   3 -13   62.15    5.00
   7  -3 -13   63.12    4.63
   7  -3 -12   17.35    2.35
   7   3 -12   20.68    2.81
   7  -3 -12   21.13    3.89
   7   3 -12   20.86    2.81
   7  -3 -11    0.91    1.00
   7   3 -11    2.50    1.08
   7  -3 -11    0.40    0.86
   7   3 -11    2.97    0.98
   7  -3 -10    0.12    0.81
   7   3 -10   -0.92    0.82
   7  -3 -10    0.58    1.71
   7  -3  -9    6.05    1.67
   7   3  -9    5.16    1.44
   7  -3  -9    3.75    1.16
   7  -3  -8   22.14    3.90
   7   3  -8   26.29    3.01
   7  -3  -8   30.05    3.15
   7  -3  -7   26.40    4.02
   7  -3  -7   32.34    3.27
   7  -3  -6   16.15    2.35
   7  -3  -6   15.84    3.30
   7  -3  -5  141.76    9.50
   7  -3  -5  140.83    7.15
   7   3  -4   46.97    4.38
   7  -3  -4   45.61    5.13
   7  -3  -4   50.19    4.03
   7  -3  -3    0.30    1.10
   7  -3  -3    0.74    1.32
   7   3  -3    1.00    0.97
   7   3  -2  282.38   12.06
   7  -3  -2  291.76   11.00
   7   3  -1  101.59    6.69
   7  -3  -1   97.12    5.78
   7   3   0  212.47   10.16
   7  -3   0  206.26    9.78
   7  -3   0  216.63    9.07
   7  -3   1    4.62    1.74
   7  -3   1    6.57    1.65
   7   3   1    2.63    1.24
   7   3   2  105.61    7.14
   7  -3   2  110.69    6.88
   7  -3   2  123.51    6.46
   7   3   3    0.71    1.13
   7  -3   3    1.93    1.48
   7  -3   3    0.60    0.85
   7  -3   4    3.46    1.33
   7  -3   4    1.70    0.84
   7   3   4    1.84    0.98
   7   3   5  268.55   12.50
   7  -3   5  289.10   12.19
   7  -3   5  286.89   10.76
   7   3   6 1143.88   32.86
   7  -3   6 1139.07   31.42
   7  -3   6 1127.88   29.28
   7  -3   7    2.69    1.15
   7   3   7   -1.27    1.25
   7   3   8  232.63   11.79
  -7  -3  -8  225.61   11.16
   7  -3   8  223.58    9.11
   7   3   9   66.30    6.07
  -7  -3  -9   54.02    5.12
  -7  -3  -9   62.38    5.50
   7   3  10   30.23    4.08
  -7  -3 -10   28.24    3.70
   7   3  11   87.45    7.23
  -7  -3 -11   82.23    6.35
  -7  -3 -12  458.70   17.11
  -7  -3 -13   14.82    2.72
  -7  -3 -13   14.08    2.37
  -7  -3 -14    0.97    1.04
  -7  -3 -14    0.46    0.78
  -7  -3 -15    7.49    1.92
  -7  -3 -15    9.77    2.18
  -7  -3 -16    6.23    1.83
  -7  -3 -16    7.02    1.68
  -7  -3 -17    5.06    1.50
  -7  -3 -17    6.17    1.71
  -7  -3 -18  198.72    9.73
  -7  -3 -18  216.73    9.40
  -7  -3 -19   86.14    5.85
  -7  -3 -19   85.56    5.53
  -7  -3 -20    1.19    1.05
  -7  -3 -20    0.20    0.86
  -7  -3 -21   -1.45    0.95
  -7  -3 -22  104.48    5.84
  -7  -3 -23    5.97    1.34
  -7  -3 -24   56.06    3.70
  -7  -3 -25   13.92    1.70
  -7  -3 -26   38.94    2.47
  -7  -3 -26   43.38    2.71
   7  -4 -22   51.15    2.77
   7  -4 -21    2.77    0.78
   7  -4 -20   -0.54    0.75
   7  -4 -19    8.39    1.40
   7  -4 -18   10.87    1.69
   7  -4 -17    1.69    0.96
   7  -4 -16   79.48    4.85
   7  -4 -15    8.77    1.74
   7  -4 -14    8.22    1.65
  -7  -4  13    0.78    1.19
   7  -4 -13    1.70    1.20
  -7  -4  12    0.43    1.12
   7  -4 -12    0.70    1.03
  -7  -4  11   41.08    5.21
   7  -4 -11   44.42    3.89
  -7  -4  10    4.07    2.13
   7  -4 -10    3.76    1.45
  -7  -4   9    0.75    2.04
   7  -4  -9    0.80    0.94
   7  -4  -8  126.15    7.13
   7  -4  -7  106.33    6.48
   7  -4  -6   34.56    3.62
   7  -4  -5   71.47    5.30
   7  -4  -4   -0.77    1.26
   7  -4  -3  123.88    7.11
   7  -4  -2   13.08    2.27
   7  -4  -1    3.08    1.33
  -7  -4   0   19.96    4.32
   7  -4   0   17.07    2.49
  -7  -4  -1   24.26    4.69
   7  -4   1   17.02    2.41
   7  -4   2  113.28    6.47
  -7  -4  -2  102.92    9.53
  -7  -4  -3   12.25    3.20
   7  -4   3   10.50    1.93
   7  -4   4   80.98    5.21
  -7  -4  -4   81.48    7.72
  -7  -4  -5   -0.62    1.43
   7  -4   5   -0.25    0.64
  -7  -4  -6   28.22    4.25
   7  -4   6   33.81    3.20
  -7  -4  -7   18.41    3.38
  -7  -4  -8   30.03    3.96
  -7  -4  -9  140.06    8.40
  -7  -4 -10  210.49   10.16
  -7  -4 -11  197.27    9.35
  -7  -4 -11  209.59    9.57
  -7  -4 -12   28.65    3.27
  -7  -4 -13   69.46    5.06
  -7  -4 -14   51.85    4.30
  -7  -4 -15   14.26    2.22
  -7  -4 -16   14.43    2.18
  -7  -4 -17    1.26    0.98
  -7  -4 -18    4.93    1.35
  -7  -4 -20   50.45    3.70
  -7  -4 -21    4.88    1.13
  -7  -4 -22   81.31    4.15
  -7  -4 -23   10.66    1.26
   7  -5 -18   27.59    1.94
   7  -5 -17    3.39    0.77
   7  -5 -16    0.04    0.52
   7  -5 -15   26.83    2.29
   7  -5 -14    1.55    0.78
   7  -5 -13    1.30    0.69
   7  -5 -12   98.96    5.23
   7  -5 -11    0.81    0.76
  -7  -5  11    1.25    0.71
   7  -5 -10   -0.55    0.82
  -7  -5  10    2.35    1.41
   7  -5  -9    6.17    1.47
  -7  -5   9    6.30    1.75
   7  -5  -8   20.00    2.52
  -7  -5   8   18.08    3.22
   7  -5  -7    3.19    1.16
  -7  -5   7    4.63    1.93
   7  -5  -6    9.29    1.84
  -7  -5   6    9.15    2.30
   7  -5  -5   -0.74    0.98
  -7  -5   5    3.69    2.08
   7  -5  -4    9.55    1.74
  -7  -5   4    7.66    2.61
   7  -5  -3   15.86    2.25
  -7  -5   3   20.22    4.20
   7  -5  -2   13.44    2.20
  -7  -5   2    8.29    2.69
   7  -5  -1  103.81    5.76
  -7  -5   1   92.62    8.60
   7  -5   0   16.75    2.22
  -7  -5   0    7.98    2.63
   7  -5   1   31.76    2.99
  -7  -5  -1   24.29    4.46
   7  -5   2   14.75    2.03
  -7  -5  -2   14.29    3.23
  -7  -5  -3    9.82    2.80
  -7  -5  -4   50.10    5.52
  -7  -5  -5   90.70    7.02
  -7  -5  -6   19.66    3.14
  -7  -5  -7   14.75    2.53
  -7  -5  -8   20.95    2.61
  -7  -5  -8   25.71    3.14
  -7  -5  -9    2.72    0.68
  -7  -5  -9    0.90    0.75
  -7  -5 -10   24.70    2.70
  -7  -5 -10   24.35    2.59
  -7  -5 -11    0.90    0.82
  -7  -5 -11   -0.10    0.52
  -7  -5 -12   15.42    1.97
  -7  -5 -13    1.62    0.59
  -7  -5 -13    2.92    0.95
  -7  -5 -14   69.34    3.97
  -7  -5 -14   71.17    4.16
  -7  -5 -15    9.02    1.35
  -7  -5 -15    6.88    1.17
  -7  -5 -16    7.54    1.19
  -7  -6   5    1.38    0.79
  -7  -6   4    1.22    0.81
  -7  -6   3   40.54    3.36
  -7  -6   2    4.05    1.18
  -7  -6   1   18.96    2.48
  -7  -6   0    0.78    0.95
  -7  -6  -1   34.43    3.23
  -7  -6  -2   61.20    4.22
  -7  -6  -3    7.98    1.50
  -7  -6  -4   14.84    1.92
  -7  -6  -5    2.68    0.80
   8   0 -29    0.46    0.53
   8   0 -28   53.52    3.71
   8   0 -27    2.63    1.15
   8   0 -26  335.84   12.21
   8   0 -25    0.52    0.93
   8   0 -25   -0.20    0.70
   8   0 -24    6.04    1.52
   8   0 -24    6.34    1.58
   8   0 -23    0.55    0.95
   8   0 -23    0.03    0.82
   8   0 -22   15.94    2.62
   8   0 -22   15.00    2.41
   8   0 -21    1.56    1.18
   8   0 -21    2.37    1.16
   8   0 -20  838.23   24.79
   8   0 -20  842.84   23.76
   8   0 -19    0.04    0.85
   8   0 -19   -0.31    0.79
   8   0 -18   69.83    5.41
   8   0 -18   65.61    4.84
   8   0 -18   67.29    6.30
   8   0 -17    1.62    1.50
   8   0 -17    0.54    0.90
   8   0 -17   -0.29    0.99
   8   0 -16   62.36    5.02
   8   0 -16   67.98    6.05
   8   0 -16   67.47    4.72
   8   0 -15   -0.48    0.84
   8   0 -15    2.16    1.61
   8   0 -15   -0.74    1.22
   8   0 -14  181.32    8.83
   8   0 -14  173.43    9.50
   8   0 -13   -1.61    1.41
   8   0 -13   -0.42    0.93
   8   0 -12   66.84    5.23
   8   0 -11   -0.55    1.02
   8   0 -10   87.56    5.97
   8   0 -10   96.71    5.87
   8   0  -9    0.01    0.71
   8   0  -9    0.40    0.61
   8   0  -8   69.50    5.10
   8   0  -8   72.66    4.74
   8   0  -7    0.58    0.75
   8   0  -7    0.70    0.56
   8   0  -6  101.50    6.09
   8   0  -6  106.91    5.62
   8   0  -5   -0.11    0.45
   8   0  -5   -0.40    0.60
   8   0  -4  136.92    6.12
   8   0  -4  139.20    7.12
   8   0  -3   -0.02    0.50
   8   0  -3   -0.25    0.91
   8   0  -2    6.16    1.21
   8   0  -2    8.01    1.62
   8   0  -1    1.35    0.84
   8   0  -1    0.56    0.49
   8   0   0 1499.10   34.63
   8   0   1    1.64    0.65
   8   0   1    1.65    0.75
   8   0   2   41.43    2.85
   8   0   3   -0.02    0.48
   8   0   3    1.31    1.05
   8   0   4  427.74   12.68
   8   0   4  474.20   15.05
   8   0   5   -0.32    0.61
   8   0   5    0.32    0.62
   8   0   6 2525.98   56.70
   8   0   6 2584.58   59.57
   8   0   7    0.06    0.85
   8   0   8 1019.39   28.33
   8   0   9    0.34    0.95
   8   0  10   60.29    5.08
   8   0  11    1.10    1.24
   8   0  12  563.60   19.45
  -8   0 -12  564.60   19.59
   8   0  13    1.32    1.30
  -8   0 -13    0.78    1.44
   8   0  14  286.34   13.16
  -8   0 -14  276.39   12.68
   8   0  15    4.27    1.54
  -8   0 -15    0.95    1.02
  -8   0 -16  275.44   12.53
   8   0  16  279.49   13.48
  -8   0 -17    2.05    1.34
  -8   0 -18   46.53    4.71
  -8   0 -19    0.75    0.98
  -8   0 -20  153.26    8.68
  -8   0 -21   -0.91    1.13
  -8   0 -22  282.17   11.87
  -8   0 -23   -0.96    1.13
  -8   0 -24   44.64    3.94
  -8   0 -25   -0.62    0.79
  -8   0 -26    7.55    1.44
  -8   0 -27   -0.21    0.60
  -8   0 -28   12.56    1.47
   8   1 -30   56.34    3.33
   8   1 -29   13.50    1.77
   8   1 -28   35.56    3.10
   8   1 -27    7.22    1.60
   8   1 -26    1.48    1.00
   8   1 -25   30.41    3.32
   8   1 -24   12.21    2.31
   8   1 -23   18.81    2.85
   8   1 -22  114.24    7.08
   8   1 -21   30.00    3.56
   8   1 -20   14.71    2.59
   8   1 -19   85.17    6.15
   8  -1 -18  113.67    6.89
   8   1 -18  108.99    6.97
   8  -1 -17  107.95    6.77
   8   1 -17  114.02    7.13
   8   1 -17  126.99    8.17
   8  -1 -17  114.70    9.07
   8  -1 -16   93.75    6.27
   8   1 -16   90.70    6.25
   8   1 -16   91.68    6.60
   8  -1 -16   86.88    7.78
   8  -1 -15    1.18    1.15
   8   1 -15    2.11    1.07
   8   1 -15    2.47    1.07
   8  -1 -15    2.41    2.17
   8  -1 -14   32.19    3.48
   8   1 -14   34.99    3.71
   8   1 -14   33.42    3.66
   8  -1 -14   37.39    4.80
   8   1 -13    4.34    1.43
   8  -1 -13    2.84    1.56
   8   1 -13    5.97    1.60
   8   1 -12   13.21    2.27
   8   1 -12   17.30    2.51
   8  -1 -12   16.40    3.34
   8  -1 -12   13.38    2.68
   8   1 -11    7.06    1.63
   8  -1 -11    4.28    1.77
   8  -1 -11    9.50    2.45
   8  -1 -10   52.77    5.11
   8  -1 -10   60.23    5.64
   8   1 -10   54.61    4.18
   8   1  -9   19.66    2.46
   8  -1  -9   17.05    2.92
   8  -1  -9   17.91    2.93
   8  -1  -8   47.74    4.70
   8   1  -8   53.53    3.94
   8  -1  -8   46.65    4.70
   8   1  -7   17.48    2.19
   8  -1  -7   18.14    2.94
   8  -1  -7   15.55    2.56
   8  -1  -6   68.51    5.53
   8  -1  -6   79.92    5.96
   8   1  -5   43.22    3.26
   8  -1  -5   33.30    3.66
   8  -1  -5   36.17    3.87
   8  -1  -4   -1.20    1.00
   8  -1  -4    0.27    0.82
   8   1  -3  119.81    5.95
   8  -1  -3  102.73    6.20
   8  -1  -3  119.93    7.15
   8  -1  -2   73.77    5.06
   8   1  -2   81.53    4.78
   8  -1  -2   84.00    5.91
   8   1  -1   35.07    3.06
   8  -1  -1   31.70    3.55
   8   1   0   63.32    4.24
   8  -1   0   61.02    5.02
   8  -1   1  236.21   10.04
   8   1   1  256.27    9.63
   8  -1   2  264.71   11.09
   8   1   2  290.34   10.55
   8   1   3   14.12    2.04
   8  -1   3   17.88    2.62
   8  -1   4  282.59   11.81
   8   1   4  279.89   10.66
   8   1   5   33.32    3.24
   8  -1   5   29.70    3.60
   8   1   6   23.44    2.79
   8  -1   6   24.55    3.26
   8   1   7  224.79    9.72
   8  -1   7  234.96   11.07
   8   1   8  377.47   13.76
   8  -1   8  381.26   15.22
   8   1   9   47.20    4.42
   8   1   9   45.39    4.14
   8   1  10  402.66   14.69
   8   1  10  402.62   15.17
   8   1  11  319.52   13.02
  -8  -1 -11  341.31   14.38
   8   1  11  328.36   13.50
   8   1  12    5.57    1.66
  -8  -1 -12    4.30    1.75
   8   1  12    4.93    1.54
   8   1  13   41.71    4.25
   8   1  13   42.60    4.49
  -8  -1 -13   49.36    5.05
   8   1  14   34.34    4.20
   8   1  14   40.38    4.24
  -8  -1 -14   35.22    4.23
   8   1  15  184.42   10.08
  -8  -1 -15  170.52    9.81
  -8  -1 -15  170.40    7.40
   8   1  16  479.24   18.17
  -8  -1 -16  481.70   18.05
  -8  -1 -16  460.71   14.36
  -8  -1 -17   48.34    5.05
  -8  -1 -17   48.54    3.62
  -8  -1 -18  290.92   13.18
  -8  -1 -19    0.78    1.24
  -8  -1 -20   46.76    4.78
  -8  -1 -21   30.93    3.70
  -8  -1 -22  259.25   11.54
  -8  -1 -23   16.74    2.75
  -8  -1 -24   -1.21    1.03
  -8  -1 -25   49.06    4.05
  -8  -1 -26  176.00    7.76
  -8  -1 -27   52.90    3.65
  -8  -1 -28   51.79    3.31
  -8  -1 -29   55.13    3.08
   8   2 -29    3.57    0.83
   8   2 -28   10.75    1.57
   8  -2 -28   10.23    1.30
   8   2 -27    3.51    1.01
   8  -2 -27    4.27    0.95
   8   2 -26   26.10    2.76
   8  -2 -26   26.11    2.54
   8   2 -25    8.51    1.71
   8   2 -24   17.34    2.56
   8   2 -23    2.78    1.18
   8   2 -22    3.68    1.12
   8   2 -21   40.27    4.03
   8   2 -20   20.71    2.94
   8   2 -19    7.37    1.76
   8   2 -18   65.27    5.36
   8   2 -17   33.06    3.75
   8   2 -16    6.61    1.73
   8   2 -15    1.20    1.00
   8  -2 -15    1.63    1.03
   8   2 -15    1.07    0.81
   8  -2 -15    2.51    1.99
   8   2 -14   42.46    4.29
   8  -2 -14   40.47    5.27
   8   2 -14   41.72    4.15
   8  -2 -14   27.50    4.97
   8  -2 -14   41.84    3.52
   8   2 -13  140.25    7.96
   8  -2 -13  126.08    9.48
   8   2 -13  152.05    8.07
   8  -2 -13  139.14    6.75
   8  -2 -12  192.24   11.59
   8   2 -12  188.29    9.39
   8   2 -12  206.97    9.27
   8  -2 -12  166.46   12.15
   8  -2 -12  191.20    8.21
   8   2 -11   -0.75    0.77
   8  -2 -11   -0.17    0.69
   8   2 -11    1.91    1.05
   8  -2 -11   -0.87    2.26
   8  -2 -11    0.07    1.49
   8   2 -10    1.05    1.14
   8  -2 -10    2.92    1.05
   8   2 -10    1.31    1.08
   8  -2 -10   -0.42    1.28
   8  -2 -10   -0.67    1.38
   8   2  -9   20.64    2.88
   8   2  -9   20.67    2.61
   8  -2  -9   14.44    3.15
   8  -2  -9   18.23    3.32
   8  -2  -9   20.66    2.86
   8  -2  -9   20.92    2.54
   8   2  -8   44.42    3.75
   8  -2  -8   48.85    3.80
   8  -2  -8   42.90    4.15
   8  -2  -8   47.66    5.32
   8   2  -7  116.67    6.28
   8  -2  -7  118.69    8.34
   8  -2  -6   -0.97    1.23
   8  -2  -5   10.90    2.73
   8   2  -4    4.03    1.27
   8  -2  -4    5.98    1.93
   8   2  -3   92.33    5.80
   8  -2  -3   92.65    6.98
   8   2  -2   58.93    4.58
   8  -2  -2   56.98    5.39
   8   2  -1  109.50    6.45
   8  -2  -1  115.04    7.79
   8   2   0   68.51    5.02
   8   2   1   83.92    5.70
   8   2   2    0.07    0.88
   8   2   3  217.50    9.96
   8   2   4   18.66    2.73
   8   2   5   17.77    2.70
   8   2   6  155.93    8.50
   8  -2   6  158.77    8.28
   8  -2   6  159.38    7.39
   8   2   7  130.53    7.84
  -8  -2  -7  134.11    8.63
   8  -2   7  136.18    7.70
   8   2   8   81.71    6.25
  -8  -2  -8   82.70    6.64
   8  -2   8   81.48    5.84
   8   2   9    3.36    1.59
  -8  -2  -9    3.90    1.81
   8  -2   9    3.54    1.56
   8   2  10   30.61    3.90
  -8  -2 -10   38.16    4.67
   8   2  11    1.09    1.44
  -8  -2 -11   -0.50    1.14
   8   2  12  127.60    8.42
  -8  -2 -12  123.00    8.23
   8   2  12  118.26    7.86
   8   2  13   11.19    2.52
  -8  -2 -13    9.00    2.29
  -8  -2 -13   13.14    2.16
   8   2  13   10.46    2.31
   8   2  14   31.83    4.46
  -8  -2 -14   37.40    4.39
  -8  -2 -14   37.75    3.64
  -8  -2 -15   68.18    6.03
  -8  -2 -15   69.84    5.00
  -8  -2 -16   16.17    2.40
  -8  -2 -16   16.17    2.88
  -8  -2 -17   31.33    3.93
  -8  -2 -17   28.98    3.13
  -8  -2 -18  232.88   11.34
  -8  -2 -18  235.09    9.78
  -8  -2 -19    0.58    0.81
  -8  -2 -19    0.72    1.32
  -8  -2 -20    2.04    1.28
  -8  -2 -21    0.03    1.17
  -8  -2 -22    0.14    0.88
  -8  -2 -23    8.02    1.77
  -8  -2 -24   62.57    4.54
  -8  -2 -25    6.84    1.41
  -8  -2 -26  108.30    5.40
  -8  -2 -27   27.96    2.37
  -8  -2 -28    3.33    0.80
   8   3 -26   31.04    2.42
   8   3 -25   10.42    1.51
   8   3 -24   11.66    1.78
   8   3 -23    3.63    1.19
   8   3 -22   18.30    2.33
   8   3 -21   11.19    1.95
   8   3 -20    0.60    0.75
   8  -3 -20    2.02    0.94
   8   3 -19    3.11    1.23
   8  -3 -19    2.90    1.08
   8   3 -18   22.08    2.90
   8  -3 -18   23.46    2.56
   8   3 -17   39.73    3.94
   8  -3 -17   36.25    3.25
   8  -3 -17   33.56    3.68
   8   3 -16   16.50    2.51
   8  -3 -16   12.24    1.97
   8  -3 -16   11.11    2.11
   8   3 -15   29.92    3.45
   8  -3 -15   25.50    3.34
   8  -3 -15   28.64    3.05
   8   3 -14    2.54    1.37
   8  -3 -14    2.69    1.02
   8  -3 -14    3.08    1.51
   8   3 -13    6.01    1.67
   8  -3 -13   10.30    1.92
   8  -3 -13    5.98    1.77
   8   3 -12    0.70    0.98
   8  -3 -12    0.48    0.78
   8  -3 -12   -0.29    0.77
   8   3 -11   61.17    5.01
   8  -3 -11   48.19    4.75
   8  -3 -11   54.87    4.36
   8   3 -10   26.16    3.24
   8  -3 -10   20.56    3.13
   8  -3 -10   23.28    2.83
   8   3  -9   27.64    3.19
   8  -3  -9   20.51    3.10
   8  -3  -9   25.07    4.35
   8  -3  -9   25.21    3.05
   8  -3  -8    9.66    2.03
   8   3  -8   10.38    1.97
   8  -3  -8    9.28    1.99
   8  -3  -8   10.46    2.49
   8  -3  -7    5.62    1.64
   8   3  -7    5.11    1.37
   8  -3  -7    7.75    2.08
   8  -3  -7    7.09    2.45
   8  -3  -6   11.43    2.25
   8  -3  -6   11.38    2.37
   8  -3  -6    9.71    2.42
   8  -3  -5   38.28    4.04
   8  -3  -5   36.77    4.93
   8  -3  -5   39.75    3.78
   8  -3  -4   73.40    7.02
   8  -3  -4   71.18    5.42
   8  -3  -4   69.49    4.99
   8   3  -3  114.21    7.26
   8  -3  -3  101.19    6.77
   8  -3  -3  113.21    6.41
   8   3  -2   40.35    4.33
   8  -3  -2   41.37    4.14
   8  -3  -2   44.39    3.97
   8   3  -1   61.76    5.29
   8  -3  -1   53.38    4.79
   8  -3  -1   61.00    4.63
   8  -3   0   14.18    2.48
   8  -3   0   16.69    2.47
   8   3   0   18.87    3.00
   8   3   1   80.37    6.13
   8  -3   1   78.22    5.91
   8  -3   1   81.66    5.39
   8  -3   2    6.30    1.79
   8  -3   2    5.50    1.69
   8   3   2    3.67    1.49
   8  -3   3    2.77    1.41
   8  -3   3    3.64    1.29
   8   3   3    2.80    1.34
   8   3   4  168.93    9.53
   8  -3   4  164.95    8.95
   8  -3   4  162.84    7.93
   8   3   5   73.61    6.12
  -8  -3  -5   54.43    5.66
   8  -3   5   65.19    5.48
   8  -3   5   63.91    4.80
   8  -3   6    2.18    1.14
   8   3   6    0.97    0.97
  -8  -3  -6    2.62    1.38
   8  -3   6    0.27    0.98
   8   3   7   30.24    3.89
  -8  -3  -7   34.11    4.32
   8   3   8   41.36    4.63
  -8  -3  -8   41.01    4.70
  -8  -3  -9    2.50    1.76
  -8  -3  -9    2.29    1.39
  -8  -3 -10   19.72    3.25
  -8  -3 -11    5.85    1.79
  -8  -3 -12    6.22    1.58
  -8  -3 -13    0.01    1.07
  -8  -3 -13    1.71    1.00
  -8  -3 -14   65.03    5.60
  -8  -3 -14   60.52    4.86
  -8  -3 -15   40.36    4.30
  -8  -3 -15   42.19    3.97
  -8  -3 -16    3.73    1.21
  -8  -3 -16    4.92    1.55
  -8  -3 -17    1.34    1.06
  -8  -3 -17   -0.05    0.87
  -8  -3 -18    7.85    1.65
  -8  -3 -18    8.03    1.88
  -8  -3 -19   51.34    4.39
  -8  -3 -19   51.79    4.02
  -8  -3 -20    5.08    1.42
  -8  -3 -21    3.56    1.10
  -8  -3 -22    3.07    1.05
  -8  -3 -23   22.87    2.33
  -8  -3 -24   21.24    2.07
  -8  -3 -25   29.47    2.16
  -8  -3 -25   30.73    2.24
   8  -4 -21   47.57    2.61
   8  -4 -20   -0.13    0.53
   8  -4 -19   74.79    3.97
   8  -4 -18    7.51    1.36
   8  -4 -17   13.56    1.84
   8  -4 -16    8.27    1.61
   8  -4 -15   92.21    5.27
   8  -4 -14    2.84    1.06
  -8  -4  13    1.34    1.27
   8  -4 -13    2.17    1.16
  -8  -4  12   24.55    3.92
   8  -4 -12   30.19    3.11
   8  -4 -11  185.35    8.45
  -8  -4  11  183.57   11.47
   8  -4 -10  111.65    6.43
  -8  -4  10  110.93    9.30
   8  -4  -9    0.95    1.01
   8  -4  -8    4.68    1.56
   8  -4  -7    0.11    1.16
   8  -4  -6   -0.64    1.01
   8  -4  -5   14.71    2.36
   8  -4  -4    4.01    1.40
   8  -4  -3    2.91    1.34
   8  -4  -2   77.94    5.50
   8  -4  -1    6.31    1.70
   8  -4   0    0.52    0.84
  -8  -4  -1    3.63    2.84
   8  -4   1    2.51    1.08
  -8  -4  -2    2.28    2.23
   8  -4   2    1.70    1.22
  -8  -4  -3   45.27    6.24
   8  -4   3   37.36    3.61
   8  -4   4   78.54    5.16
  -8  -4  -4   70.77    7.47
  -8  -4  -5   41.25    5.37
   8  -4   5   44.85    3.80
  -8  -4  -6    0.81    1.17
  -8  -4  -7   88.24    7.23
  -8  -4  -8    7.79    2.12
  -8  -4  -9    9.24    2.18
  -8  -4 -10    3.46    1.42
  -8  -4 -11   50.39    4.32
  -8  -4 -12   97.04    6.05
  -8  -4 -13   43.25    3.92
  -8  -4 -14    4.17    1.31
  -8  -4 -15   10.19    1.81
  -8  -4 -16    3.66    1.16
  -8  -4 -17   17.99    2.16
  -8  -4 -18    4.32    1.16
  -8  -4 -19    7.30    1.42
  -8  -4 -20    5.03    1.19
  -8  -4 -21   12.63    1.56
  -8  -4 -22   38.00    2.41
   8  -5 -17   89.74    3.60
   8  -5 -16    0.34    0.47
   8  -5 -15   29.88    2.25
   8  -5 -14   18.19    1.85
   8  -5 -13    2.84    0.86
   8  -5 -12   13.23    1.76
   8  -5 -11   14.07    1.87
  -8  -5  11   15.04    2.16
   8  -5 -10   25.42    2.57
  -8  -5  10   22.88    2.92
   8  -5  -9   12.38    1.87
  -8  -5   9   13.90    2.54
   8  -5  -8   22.16    2.51
  -8  -5   8   19.87    3.26
   8  -5  -7    0.41    0.71
  -8  -5   7    3.47    1.50
   8  -5  -6   63.86    4.39
  -8  -5   6   67.47    6.54
   8  -5  -5    4.26    1.46
  -8  -5   5    5.78    2.35
  -8  -5   4   31.14    4.80
   8  -5  -4   27.53    2.86
  -8  -5   3   37.14    5.35
   8  -5  -3   30.39    3.01
   8  -5  -2   96.84    5.50
  -8  -5   2  117.21    9.58
   8  -5  -1    2.52    1.10
  -8  -5   1    5.28    2.77
   8  -5   0   16.92    2.16
  -8  -5   0   16.74    3.63
   8  -5   1    5.85    1.32
  -8  -5  -1    5.41    2.27
   8  -5   2   41.67    3.25
  -8  -5  -2   34.59    4.92
  -8  -5  -3   57.20    5.92
  -8  -5  -4   25.09    3.66
  -8  -5  -5    2.03    1.30
  -8  -5  -6    0.09    0.96
  -8  -5  -7    0.08    0.71
  -8  -5  -7   -1.17    1.20
  -8  -5  -8   21.43    2.49
  -8  -5  -8   17.86    2.39
  -8  -5  -9   35.54    3.17
  -8  -5  -9   37.26    3.15
  -8  -5 -10    7.48    1.47
  -8  -5 -10   29.27    3.00
  -8  -5 -11  132.11    6.07
  -8  -5 -12    0.95    0.66
  -8  -5 -13    9.19    1.45
  -8  -5 -14    2.39    0.73
   9   0 -28    1.70    0.75
   9   0 -27   29.98    2.80
   9   0 -26   -0.17    0.69
   9   0 -25   12.72    2.08
   9   0 -24   -1.73    1.13
   9   0 -23    1.34    1.00
   9   0 -22    0.29    0.90
   9   0 -21   56.87    4.91
   9   0 -20    0.08    0.90
   9   0 -19   15.68    2.60
   9   0 -18   -0.59    1.22
   9   0 -17  451.61   16.46
   9   0 -16    0.22    0.89
   9   0 -16    0.77    1.10
   9   0 -16    0.50    0.99
   9   0 -15    7.01    2.02
   9   0 -15    2.35    1.78
   9   0 -15    6.57    1.79
   9   0 -14    1.39    1.08
   9   0 -14   -0.52    1.20
   9   0 -14    0.27    0.91
   9   0 -13   -0.27    0.82
   9   0 -13   -1.09    1.51
   9   0 -13    1.51    0.97
   9   0 -12   -1.20    1.09
   9   0 -12    0.40    0.88
   9   0 -12   -0.77    1.01
   9   0 -11    8.81    1.92
   9   0 -11   10.28    2.07
   9   0 -11    7.09    1.82
   9   0 -10    0.47    0.87
   9   0 -10   -1.37    1.12
   9   0 -10    0.52    0.91
   9   0  -9  257.28   11.63
   9   0  -9  280.68   11.09
   9   0  -8    0.67    0.73
   9   0  -8    0.42    0.79
   9   0  -7   49.17    3.96
   9   0  -7   51.42    4.58
   9   0  -6    1.29    0.92
   9   0  -6   -0.26    0.72
   9   0  -5  366.70   12.30
   9   0  -5  359.36   13.69
   9   0  -4    0.70    0.64
   9   0  -4    0.64    0.72
   9   0  -3  212.28    8.29
   9   0  -3  218.49    9.83
   9   0  -2    1.26    0.95
   9   0  -2    0.20    0.55
   9   0  -1  131.90    5.95
   9   0   0   -0.27    0.43
   9   0   1  289.04   11.42
   9   0   1  312.14    9.92
   9   0   2    0.32    0.74
   9   0   2   -0.18    0.40
   9   0   3  144.93    7.68
   9   0   4    0.98    0.82
   9   0   5   16.52    2.53
   9   0   6   -0.32    0.96
   9   0   7   89.81    6.22
   9   0   8   -0.21    0.89
   9   0   9   58.92    5.18
  -9   0 -10    0.52    1.11
   9   0  10   -0.44    0.95
   9   0  11   79.37    6.32
  -9   0 -11   82.31    6.68
   9   0  12   -0.70    1.36
  -9   0 -12    2.28    1.65
   9   0  13  392.65   16.11
  -9   0 -13  369.67   15.57
   9   0  14   -0.48    1.07
  -9   0 -14   -0.37    1.22
  -9   0 -15   73.30    6.20
   9   0  15   66.81    6.20
  -9   0 -16    1.57    1.29
  -9   0 -17   10.68    2.37
  -9   0 -18   -0.83    1.21
  -9   0 -19  243.85   11.37
  -9   0 -20   -0.16    0.97
  -9   0 -21  110.21    6.88
  -9   0 -22   -0.08    0.83
  -9   0 -23    1.13    0.89
  -9   0 -24    0.83    0.58
  -9   0 -25   99.07    5.20
  -9   0 -26   -1.16    0.70
  -9   0 -27  202.23    6.85
   9   1 -29    1.11    0.58
   9  -1 -29    1.17    0.63
   9   1 -28    3.93    0.99
   9   1 -27    1.12    0.80
   9   1 -26    7.50    1.53
   9   1 -25   13.58    2.29
   9   1 -24    2.89    1.03
   9   1 -23    0.21    0.84
   9   1 -22    2.33    1.18
   9   1 -21  175.79    9.15
   9   1 -20   14.21    2.55
   9  -1 -19  228.62   10.47
   9   1 -19  246.75   11.24
   9  -1 -18   -0.45    0.92
   9   1 -18    0.21    0.94
   9  -1 -17    3.39    1.22
   9   1 -17    4.86    1.67
   9  -1 -16  340.32   13.71
   9   1 -16  344.75   13.91
   9  -1 -16  353.95   16.96
   9  -1 -15  309.73   12.97
   9   1 -15  317.02   13.22
   9  -1 -15  293.81   14.49
   9   1 -15  328.52   13.58
   9  -1 -15  315.93   15.71
   9  -1 -14    8.96    2.24
   9   1 -14   11.58    2.52
   9   1 -14    9.33    2.17
   9  -1 -14    7.90    2.32
   9  -1 -14   11.21    2.65
   9  -1 -13  612.10   20.36
   9   1 -13  635.78   20.52
   9  -1 -13  585.92   22.02
   9   1 -13  637.42   20.27
   9  -1 -13  634.76   23.24
   9  -1 -12  278.52   12.15
   9   1 -12  283.52   12.14
   9  -1 -12  260.38   13.19
   9   1 -12  298.86   11.94
   9  -1 -12  285.04   14.04
   9  -1 -11  113.13    7.20
   9  -1 -11  115.87    8.27
   9   1 -11  121.88    7.40
   9   1 -11  121.98    6.97
   9  -1 -11  109.34    8.26
   9  -1 -10  104.93    7.71
   9  -1 -10  102.02    6.86
   9   1 -10  115.06    7.11
   9   1 -10  116.76    6.68
   9  -1 -10  111.74    8.02
   9  -1  -9   63.22    5.81
   9   1  -9   71.48    5.44
   9   1  -9   64.02    4.72
   9  -1  -9   63.20    5.95
   9   1  -8  206.21    8.84
   9  -1  -8  215.93   11.02
   9  -1  -8  194.18   10.60
   9   1  -7  175.39    7.89
   9  -1  -7  176.89    9.68
   9  -1  -7  162.84    9.54
   9   1  -6  225.41    8.98
   9  -1  -6  222.62   10.83
   9  -1  -6  204.38   10.81
   9   1  -5   58.83    4.11
   9  -1  -5   61.26    5.16
   9  -1  -5   57.20    5.37
   9   1  -4  119.66    5.94
   9  -1  -4  106.34    6.83
   9  -1  -4  114.02    7.61
   9   1  -3  165.46    7.23
   9  -1  -3  156.06    8.98
   9   1  -2   33.89    3.22
   9  -1  -2   31.16    3.81
   9   1  -1    3.45    1.03
   9  -1  -1    3.30    1.46
   9   1   0  251.21    9.97
   9   1   1   10.44    1.86
   9   1   2   65.63    4.60
   9   1   3   36.45    3.45
   9  -1   3   37.41    4.04
   9   1   4  122.11    6.71
   9  -1   4  116.09    7.42
   9   1   5  369.62   13.28
   9  -1   5  357.14   14.49
   9   1   6  185.53    8.77
   9  -1   6  193.00   10.11
   9   1   7  119.21    6.87
   9  -1   7  114.34    6.94
   9  -1   7  125.87    8.09
   9   1   8   27.68    3.50
   9   1   8   30.20    3.37
  -9  -1  -8   26.64    3.86
   9  -1   8   24.71    3.17
   9   1   9    1.19    0.99
   9   1   9    1.53    1.12
  -9  -1  -9    1.26    1.47
   9  -1   9    1.57    1.35
   9   1  10   22.68    3.00
   9   1  10   23.34    3.34
  -9  -1 -10   24.93    3.85
   9   1  11   84.04    6.10
  -9  -1 -11   88.07    7.06
   9   1  11   93.14    6.81
   9   1  12    1.64    1.47
  -9  -1 -12    0.29    1.17
   9   1  13  811.49   25.96
  -9  -1 -13  822.92   26.69
  -9  -1 -14   27.96    4.06
   9   1  14   29.61    4.01
  -9  -1 -15    0.75    1.47
  -9  -1 -16   25.99    3.73
  -9  -1 -17   93.17    7.12
  -9  -1 -18   11.27    2.59
  -9  -1 -19  217.78   11.01
  -9  -1 -20    3.38    1.40
  -9  -1 -21   57.14    5.05
  -9  -1 -22   87.31    6.05
  -9  -1 -23  165.89    8.31
  -9  -1 -24   18.42    2.48
  -9  -1 -25  118.06    6.09
  -9  -1 -26   46.08    3.36
  -9  -1 -27    5.54    1.09
  -9  -1 -28    0.90    0.49
   9   2 -28    0.92    0.53
   9   2 -27   35.14    2.83
   9  -2 -27   35.00    2.46
   9   2 -26   24.99    2.53
   9  -2 -26   26.68    2.36
   9   2 -25    2.57    0.94
   9  -2 -25    4.49    1.15
   9   2 -24    4.24    1.21
   9  -2 -24    3.65    1.15
   9   2 -23  143.48    7.40
   9  -2 -23  137.31    7.06
   9   2 -22    2.51    1.25
   9   2 -21   76.62    5.62
   9   2 -20   48.49    4.52
   9   2 -19    2.20    0.93
   9   2 -18  169.18    9.13
   9   2 -17  296.19   12.74
   9   2 -16   25.48    3.38
   9   2 -15  407.37   15.59
   9   2 -14  200.91   10.25
   9  -2 -14  218.35    8.80
   9   2 -13   22.93    3.25
   9  -2 -13   21.72    2.51
   9   2 -13   24.48    3.18
   9  -2 -13   23.25    3.35
   9   2 -12   22.27    3.20
   9   2 -12   25.36    3.29
   9  -2 -12   22.35    3.93
   9  -2 -12   21.65    3.30
   9  -2 -12   25.42    2.84
   9   2 -11  300.95   12.94
   9   2 -11  318.75   12.47
   9  -2 -11  308.31   11.28
   9  -2 -11  292.10   13.00
   9  -2 -11  314.96   15.72
   9   2 -10    0.08    0.95
   9  -2 -10    0.74    0.93
   9   2 -10    0.48    0.74
   9  -2 -10    0.66    1.11
   9  -2 -10    2.40    1.35
   9   2  -9   94.90    6.61
   9   2  -9  100.71    6.15
   9  -2  -9   91.09    5.52
   9  -2  -9   90.74    6.49
   9  -2  -9   88.12    7.74
   9   2  -8   38.38    4.10
   9   2  -8   39.80    3.77
   9  -2  -8   42.69    3.60
   9  -2  -8   36.00    3.87
   9  -2  -8   41.20    5.13
   9   2  -7    1.41    1.22
   9  -2  -7    4.83    1.60
   9   2  -7    4.09    1.30
   9  -2  -7    5.93    2.17
   9  -2  -7    3.81    1.38
   9   2  -6   13.49    2.39
   9  -2  -6   12.99    1.99
   9   2  -6   10.21    1.96
   9  -2  -6    8.35    2.37
   9  -2  -6    9.34    1.99
   9   2  -5   -0.33    1.00
   9  -2  -5    0.80    0.88
   9  -2  -5    2.61    1.68
   9  -2  -5    2.06    1.41
   9   2  -4    1.38    0.95
   9  -2  -4    0.84    1.07
   9  -2  -4    0.73    0.91
   9  -2  -4    0.43    1.05
   9   2  -3   20.18    2.84
   9  -2  -3   27.68    4.09
   9  -2  -3   20.78    2.86
   9  -2  -3   25.03    2.87
   9  -2  -2    4.16    1.49
   9   2  -2    5.51    1.48
   9  -2  -2    3.37    1.31
   9  -2  -2    5.06    1.61
   9   2  -1  123.89    7.16
   9  -2  -1  120.44    7.21
   9  -2  -1  129.49    6.79
   9   2   0  217.84   10.09
   9  -2   0  216.33   10.03
   9  -2   0  236.69    9.62
   9  -2   1   16.68    2.49
   9   2   1   18.16    2.72
   9  -2   1   12.67    2.39
   9   2   2   29.92    3.46
   9  -2   2   26.50    3.29
   9  -2   2   28.33    3.10
   9   2   3  134.89    7.73
   9  -2   3  118.17    7.21
   9  -2   3  120.26    6.55
   9  -2   4   17.57    2.47
   9  -2   4   15.89    2.69
   9   2   4   14.22    2.55
   9  -2   5   -0.41    0.85
   9   2   5    0.65    0.77
   9  -2   6    7.44    2.05
   9   2   6    7.64    1.80
  -9  -2  -6    9.02    2.27
   9   2   7    5.77    1.75
  -9  -2  -7    4.57    1.70
   9  -2   7    6.20    2.04
   9   2   8   45.20    4.65
  -9  -2  -8   43.11    4.92
   9  -2   8   44.54    4.50
   9   2   9  113.93    7.70
  -9  -2  -9  111.03    8.21
   9   2  10   12.46    2.41
  -9  -2 -10    7.20    2.36
   9   2  11  712.12   23.63
  -9  -2 -11  690.30   24.10
   9   2  11  719.07   23.84
   9   2  12    0.49    1.03
  -9  -2 -12    1.43    0.96
  -9  -2 -12    1.08    1.07
  -9  -2 -13   -0.53    0.92
  -9  -2 -13   -0.19    1.30
  -9  -2 -14  137.88    8.88
  -9  -2 -14  132.99    6.96
  -9  -2 -15   92.40    7.11
  -9  -2 -15   88.84    5.51
  -9  -2 -16   77.14    6.43
  -9  -2 -16   79.66    5.11
  -9  -2 -17  442.58   16.84
  -9  -2 -17  419.79   13.99
  -9  -2 -18   55.72    5.23
  -9  -2 -18   52.61    4.00
  -9  -2 -19    4.34    1.80
  -9  -2 -20   44.80    4.33
  -9  -2 -21   46.08    4.21
  -9  -2 -22    4.90    1.40
  -9  -2 -23  124.73    6.59
  -9  -2 -24   25.43    2.68
  -9  -2 -25   19.52    2.16
  -9  -2 -26    0.97    0.61
  -9  -2 -27   47.81    2.79
   9   3 -25   31.44    2.38
   9   3 -24    8.62    1.40
   9   3 -23   25.15    2.50
   9   3 -22    9.27    1.60
   9   3 -21    0.81    0.78
   9   3 -20    3.89    1.19
   9  -3 -19    4.35    0.99
   9   3 -19    3.90    1.36
   9  -3 -19    5.99    1.55
   9  -3 -18    8.57    1.57
   9   3 -18    7.74    1.71
   9  -3 -18    8.23    1.66
   9   3 -17   27.33    3.24
   9  -3 -17   23.56    2.56
   9  -3 -17   26.70    3.18
   9   3 -16    3.86    1.40
   9  -3 -16    3.33    1.12
   9  -3 -16    1.61    1.25
   9   3 -15    2.01    0.84
   9  -3 -15    3.69    1.27
   9  -3 -15    5.57    1.74
   9   3 -14   68.78    5.36
   9  -3 -14   71.78    4.77
   9  -3 -14   66.51    5.48
   9   3 -13    2.69    1.16
   9  -3 -13    5.42    1.51
   9  -3 -13    4.28    1.49
   9   3 -12   91.14    6.35
   9  -3 -12   92.69    5.71
   9  -3 -12   79.94    6.13
   9   3 -11   11.75    2.30
   9  -3 -11   16.95    2.52
   9  -3 -11   11.59    2.43
   9   3 -10   12.76    2.33
   9  -3 -10   11.19    2.10
   9  -3 -10    8.37    2.14
   9  -3  -9    0.14    0.99
   9  -3  -9    0.25    0.89
   9  -3  -8   33.66    3.86
   9  -3  -8   38.32    3.81
   9  -3  -7   -0.07    0.88
   9  -3  -7    0.62    1.00
   9  -3  -6   48.07    4.73
   9  -3  -6   51.95    4.39
   9  -3  -5    8.57    2.04
   9  -3  -5   12.32    2.38
   9  -3  -4    3.83    1.34
   9  -3  -4    0.78    0.89
   9  -3  -3   33.37    3.87
   9  -3  -3   35.42    3.67
   9   3  -2  338.62   13.93
   9  -3  -2  318.36   13.47
   9  -3  -2  349.74   12.80
   9   3  -1   31.80    3.86
   9  -3  -1   35.04    3.92
   9  -3  -1   36.71    3.78
   9  -3   0  126.35    7.84
   9   3   0  142.84    8.39
   9  -3   0  129.67    7.25
   9   3   1   41.76    4.41
   9  -3   1   44.33    4.41
   9  -3   1   39.13    3.88
   9  -3   2    6.13    1.73
   9  -3   2    8.32    1.92
   9   3   2    9.16    2.18
  -9  -3  -2    9.31    2.66
   9   3   3  307.14   13.53
  -9  -3  -3  311.53   15.23
   9  -3   3  305.66   13.20
   9  -3   3  327.33   12.28
  -9  -3  -4   87.47    7.50
   9  -3   4   84.31    6.39
   9  -3   4   88.90    5.79
   9  -3   5    2.70    1.26
  -9  -3  -5    0.40    1.36
   9  -3   5    2.98    1.47
  -9  -3  -6    4.51    2.17
   9  -3   6    5.24    1.74
  -9  -3  -7   77.69    6.81
  -9  -3  -8   10.28    2.56
  -9  -3  -9    9.77    2.56
  -9  -3  -9    5.28    1.80
  -9  -3 -10   -0.77    1.28
  -9  -3 -11   20.61    3.23
  -9  -3 -12   -0.24    1.43
  -9  -3 -12    1.54    0.97
  -9  -3 -13    2.85    1.53
  -9  -3 -13    3.75    1.22
  -9  -3 -14    5.31    1.46
  -9  -3 -14    4.63    1.43
  -9  -3 -15   28.29    3.17
  -9  -3 -15   26.94    3.48
  -9  -3 -16   12.81    2.07
  -9  -3 -16   14.60    2.51
  -9  -3 -17    0.15    0.87
  -9  -3 -17    0.03    0.88
  -9  -3 -18   31.32    3.43
  -9  -3 -18   32.36    3.01
  -9  -3 -19    0.05    1.18
  -9  -3 -20   14.04    2.12
  -9  -3 -21    0.99    0.55
  -9  -3 -22    0.62    0.77
  -9  -3 -23    1.32    0.64
  -9  -3 -24   77.71    3.69
   9  -4 -20    2.31    0.59
   9  -4 -19    9.81    1.26
   9  -4 -18   12.32    1.54
   9  -4 -17   32.42    2.66
   9  -4 -16   77.33    4.32
   9  -4 -15    1.21    0.91
   9  -4 -14    0.41    0.75
  -9  -4  13    4.00    1.61
   9  -4 -13    4.65    1.29
  -9  -4  12   16.25    3.29
   9  -4 -12   14.45    2.15
  -9  -4  11   13.70    3.33
   9  -4 -11    6.05    1.46
   9  -4 -10   80.57    5.22
  -9  -4  10   94.05    8.41
   9  -4  -9    4.81    1.46
   9  -4  -8   96.20    5.89
   9  -4  -7   35.78    3.62
   9  -4  -6   -0.12    0.95
   9  -4  -5   -0.24    0.84
   9  -4  -4   52.91    4.44
   9  -4  -3   10.65    2.22
   9  -4  -2   21.77    2.89
   9  -4  -1   22.84    2.96
   9  -4   0   -0.86    0.92
   9  -4   1   15.10    2.36
   9  -4   2  129.99    7.02
  -9  -4  -2  120.57   10.80
   9  -4   3   82.28    5.33
  -9  -4  -3   73.36    7.86
  -9  -4  -4   49.23    6.06
   9  -4   4   41.10    3.70
  -9  -4  -5   22.17    4.07
  -9  -4  -6    0.73    1.39
  -9  -4  -7  186.67   10.51
  -9  -4  -8   93.83    6.87
  -9  -4  -9   43.85    4.36
  -9  -4 -10   45.81    4.11
  -9  -4 -10   51.16    4.31
  -9  -4 -11   14.89    2.34
  -9  -4 -12   -0.13    0.81
  -9  -4 -13    4.70    1.37
  -9  -4 -14    2.53    1.17
  -9  -4 -15   19.71    2.30
  -9  -4 -16    9.61    1.50
  -9  -4 -17    7.98    1.38
  -9  -4 -18    0.72    0.61
  -9  -4 -19   11.00    1.50
  -9  -4 -20    1.06    0.65
   9  -5 -15   19.42    1.57
   9  -5 -14   22.95    1.84
   9  -5 -13    1.40    0.59
   9  -5 -12    8.32    1.30
   9  -5 -11    3.41    0.94
  -9  -5  11    3.05    1.09
   9  -5 -10   24.53    2.27
  -9  -5  10   24.98    2.82
   9  -5  -9   25.88    2.47
  -9  -5   9   18.48    2.75
   9  -5  -8   19.23    2.19
  -9  -5   8   19.79    3.01
   9  -5  -7   14.42    1.90
  -9  -5   7    9.95    2.32
   9  -5  -6   16.64    2.12
  -9  -5   6   14.68    2.95
   9  -5  -5   29.84    2.82
  -9  -5   5   35.40    4.51
  -9  -5   4   11.49    2.89
   9  -5  -4    8.48    1.58
  -9  -5   3    3.11    1.88
   9  -5  -3    4.04    1.27
   9  -5  -2    6.56    1.47
  -9  -5   2    1.30    2.14
   9  -5  -1   61.19    4.03
  -9  -5   1   67.67    6.77
   9  -5   0   56.91    3.82
  -9  -5   0   71.42    6.76
  -9  -5  -1   39.52    4.85
  -9  -5  -2   48.77    5.26
  -9  -5  -3   -1.90    1.51
  -9  -5  -4   58.04    5.20
  -9  -5  -5   88.62    6.18
  -9  -5  -6   36.28    3.20
  -9  -5  -6   33.00    3.48
  -9  -5  -7   -0.07    0.63
  -9  -5  -7   -0.32    0.65
  -9  -5  -8   11.71    1.76
  -9  -5  -8   13.46    1.84
  -9  -5  -9   -0.04    0.62
  -9  -5  -9    0.71    0.50
  -9  -5 -10   -0.91    0.69
  -9  -5 -11   21.34    2.08
  -9  -5 -12  115.08    4.96
  -9  -5 -13    9.93    1.28
  -9  -5 -14    0.06    0.40
  10   0 -29    0.90    0.50
  10   0 -27    0.18    0.45
  10   0 -26    3.17    1.00
  10   0 -25    0.98    0.88
  10   0 -24    3.31    1.16
  10   0 -23   -0.31    0.90
  10   0 -22   39.56    3.92
  10   0 -21    2.03    1.07
  10   0 -20   49.91    4.68
  10   0 -19   -0.23    1.08
  10   0 -18   12.26    2.38
  10   0 -17    0.69    0.99
  10   0 -16  402.11   15.57
  10   0 -15    2.14    1.57
  10   0 -14  101.21    7.04
  10   0 -14  100.10    7.47
  10   0 -13    0.13    0.87
  10   0 -13   -0.98    1.61
  10   0 -12   36.99    4.20
  10   0 -12   40.98    4.44
  10   0 -11    0.62    1.32
  10   0 -11   -0.18    0.95
  10   0 -11    0.64    0.99
  10   0 -10    7.79    1.92
  10   0 -10    9.85    2.00
  10   0 -10    7.10    1.98
  10   0  -9    1.45    1.30
  10   0  -9    0.66    1.19
  10   0  -9    0.52    1.18
  10   0  -8 1077.11   31.17
  10   0  -8 1105.28   29.88
  10   0  -8 1119.91   31.65
  10   0  -7    0.82    1.38
  10   0  -7    1.52    1.19
  10   0  -7    0.89    1.02
  10   0  -7    0.16    0.88
  10   0  -6   69.07    4.88
  10   0  -6   80.16    6.12
  10   0  -6   73.23    5.35
  10   0  -5   -0.86    1.18
  10   0  -5    0.85    0.62
  10   0  -4    9.39    2.03
  10   0  -4    9.64    1.75
  10   0  -3    0.58    0.68
  10   0  -2  439.78   13.88
  10   0  -1   -0.11    0.55
  10   0   0  223.53    9.94
  10   0   1    0.02    0.86
  10   0   2   15.47    2.60
  10   0   3   -0.09    0.61
  10   0   4   85.98    6.20
  10   0   5   -0.11    0.64
  10   0   6  181.48    9.46
  10   0   6  162.74    8.36
  10   0   7    2.18    1.33
  10   0   7   -0.10    0.89
  10   0   8   27.15    3.55
 -10   0  -8   21.08    3.43
  10   0   8   19.07    2.78
 -10   0  -9    2.11    1.63
  10   0   9   -0.31    1.18
  10   0  10   11.36    2.53
 -10   0 -10   10.88    2.51
  10   0  11    0.58    1.10
 -10   0 -11    0.66    1.28
  10   0  12   27.35    3.89
 -10   0 -12   22.39    3.60
 -10   0 -13    0.61    1.06
 -10   0 -14    4.31    1.71
 -10   0 -15   -1.42    1.48
 -10   0 -16    2.94    1.60
 -10   0 -17    1.47    1.57
 -10   0 -18  230.83   10.95
 -10   0 -19   -0.95    0.99
 -10   0 -20    0.81    0.86
 -10   0 -21    0.14    0.72
 -10   0 -22    3.97    1.33
 -10   0 -23    1.33    0.94
 -10   0 -24  143.73    6.27
 -10   0 -25   -0.49    0.49
 -10   0 -26  233.95    7.31
  10   1 -28   56.24    3.34
  10  -1 -28   58.63    3.31
  10   1 -28   53.29    2.94
  10   1 -27    0.11    0.65
  10  -1 -27    0.67    0.57
  10   1 -26   13.63    2.01
  10  -1 -26   15.00    1.97
  10   1 -25    1.52    0.93
  10   1 -24    1.30    0.93
  10   1 -23   84.68    5.78
  10   1 -22  159.76    8.38
  10   1 -21    0.92    1.10
  10  -1 -20    4.12    1.50
  10   1 -20    5.86    1.90
  10  -1 -19   16.55    2.52
  10   1 -19   14.77    2.53
  10  -1 -18   42.81    4.21
  10   1 -18   46.96    4.67
  10   1 -17   -0.04    0.90
  10  -1 -17    0.52    0.79
  10  -1 -16  335.39   13.67
  10   1 -16  347.87   14.26
  10  -1 -15  430.58   16.34
  10   1 -15  454.60   16.92
  10  -1 -14   13.24    2.79
  10   1 -14   12.79    2.59
  10  -1 -13  102.00    8.15
  10  -1 -13  109.28    7.35
  10   1 -13  112.32    7.48
  10   1 -13  124.18    7.68
  10  -1 -13  126.65    9.20
  10  -1 -12   76.90    6.12
  10   1 -12   85.24    6.50
  10   1 -12   99.85    6.51
  10  -1 -12   81.06    7.30
  10  -1 -12   70.26    6.66
  10   1 -11   64.69    5.58
  10   1 -11   76.13    5.65
  10  -1 -11   68.67    6.47
  10  -1 -11   62.01    6.17
  10   1 -10  198.33   10.24
  10   1 -10  202.12    9.54
  10  -1 -10  198.64   11.28
  10  -1 -10  205.60   10.32
  10  -1 -10  186.48   11.07
  10   1  -9   36.16    4.12
  10   1  -9   40.01    3.92
  10  -1  -9   34.71    4.39
  10  -1  -9   35.19    4.54
  10  -1  -9   32.29    3.79
  10   1  -8  153.53    8.84
  10   1  -8  161.86    8.05
  10  -1  -8  176.98    9.99
  10  -1  -8  160.46    7.27
  10  -1  -8  150.74    9.68
  10  -1  -8  167.33    8.92
  10   1  -7  249.66   11.61
  10   1  -7  256.40   10.43
  10  -1  -7  283.19   12.74
  10  -1  -7  252.00    9.72
  10  -1  -7  230.28   12.32
  10  -1  -7  266.55   11.57
  10   1  -6  104.10    7.01
  10   1  -6  105.55    6.10
  10  -1  -6  101.11    5.73
  10  -1  -6  109.09    7.98
  10  -1  -6  119.96    7.23
  10  -1  -5    0.46    0.71
  10   1  -5    1.09    1.09
  10   1  -5    0.05    0.65
  10  -1  -5    0.30    0.83
  10  -1  -5    0.97    1.07
  10  -1  -4    8.85    1.77
  10  -1  -4   11.27    2.61
  10   1  -4   12.28    2.00
  10  -1  -4    8.71    1.93
  10   1  -3   88.41    5.27
  10  -1  -3   77.97    5.01
  10  -1  -3   88.45    6.98
  10  -1  -3   89.08    6.03
  10  -1  -2   20.11    2.61
  10   1  -2   23.67    2.65
  10  -1  -2   26.79    3.23
  10  -1  -1    2.92    1.22
  10   1  -1    4.51    1.25
  10  -1  -1    3.36    1.30
  10   1   0   45.21    3.99
  10  -1   0   48.91    4.38
  10   1   1  123.26    6.77
  10  -1   1  122.92    7.17
  10   1   2   47.25    4.07
  10  -1   2   45.74    4.23
  10  -1   3    1.22    0.86
  10   1   3    0.32    0.93
  10   1   4   66.12    4.92
  10  -1   4   69.06    5.33
  10  -1   5    1.55    0.95
  10   1   5    2.47    0.88
  10  -1   6    8.83    1.95
  10   1   6   12.43    2.17
  10   1   7  202.66    9.42
 -10  -1  -7  195.64   11.31
  10  -1   7  181.50    9.36
  10   1   7  202.79   10.52
 -10  -1  -8  204.87   11.65
  10  -1   8  203.14   10.01
  10   1   8  211.15   10.87
 -10  -1  -9    6.71    2.54
  10  -1   9    3.33    1.26
 -10  -1 -10    7.33    2.34
  10   1  10    7.58    2.03
  10   1  11  287.39   13.31
 -10  -1 -11  272.99   13.79
 -10  -1 -12  426.98   17.81
 -10  -1 -13   22.91    3.77
 -10  -1 -14  169.71   10.27
 -10  -1 -15    8.05    2.42
 -10  -1 -16    0.86    1.28
 -10  -1 -17   59.83    5.57
 -10  -1 -18    6.02    1.95
 -10  -1 -19   20.60    3.09
 -10  -1 -20   -0.48    1.26
 -10  -1 -21    1.65    1.11
 -10  -1 -22   84.28    5.60
 -10  -1 -23    1.13    0.89
 -10  -1 -24    2.01    0.95
 -10  -1 -25    0.36    0.58
 -10  -1 -26   35.20    2.57
 -10  -1 -27    1.65    0.55
  10   2 -27    1.20    0.46
  10   2 -26   41.45    3.00
  10  -2 -26   39.89    2.62
  10   2 -25    1.91    0.86
  10  -2 -25    1.18    0.71
  10   2 -24   25.66    2.70
  10  -2 -24   19.80    2.15
  10   2 -23    0.42    0.74
  10  -2 -23   -0.01    0.59
  10   2 -22    3.90    1.24
  10  -2 -22    5.54    1.51
  10   2 -21    8.85    2.04
  10  -2 -21   15.41    2.31
  10   2 -20   11.47    2.16
  10  -2 -20    9.17    1.92
  10   2 -19   -0.45    1.03
  10  -2 -19    1.31    1.26
  10   2 -18   38.26    4.06
  10  -2 -18   36.56    3.91
  10   2 -17   15.35    2.70
  10  -2 -17   13.13    2.44
  10   2 -16    2.95    1.37
  10  -2 -16    1.97    1.23
  10   2 -15   63.96    5.56
  10  -2 -15   62.75    5.48
  10   2 -14   64.54    5.59
  10  -2 -14   68.46    4.39
  10  -2 -14   61.46    5.50
  10   2 -13  106.63    7.34
  10  -2 -13  107.96    5.77
  10  -2 -13  100.46    7.14
  10   2 -12  132.74    8.35
  10  -2 -12  145.61    6.95
  10  -2 -12  138.03    8.45
  10   2 -11   51.36    5.08
  10  -2 -11   57.59    5.31
  10  -2 -10    6.61    1.64
  10   2 -10    4.05    1.69
  10  -2 -10    4.76    1.98
  10   2  -9   59.13    5.33
  10   2  -9   66.08    5.17
  10  -2  -9   52.56    4.23
  10  -2  -9   58.84    6.40
  10  -2  -9   58.59    5.30
  10   2  -8   78.99    6.22
  10   2  -8   90.71    6.00
  10  -2  -8   82.22    5.26
  10  -2  -8   75.72    7.31
  10  -2  -8   78.60    6.25
  10   2  -7   87.93    6.64
  10   2  -7  105.27    6.43
  10  -2  -7   97.52    5.87
  10  -2  -7   86.00    7.80
  10  -2  -7   93.29    6.75
  10  -2  -6    2.88    1.32
  10   2  -6    3.49    1.53
  10   2  -6    4.94    1.43
  10  -2  -6    3.18    1.55
  10  -2  -6    2.52    1.48
  10  -2  -5   13.22    2.33
  10  -2  -5   10.43    2.76
  10   2  -5   12.59    2.19
  10  -2  -5    9.50    2.24
  10   2  -4   74.66    5.28
  10  -2  -4   69.27    6.76
  10  -2  -4   65.47    4.91
  10  -2  -4   68.01    5.58
  10  -2  -3   98.29    6.05
  10  -2  -3   97.14    6.71
  10  -2  -2  190.44    9.65
  10  -2  -2  184.78    8.62
  10   2  -1  513.95   17.68
  10  -2  -1  534.82   18.18
  10  -2  -1  500.43   16.52
  10  -2   0    7.29    1.91
  10   2   0    8.86    2.09
  10  -2   0    5.73    1.70
  10   2   1   63.46    5.25
  10  -2   1   61.31    5.24
  10  -2   1   69.06    5.03
  10  -2   2   16.12    2.53
  10  -2   2   17.04    2.81
  10   2   2   16.47    2.72
  10  -2   3   10.59    1.99
  10  -2   3   12.30    2.50
  10   2   3   10.57    2.17
  10   2   4  206.05   10.28
  10  -2   4  207.42   10.34
  10  -2   5    5.08    1.66
  10   2   5    6.03    1.70
 -10  -2  -5    6.90    2.45
  10  -2   6   14.78    2.68
  10   2   6   12.49    2.44
 -10  -2  -6   11.50    2.77
  10   2   7  370.09   14.95
 -10  -2  -7  339.71   16.06
  10  -2   7  363.00   14.58
  10   2   8  196.95   10.29
 -10  -2  -8  169.85   10.70
  10  -2   8  178.51    9.60
 -10  -2  -9   42.37    5.14
 -10  -2 -10   96.65    7.76
 -10  -2 -11    1.86    1.11
 -10  -2 -11    4.96    1.81
 -10  -2 -12    0.62    0.67
 -10  -2 -12   -1.34    1.61
 -10  -2 -13  125.88    8.59
 -10  -2 -13  102.81    5.87
 -10  -2 -14  117.98    8.17
 -10  -2 -14  106.88    5.91
 -10  -2 -15   20.63    2.42
 -10  -2 -15   18.09    3.25
 -10  -2 -16   33.94    3.06
 -10  -2 -16   28.96    3.86
 -10  -2 -17   82.22    6.32
 -10  -2 -17   72.46    4.48
 -10  -2 -18   42.33    4.29
 -10  -2 -19  130.62    7.64
 -10  -2 -20    1.21    1.13
 -10  -2 -21    0.50    0.89
 -10  -2 -22    1.15    0.81
 -10  -2 -23   70.75    4.45
 -10  -2 -24   82.59    4.49
 -10  -2 -25   38.13    2.67
  10   3 -23    5.89    1.15
  10   3 -22   41.47    3.11
  10   3 -21    1.66    0.84
  10   3 -20    3.07    1.13
  10  -3 -20    4.74    1.08
  10   3 -19    4.18    1.13
  10  -3 -19    2.85    0.73
  10  -3 -18    0.78    0.72
  10   3 -18    1.96    1.05
  10  -3 -18    0.33    0.66
  10   3 -17   83.55    5.58
  10  -3 -17   86.71    4.58
  10  -3 -17   79.95    5.37
  10  -3 -16    7.65    1.54
  10   3 -16    6.68    1.49
  10  -3 -16    5.66    1.61
  10   3 -15   25.69    3.25
  10  -3 -15   21.35    2.92
  10  -3 -15   23.63    2.55
  10   3 -14   29.06    3.38
  10  -3 -14   30.76    2.99
  10  -3 -14   33.34    3.72
  10   3 -13    5.43    1.64
  10  -3 -13    5.26    1.45
  10  -3 -13    5.49    1.63
  10   3 -12   21.29    2.99
  10  -3 -12   18.12    2.39
  10  -3 -12   13.92    2.56
  10   3 -11   39.73    4.10
  10  -3 -11   44.37    4.51
  10  -3 -11   46.35    3.90
  10  -3 -10   74.71    5.95
  10  -3 -10   73.85    5.07
  10  -3  -9    9.10    1.91
  10  -3  -9   11.04    2.37
  10  -3  -8   12.58    2.18
  10  -3  -8   12.72    2.41
  10  -3  -7   42.33    4.54
  10  -3  -7   47.33    4.06
  10  -3  -6    6.09    1.77
  10  -3  -6    6.19    1.59
  10  -3  -5    0.67    0.97
  10  -3  -5   -0.99    1.33
  10  -3  -4   90.08    6.62
  10  -3  -4   87.28    5.75
  10  -3  -3   12.81    2.28
  10  -3  -3   10.63    2.38
  10  -3  -2   39.28    4.21
  10  -3  -2   36.34    3.84
  10  -3  -1   77.98    6.05
  10  -3  -1   76.99    5.50
  10  -3   0   14.02    2.46
  10  -3   0   11.51    2.41
 -10  -3   0   11.50    3.12
  10  -3   1   43.86    4.54
  10  -3   1   44.48    4.11
 -10  -3  -1   42.56    5.39
 -10  -3  -2   89.59    7.96
  10  -3   2  102.86    7.06
  10  -3   2   99.35    6.29
 -10  -3  -3   54.64    6.14
  10  -3   3   52.27    4.98
  10  -3   3   53.10    4.47
 -10  -3  -4  102.10    8.30
  10  -3   4  106.35    7.16
 -10  -3  -5    0.80    1.39
  10  -3   5    0.95    1.16
 -10  -3  -6    0.10    1.10
 -10  -3  -7    1.35    1.81
 -10  -3  -8   31.00    4.17
 -10  -3  -9  122.18    8.44
 -10  -3 -10   12.88    2.73
 -10  -3 -11   11.69    2.62
 -10  -3 -11   14.84    2.36
 -10  -3 -12   72.55    6.04
 -10  -3 -12   67.15    4.95
 -10  -3 -13   -0.45    0.87
 -10  -3 -13   -0.48    1.00
 -10  -3 -14    2.56    0.94
 -10  -3 -14    2.60    1.17
 -10  -3 -15   46.41    4.40
 -10  -3 -15   45.12    3.72
 -10  -3 -16    3.05    1.05
 -10  -3 -16    1.01    0.89
 -10  -3 -17   19.70    2.24
 -10  -3 -17   18.60    2.60
 -10  -3 -18    6.47    1.32
 -10  -3 -18    6.01    1.53
 -10  -3 -19   22.50    2.58
 -10  -3 -20   37.31    3.08
 -10  -3 -21   24.15    2.29
 -10  -3 -22    2.99    0.79
  10  -4 -18   17.29    1.55
  10  -4 -17    1.09    0.53
  10  -4 -16   16.44    1.77
  10  -4 -15    2.83    0.88
 -10  -4  14    4.46    1.33
  10  -4 -14    4.64    1.09
 -10  -4  13   15.07    2.67
  10  -4 -13   13.36    1.82
 -10  -4  12    2.01    1.40
  10  -4 -12    0.19    0.76
 -10  -4  11   12.34    2.83
  10  -4 -11   12.10    1.91
 -10  -4  10   14.92    3.39
  10  -4 -10   15.55    2.15
  10  -4  -9   22.26    2.62
  10  -4  -8    3.09    1.37
  10  -4  -7   40.73    3.67
  10  -4  -6   86.46    5.50
  10  -4  -5    5.00    1.64
  10  -4  -4    7.96    1.82
  10  -4  -3    9.03    1.97
  10  -4  -2   22.09    2.94
  10  -4  -1   45.02    4.02
  10  -4   0    8.02    1.78
 -10  -4  -1   25.20    5.02
  10  -4   1   21.99    2.80
 -10  -4  -2    2.75    2.00
  10  -4   2    5.97    1.57
 -10  -4  -3   10.01    3.19
 -10  -4  -4    0.90    1.27
 -10  -4  -5  126.04    9.00
 -10  -4  -6    2.07    1.45
 -10  -4  -7   84.00    6.44
 -10  -4  -8   96.62    6.53
 -10  -4  -9   12.63    2.15
 -10  -4  -9   12.96    2.17
 -10  -4 -10   -0.66    0.74
 -10  -4 -11   20.59    2.47
 -10  -4 -12   22.74    2.56
 -10  -4 -13   14.72    2.02
 -10  -4 -14   11.12    1.71
 -10  -4 -15    2.82    0.96
 -10  -4 -16   12.07    1.54
 -10  -4 -17    6.34    1.13
 -10  -4 -18    7.00    1.08
  10  -5 -12    3.95    0.77
  10  -5 -11   25.94    2.01
  10  -5 -10    0.66    0.54
 -10  -5  10    0.44    0.79
  10  -5  -9   41.41    2.79
 -10  -5   9   41.56    3.47
  10  -5  -8    1.18    0.82
 -10  -5   8   -0.10    0.91
  10  -5  -7    1.67    0.84
 -10  -5   7    2.68    1.29
  10  -5  -6    2.97    0.93
 -10  -5   6   -0.44    1.22
  10  -5  -5   20.09    2.12
 -10  -5   5   17.57    2.84
  10  -5  -4    2.74    1.03
 -10  -5   4    2.90    1.59
  10  -5  -3   18.93    2.13
 -10  -5   3   25.49    3.54
 -10  -5   2    2.57    1.55
 -10  -5   1   29.93    3.94
 -10  -5   0    5.30    1.90
 -10  -5  -1  126.13    7.90
 -10  -5  -2    2.14    1.25
 -10  -5  -3   56.87    4.76
 -10  -5  -4   -0.40    0.78
 -10  -5  -5   10.69    1.69
 -10  -5  -5    8.58    1.67
 -10  -5  -6   27.34    2.51
 -10  -5  -6   30.71    2.82
 -10  -5  -7   33.17    2.68
 -10  -5  -7   31.60    2.52
 -10  -5  -8    3.69    0.92
 -10  -5  -9   40.55    2.78
 -10  -5 -10    3.90    0.90
 -10  -5 -11   19.40    1.70
  11   0 -27    0.04    0.41
  11   0 -26   -0.15    0.56
  11   0 -25   16.51    2.08
  11   0 -24   -0.19    0.67
  11   0 -23   -0.34    0.84
  11   0 -22   -0.57    0.96
  11   0 -21   73.12    5.36
  11   0 -20    0.41    1.15
  11   0 -19   84.76    6.15
  11   0 -18    0.17    0.96
  11   0 -17  117.13    7.62
  11   0 -16    0.16    0.98
  11   0 -15    0.14    0.86
  11   0 -14    1.41    1.19
  11   0 -13  142.26    8.75
  11   0 -12    0.78    1.39
  11   0 -11   10.91    2.40
  11   0 -11   10.67    2.28
  11   0 -11   11.67    2.40
  11   0 -10   -1.24    1.10
  11   0 -10   -1.05    1.30
  11   0 -10    1.75    1.26
  11   0  -9  234.17   10.95
  11   0  -9  236.83   10.89
  11   0  -8   -1.48    0.91
  11   0  -8   -0.36    1.16
  11   0  -7  297.93   12.09
  11   0  -7  288.60   12.14
  11   0  -6   -0.36    0.95
  11   0  -6    1.74    1.20
  11   0  -5  112.22    6.56
  11   0  -5  109.54    6.86
  11   0  -4    1.23    1.03
  11   0  -4    1.73    1.44
  11   0  -3   74.75    5.52
  11   0  -2   -0.63    0.94
  11   0  -1  118.27    7.02
  11   0   0    0.34    1.05
  11   0   1   13.30    2.21
  11   0   2    0.39    1.04
  11   0   3  523.47   17.99
  11   0   3  474.13   16.80
  11   0   4    1.31    1.28
  11   0   4    0.32    0.99
  11   0   5   87.39    6.55
  11   0   5   84.17    5.93
  11   0   6    0.27    1.08
  11   0   6   -0.03    1.19
  11   0   7  300.94   13.53
 -11   0  -7  296.88   14.21
  11   0   7  286.03   12.06
 -11   0  -8    1.67    1.32
  11   0   8    1.49    1.23
  11   0   8   -0.29    0.99
  11   0   9  312.42   14.07
 -11   0  -9  288.59   14.02
 -11   0 -10   -0.20    1.04
 -11   0 -11   30.43    4.11
 -11   0 -12   -1.20    1.13
 -11   0 -13    7.92    2.05
 -11   0 -14   -1.82    1.65
 -11   0 -15   17.27    3.01
 -11   0 -16   -0.86    1.16
 -11   0 -17   10.60    2.17
 -11   0 -18    0.43    0.85
 -11   0 -19    3.60    1.26
 -11   0 -20    1.32    1.05
 -11   0 -21   47.17    3.77
 -11   0 -22   -0.50    0.76
 -11   0 -23   12.76    1.69
 -11   0 -24   -0.58    0.56
  11  -1 -27    9.22    1.25
  11   1 -26   27.42    2.44
  11  -1 -26   26.43    2.33
  11   1 -26   25.08    2.01
  11   1 -25   29.76    2.80
  11  -1 -25   28.12    2.62
  11   1 -25   25.25    2.25
  11   1 -24    9.48    1.76
  11  -1 -24    8.98    1.69
  11   1 -24    8.16    1.38
  11   1 -23    8.33    1.71
  11  -1 -23    8.32    1.68
  11   1 -22   24.73    3.06
  11  -1 -22   23.54    2.82
  11   1 -21   11.91    2.27
  11  -1 -21   11.35    2.25
  11   1 -20    7.06    1.71
  11  -1 -20    6.79    1.73
  11   1 -19   14.19    2.62
  11  -1 -19   12.58    2.39
  11   1 -18   10.68    2.23
  11   1 -17   70.07    5.83
  11  -1 -17   70.18    5.68
  11   1 -16    0.06    0.90
  11  -1 -16    2.12    1.10
  11   1 -15    0.42    0.96
  11  -1 -15   -0.95    1.16
  11   1 -14   58.10    5.41
  11  -1 -14   58.50    5.33
  11   1 -13    2.35    1.31
  11  -1 -13    0.53    0.96
  11   1 -12   51.22    5.18
  11  -1 -12   55.18    5.18
  11   1 -12   53.63    4.65
  11   1 -11    1.45    1.03
  11  -1 -11    1.14    0.98
  11   1 -11    2.21    1.43
  11   1 -10   63.36    5.71
  11   1 -10   74.50    5.70
  11  -1 -10   63.23    6.47
  11  -1 -10   71.44    5.79
  11   1 -10   71.89    5.32
  11   1  -9  303.23   13.71
  11   1  -9  325.08   13.02
  11  -1  -9  289.22   14.78
  11  -1  -9  317.28   13.43
  11   1  -9  331.74   12.61
  11   1  -8    5.69    1.81
  11   1  -8    8.75    2.00
  11  -1  -8    6.03    2.29
  11  -1  -8   12.15    2.47
  11   1  -7  144.85    7.70
  11  -1  -7  131.92    6.68
  11  -1  -7  120.52    8.82
  11  -1  -7  133.10    8.05
  11   1  -6   28.66    3.23
  11  -1  -6   18.74    3.48
  11  -1  -6   26.70    3.51
  11  -1  -6   21.03    2.64
  11   1  -5   57.86    4.57
  11  -1  -5   57.26    6.04
  11  -1  -5   59.10    5.18
  11   1  -4    8.25    1.81
  11  -1  -4    8.72    2.24
  11   1  -3    0.45    0.76
  11  -1  -3   -0.28    0.95
  11   1  -2  136.42    7.00
  11  -1  -2  137.53    7.99
  11   1  -1   34.22    3.30
  11  -1  -1   29.84    3.66
  11  -1   0   18.71    2.98
  11   1   0   20.75    2.51
  11   1   1   62.18    4.42
  11  -1   1   69.34    5.54
  11   1   2   46.07    4.12
  11   1   2   42.68    3.64
  11  -1   2   47.79    4.60
  11  -1   3   95.31    6.60
  11   1   4  152.09    9.13
  11  -1   4  140.79    8.28
  11  -1   5  653.35   21.38
  11   1   5  680.35   22.77
  11  -1   6   26.81    3.50
 -11   1  -6   22.47    3.39
  11   1   6   34.11    4.21
 -11   1  -7   43.13    4.68
 -11  -1  -7   43.78    5.39
  11  -1   7   40.24    4.28
  11   1   7   49.35    5.05
  11   1   8    0.32    1.14
 -11   1  -8   -1.55    1.61
 -11  -1  -8   -0.10    1.59
  11  -1   8   -0.30    1.40
 -11  -1  -9   21.83    3.79
 -11  -1 -10   18.73    3.51
 -11  -1 -11  178.97   10.96
 -11  -1 -12  182.44   10.99
 -11  -1 -13   65.49    6.38
 -11  -1 -14   68.67    6.38
 -11  -1 -15    1.31    1.34
 -11  -1 -16   23.33    3.38
 -11  -1 -17    1.51    1.40
 -11  -1 -18   31.06    3.85
 -11  -1 -19    5.79    1.69
 -11  -1 -20   15.45    2.52
 -11  -1 -21    2.28    1.06
 -11  -1 -22  112.11    6.03
 -11  -1 -23   15.96    1.99
 -11  -1 -24   59.11    3.61
 -11  -1 -25    1.77    0.66
  11  -2 -25    2.39    0.73
  11   2 -24    0.74    0.64
  11  -2 -24    0.64    0.55
  11   2 -23   19.68    2.28
  11  -2 -23   17.82    2.05
  11   2 -22   32.33    3.10
  11  -2 -22   31.53    2.91
  11   2 -21    4.85    1.30
  11  -2 -21    4.96    1.31
  11   2 -20   63.86    4.90
  11  -2 -20   60.75    4.46
  11   2 -19   15.53    2.51
  11  -2 -19   15.90    2.30
  11   2 -18   37.39    3.89
  11  -2 -18   36.37    3.70
  11   2 -17   17.35    2.80
  11  -2 -17   14.21    2.50
  11   2 -16   78.97    6.04
  11  -2 -16   68.87    5.47
  11   2 -15   70.14    5.80
  11  -2 -15   68.37    5.56
  11   2 -14   10.40    2.33
  11  -2 -14    7.41    1.92
  11   2 -13   35.57    4.22
  11  -2 -13   39.03    3.30
  11  -2 -13   35.82    4.19
  11   2 -12  186.88   10.24
  11  -2 -12  198.59    8.21
  11  -2 -12  193.51   10.16
  11   2 -11  178.00    9.96
  11  -2 -11  186.69    8.10
  11  -2 -11  193.84   10.15
  11   2 -10  169.31    9.68
  11  -2 -10  197.71    8.41
  11  -2 -10  185.83    9.99
  11  -2  -9    0.83    0.72
  11   2  -9    2.42    1.44
  11  -2  -9    1.98    1.66
  11  -2  -8    3.63    1.41
  11  -2  -8    3.48    1.73
  11  -2  -7   46.57    3.99
  11  -2  -7   43.11    4.70
  11  -2  -6    0.67    1.08
  11  -2  -6    0.09    1.06
  11  -2  -5  127.48    7.04
  11  -2  -5  129.23    8.13
  11  -2  -4   30.86    3.51
  11  -2  -4   36.74    4.22
  11   2  -3   44.50    4.13
  11  -2  -3   37.56    3.80
  11  -2  -3   36.09    4.16
  11   2  -2   57.38    4.73
  11  -2  -2   56.39    5.25
  11  -2  -2   60.13    4.75
  11  -2  -1    1.11    1.10
  11  -2  -1    0.92    1.04
  11   2  -1    1.21    0.60
  11   2   0   30.21    3.63
  11  -2   0   22.71    3.33
  11  -2   0   27.99    3.29
  11   2   1  110.82    7.27
  11  -2   1  118.26    7.68
  11  -2   2    7.61    2.10
  11   2   2    4.95    1.53
  11   2   3  194.52   10.04
  11  -2   3  215.60   10.77
  11  -2   4   27.20    3.58
 -11  -2  -4   32.59    4.93
 -11  -2  -5   57.42    6.30
  11  -2   5   64.22    5.56
 -11  -2  -6   71.20    6.99
  11  -2   6   80.01    6.21
 -11  -2  -7   14.58    3.19
  11  -2   7   11.93    2.57
 -11  -2  -8  111.00    8.63
 -11  -2  -9  205.57   11.91
 -11  -2 -10   14.42    2.11
 -11  -2 -10   16.33    3.33
 -11  -2 -11    7.99    1.56
 -11  -2 -11    5.99    1.83
 -11  -2 -12    3.77    0.98
 -11  -2 -12    7.76    2.30
 -11  -2 -13   10.24    1.62
 -11  -2 -13    8.44    2.33
 -11  -2 -14   16.68    2.02
 -11  -2 -14   22.30    3.47
 -11  -2 -15    3.87    1.00
 -11  -2 -15    5.80    2.03
 -11  -2 -16  120.96    7.72
 -11  -2 -17    0.21    0.97
 -11  -2 -18    2.94    1.15
 -11  -2 -19    1.99    1.32
 -11  -2 -20  133.13    6.95
 -11  -2 -21    7.67    1.52
 -11  -2 -22   21.74    2.36
 -11  -2 -23    2.27    0.84
 -11  -2 -24    5.48    0.95
  11  -3 -20   25.87    2.20
  11  -3 -19    4.38    1.01
  11  -3 -18   29.92    2.79
  11  -3 -17   -0.78    0.85
  11  -3 -16   20.35    2.14
  11  -3 -16   21.99    2.70
  11  -3 -15    8.44    1.45
  11  -3 -15    7.95    1.76
  11  -3 -14   75.28    4.42
  11  -3 -14   69.46    5.20
  11  -3 -13  138.26    6.53
  11  -3 -13  138.11    7.72
  11  -3 -12   70.62    5.49
  11  -3 -12   66.29    4.43
  11  -3 -11   39.90    4.19
  11  -3 -11   35.75    3.31
  11  -3 -10    3.15    1.14
  11  -3 -10    6.08    1.71
  11  -3  -9   17.18    2.50
  11  -3  -9   13.84    2.56
  11  -3  -8    1.68    0.87
  11  -3  -8    1.15    1.09
  11  -3  -7   26.20    3.62
  11  -3  -7   31.94    3.31
  11  -3  -6  154.43    8.89
  11  -3  -6  156.49    7.74
  11  -3  -5   58.30    5.25
  11  -3  -5   57.60    4.61
  11  -3  -4   50.50    4.89
  11  -3  -4   49.44    4.32
  11  -3  -3   37.48    4.24
  11  -3  -3   34.79    3.60
  11  -3  -2    8.79    2.12
  11  -3  -2    7.98    2.12
 -11  -3   1  308.10   15.65
  11  -3  -1  316.56   13.48
  11  -3  -1  300.38   11.95
  11  -3   0    2.79    1.46
  11  -3   0    0.25    1.47
 -11  -3   0   -0.59    1.37
  11  -3   1   31.34    3.75
  11  -3   1   31.36    3.45
 -11  -3  -1   37.55    5.15
  11  -3   2   23.61    3.29
 -11  -3  -2   21.69    3.81
 -11  -3  -3   14.67    3.23
  11  -3   3   16.26    2.77
 -11  -3  -4  152.08   10.21
  11  -3   4  172.06    9.25
 -11  -3  -5   18.68    3.43
 -11  -3  -6   14.10    3.09
 -11  -3  -7    4.67    2.09
 -11  -3  -8   65.26    6.13
 -11  -3  -9   -1.43    1.12
 -11  -3 -10   33.96    4.24
 -11  -3 -10   33.67    3.37
 -11  -3 -11    0.84    0.96
 -11  -3 -11    1.46    0.91
 -11  -3 -12   71.11    5.79
 -11  -3 -12   75.14    4.84
 -11  -3 -13    0.82    0.69
 -11  -3 -13   -0.61    1.02
 -11  -3 -14   18.83    2.20
 -11  -3 -14   13.76    2.45
 -11  -3 -15    8.72    1.46
 -11  -3 -15    8.75    1.90
 -11  -3 -16   -0.44    0.64
 -11  -3 -16    0.13    0.84
 -11  -3 -17    0.39    0.65
 -11  -3 -18   55.55    3.89
 -11  -3 -19    1.52    0.56
 -11  -3 -20   37.04    2.68
  11  -4 -16   33.18    2.16
  11  -4 -15    1.31    0.64
  11  -4 -14    0.18    0.50
 -11  -4  13    5.81    1.39
  11  -4 -13    5.07    1.12
 -11  -4  12   10.58    2.27
  11  -4 -12    8.90    1.49
 -11  -4  11    7.65    2.06
  11  -4 -11    4.63    1.11
  11  -4 -10   35.44    2.99
 -11  -4  10   36.97    4.81
 -11  -4   9   -0.26    1.33
  11  -4  -9    2.51    1.06
  11  -4  -8   57.17    4.04
  11  -4  -7    0.25    0.95
  11  -4  -6   13.33    1.98
  11  -4  -5   33.88    3.19
  11  -4  -4   40.70    3.66
  11  -4  -3    1.69    1.14
  11  -4  -2    8.10    1.64
  11  -4  -1   11.71    2.08
 -11  -4   0    0.87    2.16
 -11  -4  -1    2.96    2.01
 -11  -4  -2  128.01    9.65
 -11  -4  -3    1.72    1.47
 -11  -4  -4   58.83    5.80
 -11  -4  -5    3.15    1.49
 -11  -4  -6   16.38    2.75
 -11  -4  -7   -0.53    0.78
 -11  -4  -8  179.28    7.85
 -11  -4  -8  181.58    8.30
 -11  -4  -9    0.60    0.84
 -11  -4 -10   27.50    2.73
 -11  -4 -11   -0.15    0.77
 -11  -4 -12    2.52    0.89
 -11  -4 -13    2.08    0.79
 -11  -4 -14   43.31    2.73
 -11  -4 -14   54.30    3.18
 -11  -4 -15   12.02    1.39
 -11  -5   7    1.52    0.81
 -11  -5   6    7.30    1.57
 -11  -5   5   27.42    3.01
 -11  -5   4    1.66    0.93
 -11  -5   3   23.13    2.86
 -11  -5   2   17.99    2.51
 -11  -5   1    5.32    1.52
 -11  -5   0   30.56    3.25
 -11  -5  -1   96.52    5.68
 -11  -5  -2   -1.12    0.90
 -11  -5  -3    2.00    0.83
 -11  -5  -3    2.53    1.04
 -11  -5  -4   95.85    4.54
 -11  -5  -4   95.10    4.80
 -11  -5  -5    0.63    0.52
 -11  -5  -6   61.03    3.31
 -11  -5  -7   20.62    1.78
  12   0 -26    1.15    0.54
  12   0 -25   -0.55    0.61
  12   0 -24    2.70    0.83
  12   0 -23    0.04    0.58
  12   0 -22    0.83    0.80
  12   0 -21    0.81    0.65
  12   0 -20   79.39    5.34
  12   0 -19   -0.30    0.77
  12   0 -18   10.22    2.00
  12   0 -17    0.65    0.97
  12   0 -16   -0.32    0.95
  12   0 -15   -1.14    0.92
  12   0 -14   17.78    2.84
  12   0 -13   -1.26    1.11
  12   0 -12  258.89   11.62
  12   0 -11   -0.01    1.32
  12   0 -10  816.26   24.80
  12   0  -9   -1.33    0.87
  12   0  -8  157.59    8.67
  12   0  -7    2.23    1.41
  12   0  -6  263.51   11.61
  12   0  -5    0.59    1.00
  12   0  -4 1016.91   28.93
  12   0  -3   -1.38    1.00
  12   0  -2  127.30    7.58
  12   0  -1    0.07    0.92
  12   0   0   19.61    2.87
  12   0   1   -0.64    1.03
  12   0   2  171.13    8.98
  12   0   3   -2.11    1.22
  12   0   4   83.42    6.10
  12   0   5    1.84    1.11
 -12   0  -6  509.95   20.17
  12   0   6  539.56   18.09
 -12   0  -7    1.48    1.57
  12   0   7   -2.00    1.18
 -12   0  -8  126.84    8.85
 -12   0  -9    1.48    1.50
 -12   0 -10  221.53   11.81
 -12   0 -11   -0.13    1.24
 -12   0 -12  104.22    7.59
 -12   0 -13    1.53    1.26
 -12   0 -14   12.13    2.44
 -12   0 -15   -0.34    1.17
 -12   0 -16   40.47    4.05
 -12   0 -17   -1.23    0.97
 -12   0 -18   17.23    2.45
 -12   0 -19    0.38    0.65
 -12   0 -20    8.65    1.55
 -12   0 -21   -0.92    0.70
 -12   0 -22   78.77    3.90
  12  -1 -25   40.16    2.74
  12  -1 -24   20.74    2.13
  12   1 -24   22.09    1.87
  12  -1 -23    8.23    1.34
  12   1 -23    7.28    1.28
  12  -1 -22    0.95    0.71
  12   1 -22    0.76    0.51
  12   1 -21   16.95    2.45
  12  -1 -21   17.75    2.37
  12   1 -21   17.50    2.09
  12   1 -20    5.53    1.61
  12  -1 -20    5.19    1.46
  12   1 -20    6.78    1.40
  12   1 -19    2.35    0.93
  12  -1 -19    2.32    1.14
  12   1 -19    1.91    0.95
  12   1 -18   37.68    3.99
  12  -1 -18   36.70    3.76
  12   1 -18   40.55    3.59
  12   1 -17    1.40    1.00
  12  -1 -17    1.14    1.02
  12   1 -17    2.09    0.75
  12   1 -16   85.91    6.40
  12  -1 -16   77.19    5.84
  12   1 -16   85.00    5.56
  12   1 -15    7.84    1.90
  12  -1 -15    9.40    2.18
  12   1 -15    8.04    1.63
  12   1 -14   46.62    4.81
  12  -1 -14   46.45    4.54
  12   1 -14   40.84    3.88
  12   1 -13   40.27    4.55
  12  -1 -13   40.38    4.31
  12   1 -13   43.96    4.08
  12  -1 -12   44.84    4.63
  12   1 -12   49.54    4.33
  12  -1 -11    2.96    1.72
  12   1 -11    0.22    1.09
  12  -1 -10  259.48   12.03
  12   1 -10  273.35   11.23
  12  -1  -9   39.93    4.42
  12  -1  -8  132.36    8.17
  12  -1  -7   70.24    5.83
  12  -1  -6   64.85    5.62
  12  -1  -5   13.02    2.49
  12   1  -4   59.03    4.78
  12  -1  -4   66.69    5.71
  12   1  -3  326.70   12.33
  12  -1  -3  301.51   13.23
  12   1  -2  218.43    9.61
  12  -1  -2  214.52   10.71
  12  -1  -1   15.67    2.80
  12  -1   0   54.53    5.02
  12  -1   1  278.10   12.50
  12  -1   2   87.12    6.47
  12  -1   3  128.14    7.98
  12  -1   4  291.32   12.77
  12  -1   5   12.79    2.58
 -12   1  -5    8.84    2.27
 -12   1  -6   16.59    2.88
 -12  -1  -6   21.30    3.94
  12  -1   6   24.01    3.33
 -12   1  -7    2.36    1.53
 -12  -1  -7    1.85    1.68
  12  -1   7    0.10    1.09
 -12   1  -8   84.64    6.31
 -12  -1  -8   94.53    8.07
  12  -1   8   88.82    6.49
 -12  -1  -9   93.59    7.90
 -12  -1 -10  184.05   11.29
 -12  -1 -11    0.55    1.63
 -12  -1 -12    0.29    1.73
 -12  -1 -13   11.43    2.90
 -12  -1 -14   64.04    5.88
 -12  -1 -15   58.03    5.40
 -12  -1 -16   28.88    3.73
 -12  -1 -17    5.22    1.71
 -12  -1 -18    4.11    1.39
 -12  -1 -19    4.27    1.48
 -12  -1 -20    4.77    1.21
 -12  -1 -21    2.49    0.99
 -12  -1 -22    2.85    0.85
 -12  -1 -23    4.97    0.95
  12  -2 -23    4.62    0.93
  12  -2 -22    2.42    0.82
  12  -2 -21   23.45    2.41
  12  -2 -20   13.52    1.95
  12  -2 -19    9.70    1.73
  12  -2 -18   -0.15    0.82
  12  -2 -17   12.74    2.15
  12  -2 -16   35.54    3.64
  12  -2 -15    1.26    0.89
  12  -2 -14   47.67    4.55
  12  -2 -13  180.84    9.43
  12  -2 -12   89.36    4.96
  12  -2 -12   87.97    6.43
  12  -2 -11   41.18    3.34
  12  -2 -11   34.52    4.12
  12  -2 -10  193.91    8.12
  12  -2 -10  182.53    9.84
  12  -2  -9  110.82    5.99
  12  -2  -9  109.23    7.50
  12  -2  -8    4.19    1.38
  12  -2  -8    2.17    1.35
  12  -2  -7   44.92    3.92
  12  -2  -7   40.94    4.50
  12  -2  -6   68.93    4.87
  12  -2  -6   64.46    5.79
  12  -2  -5   76.47    5.29
  12  -2  -5   81.81    6.39
  12  -2  -4   42.30    3.98
  12  -2  -4   40.46    4.52
  12  -2  -3   59.01    5.41
  12  -2  -2   -1.50    1.61
  12  -2  -1   90.21    6.75
  12  -2   0   90.87    6.82
  12  -2   1  260.98   12.23
  12  -2   2  122.23    7.91
  12  -2   3   -0.26    1.12
 -12  -2  -3    1.08    1.54
  12  -2   4    1.36    1.15
 -12  -2  -4    5.28    2.65
 -12  -2  -5  112.98    8.95
  12  -2   5  121.19    7.87
 -12  -2  -6  112.23    8.83
  12  -2   6  126.55    7.93
 -12  -2  -7    2.41    1.75
  12  -2   7    4.30    1.32
 -12  -2  -8    4.96    1.94
 -12  -2  -9    2.72    1.51
 -12  -2 -10    5.42    2.15
 -12  -2 -11   25.93    4.00
 -12  -2 -12  136.50    8.79
 -12  -2 -13   25.09    3.78
 -12  -2 -14   31.03    3.84
 -12  -2 -15   -0.91    1.16
 -12  -2 -16   16.57    2.70
 -12  -2 -17    0.94    0.86
 -12  -2 -18   42.61    3.84
 -12  -2 -19   11.27    1.87
 -12  -2 -20    4.12    1.15
 -12  -2 -21    1.84    0.64
 -12  -2 -22    9.35    1.27
  12  -3 -19    7.73    1.14
  12  -3 -18    6.50    1.15
  12  -3 -17   72.56    4.25
  12  -3 -16    4.95    1.19
  12  -3 -15    9.76    1.38
  12  -3 -15   10.90    1.83
  12  -3 -14   17.53    2.34
  12  -3 -14   18.84    1.99
  12  -3 -13    1.11    0.71
  12  -3 -13    2.72    1.36
  12  -3 -12   18.10    2.57
  12  -3 -12   17.12    2.10
  12  -3 -11  119.59    7.05
  12  -3 -11  120.18    5.88
  12  -3 -10    9.29    1.70
  12  -3 -10    5.26    1.64
  12  -3  -9   43.86    4.33
  12  -3  -9   47.15    3.70
  12  -3  -8   -0.06    0.84
  12  -3  -8    2.24    1.52
  12  -3  -7    0.80    0.99
  12  -3  -7    0.57    1.07
  12  -3  -6   15.57    2.33
  12  -3  -6   14.46    2.57
  12  -3  -5  131.35    8.03
  12  -3  -5  132.42    6.89
  12  -3  -4    3.04    1.50
  12  -3  -4    1.46    1.34
  12  -3  -3    1.87    1.27
  12  -3  -3    1.39    1.27
 -12  -3   3   -1.04    1.15
  12  -3  -2    9.95    2.42
 -12  -3   2    9.41    2.47
  12  -3  -1    0.85    0.98
 -12  -3   1    0.43    1.40
 -12  -3   0   51.33    5.81
  12  -3   0   55.06    5.13
 -12  -3  -1   62.54    6.33
  12  -3   1   73.42    5.82
 -12  -3  -2    0.15    1.22
  12  -3   2    1.87    1.49
 -12  -3  -3    3.62    1.85
  12  -3   3    6.99    1.83
 -12  -3  -4   13.58    2.99
 -12  -3  -5    0.79    1.25
 -12  -3  -6   -0.20    1.32
 -12  -3  -7   23.27    3.49
 -12  -3  -8  100.22    7.22
 -12  -3  -9   61.28    5.43
 -12  -3  -9   49.82    3.84
 -12  -3 -10    1.10    0.87
 -12  -3 -10    3.29    1.59
 -12  -3 -11    9.08    1.53
 -12  -3 -11    8.21    1.97
 -12  -3 -12    0.14    0.54
 -12  -3 -12   -0.58    0.87
 -12  -3 -13   -0.91    0.67
 -12  -3 -13    1.76    0.91
 -12  -3 -14   10.45    1.43
 -12  -3 -14   13.24    2.15
 -12  -3 -15   31.75    3.07
 -12  -3 -15   36.45    2.52
 -12  -3 -16   31.61    2.86
 -12  -3 -17   21.41    2.17
 -12  -3 -18    9.38    1.34
 -12  -4  13    1.05    0.76
 -12  -4  12    1.51    0.98
 -12  -4  11    2.79    1.11
  12  -4 -11    3.62    0.93
 -12  -4  10    6.24    1.85
  12  -4 -10    5.39    1.08
 -12  -4   9    5.35    1.92
  12  -4  -9    4.62    1.05
 -12  -4   8   14.52    2.79
  12  -4  -8   13.17    1.79
  12  -4  -7  101.16    5.15
 -12  -4   7  123.46    8.50
 -12  -4   6    6.88    2.49
  12  -4  -6    3.84    1.20
 -12  -4   5    0.73    1.84
 -12  -4   4    7.52    2.80
 -12  -4   3   11.81    3.35
 -12  -4   2    9.07    2.83
 -12  -4   1  114.73    8.78
 -12  -4   0    3.37    2.26
 -12  -4  -1    2.06    1.55
 -12  -4  -2   -0.53    1.62
 -12  -4  -3   59.90    5.37
 -12  -4  -4    0.11    1.29
 -12  -4  -5  176.34    8.65
 -12  -4  -6    7.12    1.65
 -12  -4  -6    4.86    1.17
 -12  -4  -7   29.01    2.64
 -12  -4  -7   25.29    2.67
 -12  -4  -8    5.10    1.17
 -12  -4  -9  108.94    5.10
 -12  -4 -10    1.86    0.72
 -12  -4 -11   69.29    3.62
 -12  -4 -12    0.90    0.55
 -12  -4 -13    5.40    0.93
  13   0 -24    1.01    0.48
  13   0 -23   27.33    2.29
  13   0 -22    0.99    0.57
  13   0 -21   34.64    2.95
  13   0 -20    1.11    0.80
  13   0 -19   47.70    3.81
  13   0 -18    0.30    0.67
  13   0 -17    2.13    1.00
  13   0 -16    1.02    0.76
  13   0 -15   70.41    5.17
  13   0 -14    1.41    1.10
  13   0 -13   87.04    6.02
  13   0 -12    0.16    1.08
  13   0 -11    2.01    1.23
  13   0 -10   -0.54    1.03
  13   0  -9  126.16    7.59
  13   0  -8   -0.87    0.75
  13   0  -7    0.09    0.92
  13   0  -6    0.21    0.79
  13   0  -5  336.81   13.55
  13   0  -4   -0.58    1.12
  13   0  -3   48.45    4.60
  13   0  -2    0.31    0.95
  13   0  -1   31.50    3.75
  13   0   0    0.04    1.12
  13   0   1   29.15    3.49
  13   0   2    0.92    0.90
  13   0   3  843.82   25.23
  13   0   4   -0.71    1.35
 -13   0  -5   63.10    6.21
  13   0   5   59.01    5.02
 -13   0  -6    1.50    1.46
  13   0   6    0.39    0.98
 -13   0  -7  160.12    9.98
 -13   0  -8    2.28    1.52
 -13   0  -9  220.83   11.60
 -13   0 -10    0.38    1.07
 -13   0 -11   17.19    3.00
 -13   0 -12   -0.24    1.07
 -13   0 -13   -1.09    0.86
 -13   0 -14    2.43    1.37
 -13   0 -15  125.65    7.01
 -13   0 -16   -0.22    0.62
 -13   0 -17   22.55    2.54
 -13   0 -18   -0.75    0.56
 -13   0 -19    2.50    0.84
 -13   0 -20    0.26    0.43
  13  -1 -24    8.74    1.15
  13  -1 -23    2.14    0.68
  13  -1 -22   -0.46    0.50
  13   1 -21    2.00    0.75
  13  -1 -21    0.01    0.59
  13   1 -20    7.24    1.18
  13  -1 -20    6.88    1.49
  13   1 -19   23.66    2.32
  13  -1 -19   22.57    2.63
  13   1 -18    1.53    0.93
  13  -1 -18    1.31    0.92
  13   1 -17    1.40    0.94
  13  -1 -17    1.48    0.84
  13   1 -16    0.98    0.73
  13  -1 -16    1.29    1.13
  13   1 -15  152.93    7.28
  13  -1 -15  140.93    7.82
  13   1 -14   43.03    3.73
  13  -1 -14   41.70    4.11
  13   1 -13    4.32    1.35
  13  -1 -13    4.43    1.61
  13   1 -12   47.15    3.98
  13  -1 -12   48.46    4.58
  13   1 -11   48.71    4.06
  13  -1 -11   43.91    4.43
  13  -1 -10    3.45    1.76
  13  -1  -9   73.32    5.87
  13  -1  -8   33.25    3.90
  13  -1  -7  107.95    7.35
  13  -1  -6   18.22    3.03
  13  -1  -5   10.29    2.28
  13  -1  -4   23.36    3.34
  13  -1  -3    1.48    1.10
  13  -1  -2   46.99    4.79
  13  -1  -1   16.46    2.84
  13  -1   0   18.71    3.03
  13  -1   1   81.20    6.34
  13  -1   2   37.99    4.33
  13  -1   3   -0.85    0.81
  13  -1   4   22.03    3.30
 -13   1  -4   16.54    2.69
 -13   1  -5   15.78    2.79
 -13  -1  -5   13.29    2.97
  13  -1   5   18.84    2.96
 -13   1  -6   43.05    4.32
 -13  -1  -6   57.33    6.31
  13  -1   6   47.02    4.64
 -13   1  -7   35.29    3.92
 -13  -1  -7   51.61    5.77
 -13   1  -8   31.51    3.51
 -13  -1  -8   45.85    5.35
 -13  -1  -9    1.37    1.32
 -13  -1 -10   33.95    4.43
 -13  -1 -11    6.42    2.18
 -13  -1 -12    2.07    1.70
 -13  -1 -13   36.06    4.28
 -13  -1 -14    6.10    1.73
 -13  -1 -15    3.40    1.22
 -13  -1 -16    7.40    1.93
 -13  -1 -17   23.65    2.89
 -13  -1 -18   -1.05    0.93
 -13  -1 -19   32.00    2.92
 -13  -1 -20    4.74    1.15
 -13  -1 -21    6.46    1.08
  13  -2 -21   24.38    2.07
  13  -2 -20   10.63    1.52
  13  -2 -19   18.17    2.13
  13  -2 -18    4.78    1.21
  13  -2 -17   -0.48    0.81
  13  -2 -16  117.41    6.43
  13  -2 -15   31.06    3.34
  13  -2 -14   35.66    3.62
  13  -2 -13  101.35    6.42
  13  -2 -12   45.00    4.38
  13  -2 -11   13.20    2.44
  13  -2 -10   59.14    5.11
  13  -2  -9   -0.64    1.29
  13  -2  -8    0.34    1.09
  13  -2  -7    1.70    1.23
  13  -2  -6    2.25    1.25
  13  -2  -5    3.39    1.31
  13  -2  -4   16.92    2.84
  13  -2  -3   -0.58    1.64
  13  -2  -2    0.10    1.17
  13  -2  -1   36.78    4.26
  13  -2   0  217.80   10.90
  13  -2   1   13.11    2.69
  13  -2   2    8.02    2.12
 -13  -2  -2    8.36    2.71
  13  -2   3   -0.77    1.15
 -13  -2  -3   -2.15    1.73
 -13  -2  -4    1.73    1.65
  13  -2   4    5.53    2.11
 -13  -2  -5   64.24    6.45
  13  -2   5   68.56    5.65
 -13  -2  -6   47.95    5.56
 -13  -2  -7   16.75    3.28
 -13  -2  -8   98.16    7.74
 -13  -2  -9   38.31    4.77
 -13  -2 -10  123.98    8.25
 -13  -2 -11   63.67    5.76
 -13  -2 -12   15.47    3.01
 -13  -2 -13    1.98    1.21
 -13  -2 -14   65.82    5.22
 -13  -2 -15   11.77    2.03
 -13  -2 -16   55.34    4.30
 -13  -2 -17    2.08    1.05
 -13  -2 -18   27.08    2.63
 -13  -2 -19   11.47    1.55
 -13  -2 -20    6.10    1.04
  13  -3 -17    9.54    1.26
  13  -3 -16   -0.09    0.43
  13  -3 -15    0.40    0.59
  13  -3 -14   40.15    3.21
  13  -3 -13   43.51    3.50
  13  -3 -12   85.36    5.24
  13  -3 -11   15.96    2.32
  13  -3 -10   19.54    2.61
  13  -3  -9   -0.08    0.69
  13  -3  -8   12.98    2.21
  13  -3  -7   26.89    3.27
 -13  -3   6  116.67    8.00
  13  -3  -6   99.50    6.55
  13  -3  -5   26.66    3.32
 -13  -3   5   26.38    3.87
  13  -3  -4   15.02    2.48
 -13  -3   4   17.20    3.10
  13  -3  -3   22.75    3.00
 -13  -3   3   21.96    3.52
 -13  -3   2   59.50    5.77
  13  -3  -2   55.81    4.87
  13  -3  -1   15.97    2.74
 -13  -3   1   14.20    3.02
 -13  -3   0   88.73    7.11
  13  -3   0   89.32    6.18
 -13  -3  -1    9.54    2.42
  13  -3   1    8.41    1.97
 -13  -3  -2   36.15    4.39
  13  -3   2   47.12    4.32
 -13  -3  -3   18.19    3.18
 -13  -3  -4   -0.24    1.05
 -13  -3  -5    2.47    1.15
 -13  -3  -6   39.60    4.37
 -13  -3  -7   21.92    2.89
 -13  -3  -7   17.16    2.07
 -13  -3  -7   21.00    3.03
 -13  -3  -8    7.32    1.30
 -13  -3  -8    6.28    1.74
 -13  -3  -9    0.37    0.60
 -13  -3  -9    0.29    0.90
 -13  -3 -10   72.42    5.18
 -13  -3 -10   73.70    3.91
 -13  -3 -11   27.85    3.01
 -13  -3 -11   25.55    2.13
 -13  -3 -12   60.37    4.34
 -13  -3 -13   24.43    2.59
 -13  -3 -14    8.57    1.51
 -13  -3 -15   12.31    1.61
 -13  -3 -16    0.70    0.41
 -13  -4  10   40.97    3.44
 -13  -4   9   17.61    2.36
 -13  -4   8   74.00    5.27
 -13  -4   7   52.03    4.53
 -13  -4   6    7.85    2.09
 -13  -4   5   32.31    3.96
 -13  -4   4   58.46    5.27
 -13  -4   3   22.17    3.29
 -13  -4   2   38.93    4.23
 -13  -4   1    8.71    2.05
 -13  -4   0    0.29    0.89
 -13  -4  -1    3.75    1.44
 -13  -4  -2   63.15    4.77
 -13  -4  -3   -0.03    0.85
 -13  -4  -4   53.83    3.37
 -13  -4  -4   59.87    4.12
 -13  -4  -5    1.37    0.57
 -13  -4  -5    0.35    0.57
 -13  -4  -6   12.44    1.51
 -13  -4  -7    0.62    0.52
 -13  -4  -8   53.47    2.91
  14   0 -21   -0.27    0.44
  14   0 -20   64.97    3.73
  14   0 -19    0.97    0.74
  14   0 -18  113.08    5.65
  14   0 -17   -0.65    0.82
  14   0 -16   16.15    2.20
  14   0 -15    0.57    0.93
  14   0 -14    5.42    1.41
  14   0 -13   -0.28    0.82
  14   0 -12   70.04    5.10
  14   0 -11   -1.06    0.89
  14   0 -10    1.93    1.19
  14   0  -9    2.53    1.34
  14   0  -8    2.04    1.03
  14   0  -7   -0.29    0.73
  14   0  -6   36.18    3.79
  14   0  -5   -0.43    1.12
  14   0  -4  118.51    7.24
  14   0  -3   -0.38    1.15
  14   0  -2   46.80    4.42
  14   0  -1   -0.79    0.85
  14   0   0   16.18    2.62
  14   0   1   -0.47    1.30
  14   0   2   14.32    2.54
  14   0   3    1.68    1.16
 -14   0  -4  432.61   17.92
  14   0   4  482.71   16.24
 -14   0  -5    0.70    1.51
 -14   0  -6   50.04    5.22
 -14   0  -7    0.85    1.14
 -14   0  -8    1.21    1.02
 -14   0  -9    0.75    1.09
 -14   0 -10   35.61    3.98
 -14   0 -11    0.33    0.84
 -14   0 -12   12.89    2.18
 -14   0 -13    0.13    0.75
 -14   0 -14   73.46    4.76
 -14   0 -15    0.19    0.61
 -14   0 -16    1.15    0.69
 -14   0 -17    0.51    0.42
 -14   0 -18   10.83    1.33
  14  -1 -21   -0.58    0.55
  14  -1 -20   23.40    2.20
  14  -1 -19    0.48    0.63
  14  -1 -18  122.03    5.92
  14  -1 -17   10.91    1.86
  14  -1 -16   11.81    2.02
  14  -1 -15   14.71    2.27
  14  -1 -14   13.52    2.19
  14  -1 -13    8.24    1.87
  14  -1 -12   41.20    3.98
  14  -1 -11  117.46    7.00
  14  -1 -10   51.30    4.65
  14  -1  -9   33.58    3.83
  14  -1  -8    6.23    1.76
  14  -1  -7   37.01    4.01
  14  -1  -6   34.26    4.05
  14  -1  -5   76.16    5.96
  14  -1  -4    2.57    1.19
  14  -1  -3   16.18    2.72
  14  -1  -2   12.77    2.53
  14  -1  -1   12.00    2.39
  14  -1   0  123.05    7.70
  14  -1   1   55.97    4.99
  14  -1   2   -0.65    0.96
 -14   1  -2    1.01    1.18
  14  -1   3   27.28    3.57
 -14   1  -3   28.33    3.34
 -14  -1  -3   32.18    4.62
 -14   1  -4    1.42    0.85
 -14  -1  -4    0.50    1.41
  14  -1   4   -0.64    0.95
 -14   1  -5    5.74    1.65
 -14  -1  -5    5.65    2.36
  14  -1   5    2.96    1.40
 -14   1  -6   90.08    5.89
 -14  -1  -6  119.80    8.61
 -14  -1  -7   56.67    5.86
 -14  -1  -8   76.88    6.68
 -14  -1  -9   45.21    4.94
 -14  -1 -10   12.29    2.55
 -14  -1 -11   -1.50    1.35
 -14  -1 -12    1.70    1.48
 -14  -1 -13   18.29    2.79
 -14  -1 -14   25.65    3.03
 -14  -1 -15   17.28    2.35
 -14  -1 -16   66.79    4.46
 -14  -1 -17    0.83    0.54
 -14  -1 -18    0.76    0.67
 -14  -1 -19   16.84    1.68
  14  -2 -19   13.35    1.52
  14  -2 -18    0.14    0.45
  14  -2 -17   40.40    3.04
  14  -2 -16    0.09    0.64
  14  -2 -15   40.70    3.33
  14  -2 -14  122.24    6.35
  14  -2 -13  128.34    6.73
  14  -2 -12   11.63    2.11
  14  -2 -11   -0.44    1.05
  14  -2 -10    4.77    1.61
  14  -2  -9   21.18    2.94
  14  -2  -8   30.32    3.54
  14  -2  -7   16.90    2.70
  14  -2  -6    1.26    1.04
  14  -2  -5   38.11    4.10
  14  -2  -4    2.98    1.35
  14  -2  -3    0.96    1.14
  14  -2  -2   17.64    2.92
  14  -2  -1    0.68    1.27
  14  -2   0   14.49    2.83
 -14  -2   0   14.90    3.04
  14  -2   1   22.33    3.11
 -14  -2  -1   20.44    3.75
 -14  -2  -2   14.56    3.11
  14  -2   2   16.20    2.80
 -14  -2  -3   10.89    2.87
  14  -2   3   16.27    2.71
 -14  -2  -4   -1.35    1.90
  14  -2   4   -0.35    1.23
 -14  -2  -5    0.95    1.56
 -14  -2  -6    4.30    1.75
 -14  -2  -7   84.69    6.73
 -14  -2  -8    8.23    2.04
 -14  -2  -9   66.06    5.59
 -14  -2 -10    1.89    1.18
 -14  -2 -11   42.86    4.18
 -14  -2 -12    8.74    1.92
 -14  -2 -13   76.27    5.14
 -14  -2 -14    8.29    1.70
 -14  -2 -15    3.22    0.92
 -14  -2 -16    1.62    0.85
 -14  -2 -17   18.39    1.92
  14  -3 -14    0.74    0.57
  14  -3 -13    0.20    0.45
  14  -3 -12   67.52    3.97
  14  -3 -11  190.27    7.63
  14  -3 -10    2.36    0.96
  14  -3  -9   89.11    5.21
  14  -3  -8    0.60    0.92
  14  -3  -7    0.37    0.73
 -14  -3   7    1.67    1.07
  14  -3  -6    9.66    1.84
 -14  -3   6    5.46    1.68
  14  -3  -5   30.04    3.18
 -14  -3   5   28.84    3.43
  14  -3  -4   -0.82    0.88
 -14  -3   4    0.14    0.89
 -14  -3   3   43.03    4.33
  14  -3  -3   48.00    4.11
  14  -3  -2   29.71    3.18
 -14  -3   2   24.72    3.34
 -14  -3   1   -1.25    0.88
  14  -3  -1   -0.41    0.87
 -14  -3   0   39.94    4.17
  14  -3   0   52.80    4.24
 -14  -3  -1   15.97    2.63
 -14  -3  -2    0.01    0.92
 -14  -3  -3   67.16    5.23
 -14  -3  -4    5.78    1.56
 -14  -3  -5    5.17    1.40
 -14  -3  -5    7.27    1.73
 -14  -3  -6    1.72    1.07
 -14  -3  -7   40.53    3.64
 -14  -3  -8   32.80    3.15
 -14  -3  -9  225.01    8.89
 -14  -3 -10   38.27    3.14
 -14  -3 -11   46.71    3.33
 -14  -3 -12    3.92    0.93
 -14  -4   6   16.77    2.08
 -14  -4   5   41.24    3.31
 -14  -4   4   16.72    2.11
 -14  -4   3    0.76    0.73
 -14  -4   2   -0.95    0.88
 -14  -4   1   33.02    2.97
 -14  -4   0    1.71    0.88
 -14  -4  -1   21.48    2.19
  15   0 -18    0.75    0.41
  15   0 -17   51.40    3.23
  15   0 -16    0.85    0.47
  15   0 -15   43.03    3.20
  15   0 -14    1.35    0.93
  15   0 -13    0.25    0.62
  15   0 -12    0.32    0.70
  15   0 -11   20.03    2.51
  15   0 -10   -0.37    0.76
  15   0  -9  131.75    6.90
  15   0  -8    1.06    1.29
  15   0  -7   56.63    4.48
  15   0  -6    0.22    1.11
  15   0  -5  208.65    9.42
  15   0  -4   -1.24    0.81
  15   0  -3   -0.06    1.09
  15   0  -2   -0.07    0.86
  15   0  -1  109.90    6.49
  15   0   0    0.09    1.02
  15   0   1   92.16    5.78
 -15   0  -2   -1.19    1.15
  15   0   2    0.76    0.85
 -15   0  -3   64.28    5.70
 -15   0  -4    1.32    1.39
 -15   0  -5   35.61    4.09
 -15   0  -6    2.23    1.47
 -15   0  -7  174.47    8.96
 -15   0  -8   -1.20    0.99
 -15   0  -9    6.62    1.62
 -15   0 -10   -1.02    0.88
 -15   0 -11   34.76    3.21
 -15   0 -12   23.48    3.41
 -15   0 -13   23.26    2.30
 -15   0 -14   -0.48    0.57
 -15   0 -15   13.85    1.51
  15  -1 -19    1.26    0.60
  15  -1 -18    5.72    1.06
  15  -1 -17    1.69    0.75
  15  -1 -16    7.61    1.34
  15  -1 -15   42.15    3.26
  15  -1 -14   10.81    1.85
  15  -1 -13   33.34    3.18
  15  -1 -12   25.06    2.76
  15  -1 -11   34.05    3.30
  15  -1 -10    6.70    1.68
  15  -1  -9   12.93    2.19
  15  -1  -8    3.73    1.26
  15  -1  -7   78.99    5.50
  15  -1  -6   34.59    3.72
  15  -1  -5   41.71    4.04
  15  -1  -4   54.76    4.75
  15  -1  -3   -1.36    1.27
  15  -1  -2    1.88    0.96
  15  -1  -1    6.68    1.80
 -15   1   0   76.40    5.46
  15  -1   0   95.16    6.19
 -15   1  -1    2.23    1.42
 -15  -1  -1    1.00    1.56
  15  -1   1    0.59    1.15
 -15   1  -2    0.60    0.78
 -15  -1  -2   -0.36    1.36
  15  -1   2    1.29    1.02
 -15   1  -3    4.31    1.40
 -15  -1  -3    8.75    2.28
  15  -1   3    6.60    1.46
 -15   1  -4   -1.51    0.87
 -15  -1  -4    2.34    1.70
 -15  -1  -5   66.54    5.99
 -15  -1  -6   59.44    5.56
 -15  -1  -7    6.52    2.25
 -15  -1  -8   67.78    5.59
 -15  -1  -9   25.54    3.43
 -15  -1 -10   44.80    4.22
 -15  -1 -11   26.08    3.11
 -15  -1 -12   62.04    4.54
 -15  -1 -13   36.50    3.22
 -15  -1 -14    0.76    0.73
 -15  -1 -15    4.18    0.99
 -15  -1 -16    1.58    0.74
  15  -2 -16   56.74    3.24
  15  -2 -15    4.79    1.01
  15  -2 -14    7.42    1.33
  15  -2 -13   57.09    3.77
  15  -2 -12   79.24    4.68
  15  -2 -11   52.23    3.87
  15  -2 -10   49.96    3.94
  15  -2  -9    2.40    1.09
  15  -2  -8    7.05    1.64
  15  -2  -7    1.82    1.24
  15  -2  -6   19.54    2.78
  15  -2  -5   22.31    2.88
  15  -2  -4   21.50    2.90
  15  -2  -3    0.45    0.87
 -15  -2   3   -0.24    1.22
  15  -2  -2   31.39    3.41
 -15  -2   2   29.58    4.05
  15  -2  -1    3.79    1.51
 -15  -2   1    4.58    1.98
 -15  -2   0    0.81    1.44
  15  -2   0    0.17    0.91
 -15  -2  -1    2.23    1.48
  15  -2   1   -0.46    0.91
 -15  -2  -2   14.53    3.08
  15  -2   2   16.20    2.41
 -15  -2  -3   28.45    3.81
 -15  -2  -4   41.40    4.52
 -15  -2  -5   13.77    2.49
 -15  -2  -6   34.82    3.97
 -15  -2  -7    0.68    1.01
 -15  -2  -8   15.55    2.52
 -15  -2  -9    5.82    1.53
 -15  -2 -10  168.97    7.94
 -15  -2 -11    0.36    0.64
 -15  -2 -12    2.62    0.90
 -15  -2 -13   30.44    2.65
 -15  -2 -14   45.20    3.02
  15  -3 -10    2.03    0.71
  15  -3  -9   19.49    1.94
  15  -3  -8  122.89    5.44
  15  -3  -7   26.83    2.45
  15  -3  -6    4.41    1.14
  15  -3  -5    2.01    0.76
 -15  -3   4    1.23    0.88
  15  -3  -4    0.61    0.69
 -15  -3   3    0.81    0.82
  15  -3  -3    5.30    1.35
 -15  -3   2    7.48    1.49
 -15  -3   1   46.85    3.68
 -15  -3   0    3.92    1.23
 -15  -3  -1    1.08    0.61
 -15  -3  -2    4.38    1.24
 -15  -3  -2   -0.38    0.82
 -15  -3  -3    0.04    0.74
 -15  -3  -3    0.74    0.58
 -15  -3  -4    4.66    1.10
 -15  -3  -4    7.42    1.41
 -15  -3  -5    2.35    0.77
 -15  -3  -6   44.43    3.20
 -15  -3  -7    1.88    0.76
  16   0 -14    2.85    0.75
  16   0 -13   -0.51    0.43
  16   0 -12   -0.23    0.63
  16   0 -11    0.67    0.82
  16   0 -10    2.38    0.81
  16   0  -9    0.97    0.71
  16   0  -8   62.75    4.03
  16   0  -7    0.87    0.80
  16   0  -6  186.34    7.72
  16   0  -5    1.34    1.05
  16   0  -4   28.93    2.82
  16   0  -3   -1.77    0.70
  16   0  -2   17.63    2.21
 -16   0   1    1.75    1.25
  16   0  -1   -0.95    0.76
 -16   0   0  104.63    6.82
 -16   0  -1   -0.13    0.86
 -16   0  -2    5.17    1.58
 -16   0  -3    0.23    0.81
 -16   0  -4   89.42    5.81
 -16   0  -5   -1.36    0.95
 -16   0  -6   23.50    2.73
 -16   0  -7    1.62    0.90
 -16   0  -8   60.69    4.07
 -16   0  -9    0.04    0.69
 -16   0 -10   32.06    2.61
 -16   0 -11   -1.08    0.69
  16  -1 -15   59.93    3.23
  16  -1 -14   -0.21    0.48
  16  -1 -13   -0.03    0.48
  16  -1 -12    1.88    0.82
  16  -1 -11    6.90    1.30
  16  -1 -10   38.08    3.13
  16  -1  -9   -0.02    0.64
  16  -1  -8   -0.56    0.60
  16  -1  -7   44.63    3.63
  16  -1  -6    1.14    1.16
  16  -1  -5   14.93    2.26
  16  -1  -4  131.23    6.72
  16  -1  -3    5.22    1.38
 -16   1   3    4.36    1.34
 -16   1   2    0.18    0.58
 -16  -1   2    0.77    1.50
  16  -1  -2    0.19    0.66
 -16   1   1    1.72    0.74
 -16  -1   1   -0.22    1.24
  16  -1  -1   -0.53    0.71
 -16   1   0   10.82    1.82
 -16  -1   0   15.61    2.82
  16  -1   0   14.93    2.21
 -16  -1  -1   89.85    6.65
  16  -1   1   86.18    5.20
 -16  -1  -2   58.54    5.29
 -16  -1  -3   -0.46    1.20
 -16  -1  -4   25.98    3.38
 -16  -1  -5    1.83    1.24
 -16  -1  -6   41.38    3.92
 -16  -1  -7   27.81    3.17
 -16  -1  -8   48.64    4.04
 -16  -1  -9   79.35    4.94
 -16  -1 -10    3.10    0.98
 -16  -1 -11    4.83    1.08
 -16  -1 -12    1.02    0.53
 -16  -1 -13   18.44    1.73
  16  -2 -12   11.86    1.41
  16  -2 -11    6.05    1.13
 -16  -2  11    5.40    1.42
  16  -2 -10    9.20    1.43
 -16  -2  10    7.33    1.62
  16  -2  -9   19.70    2.08
 -16  -2   9   18.10    2.59
  16  -2  -8   19.80    2.16
 -16  -2   8   18.13    2.60
  16  -2  -7    1.96    0.76
 -16  -2   7    2.42    1.28
 -16  -2   6   40.07    4.02
  16  -2  -6   39.96    3.21
 -16  -2   5   29.50    3.51
  16  -2  -5   22.58    2.45
 -16  -2   4   27.91    3.40
  16  -2  -4   23.46    2.54
 -16  -2   3   -1.49    1.25
  16  -2  -3    0.68    1.07
  16  -2  -2   22.25    2.50
 -16  -2   2   20.12    2.84
 -16  -2   1   11.49    2.20
  16  -2  -1   12.36    1.93
 -16  -2   0   38.34    3.94
 -16  -2  -1    0.29    0.87
 -16  -2  -2    1.28    1.15
 -16  -2  -3   15.56    2.40
 -16  -2  -4    3.55    1.19
 -16  -2  -5    7.88    1.73
 -16  -2  -6   63.63    4.44
 -16  -2  -7    9.36    1.67
 -16  -2  -8   43.25    3.33
 -16  -2  -9   11.95    1.59
 -16  -2 -10   26.84    2.29
 -17   0   6   -0.72    0.82
 -17   0   5   55.00    4.27
 -17   0   4    0.61    1.03
 -17   0   3    2.59    0.94
 -17   0   2    0.17    0.67
 -17   0   1    0.05    0.69
 -17   0   0   -0.13    0.76
 -17   0  -1   26.72    2.75
 -17   0  -2   -0.15    0.54
 -17   0  -3   25.14    2.47
 -17   0  -4   -0.01    0.48
 -17   0  -5   13.39    1.69
 -17   0  -6    0.95    0.62
 -17  -1  10   17.49    2.36
 -17  -1   9   41.11    3.74
  17  -1  -9   37.84    2.49
 -17  -1   8   -0.69    0.88
  17  -1  -8    1.06    0.65
 -17  -1   7  141.41    7.36
  17  -1  -7  128.42    5.36
  17  -1  -6   17.19    1.81
 -17  -1   6   20.78    2.84
 -17  -1   5   32.01    3.46
  17  -1  -5   26.38    2.29
 -17  -1   4   57.28    4.67
  17  -1  -4   58.91    3.50
 -17  -1   3   38.13    3.76
 -17  -1   2    1.95    1.06
 -17  -1   1   48.18    4.14
 -17  -1   0   13.12    2.17
 -17  -1  -1    6.83    1.67
 -17  -1  -2    0.83    0.98
 -17  -1  -3   16.98    2.33
 -17  -1  -4    5.27    1.29
 -17  -1  -5   77.51    4.58
 -17  -1  -6    3.53    0.98
 -17  -1  -7   -0.17    0.51
 -17  -2   2    9.82    1.65
 -17  -2   1   -1.63    0.78
 -17  -2   0    4.69    1.22
 -17  -2  -1   32.48    2.75
   0   0   0    0.00    0.00


TITL me in P2(1)/n
REM P2(1)/n (#14 in standard setting)
CELL 1.54184  14.385279   5.360578  27.681650  90.0000  92.1258  90.0000
ZERR    9.00   0.000296   0.000107   0.000525   0.0000   0.0019   0.0000
LATT  1
SYMM -x+1/2, y+1/2,-z+1/2
SFAC C H N O
UNIT 99.00 90.00 9.00 9.00
TREF
HKLF 4
END
_computing_structure_solution     'SHELXT 2018/2 (Sheldrick, 2018)'
;
_shelx_hkl_checksum                92566
_olex2_date_sample_data_collection  2020-10-24
_olex2_submission_special_instructions  'No special instructions were received'
_oxdiff_exptl_absorpt_empirical_details
;
Empirical correction (ABSPACK) includes:
- Absorption correction using spherical harmonics
- Frame scaling
;
_oxdiff_exptl_absorpt_empirical_full_max  2.305
_oxdiff_exptl_absorpt_empirical_full_min  0.556
